# Supplementary material for: Deriving time-concordant event cascades from gene expression data: A case study for Drug-Induced Liver Injury (DILI)
Source: PLoS Comput Biol. 2022 Jun 10;18(6):e1010148. doi: 10.1371/journal.pcbi.1010148 (PMC9292124; doi:10.1371/journal.pcbi.1010148)
Supplement: S2 File — (XLSX) [file pcbi.1010148.s011.xlsx]

## Sheet: Columns
Table 1
Column name	Formula	Description
active	TP	Number of event activations before adverse histopathology
bg	FP	Number of event activations in background time-series
n_cond_bg	FP+TN	Number of background time-series
n_cond_active	TP+FN	Number of time-series with adverse histopathology
ratio_active	TP/(TP+FN)	Fraction of time series with adverse histopathology where event activations are found beforehand
ratio_bg	FP/(FP+TN)	Fraction of background time series where event activations are found
jaccard	TP/(TP+FP+FN)	Jaccard similarity (Number of time-series where event activation is found before adverse histopathology divided by the number of time-series with event activations and/or adverse histopathology)
TPR	TP/(TP+FN)	Number of time-series with adverse histopathology (equivalent to ratio_active)
PPV	TP/(TP+FP)	Fraction of event activations which are found before adverse histopathology
lift	(TP/(TP+FP)/(TP+FN)*(TP+FP+FN+TN)	Strength of association rule over the random co-occurrence of adverse histopathology and event activation
odds_ratio	Computed with fisher.test {stats}	Hypothesized odds ratio/conditional Maximum Likelihood Estimate (MLE)
pval	Computed with fisher.test {stats}	Significance of event enrichment/Likelihood that the odds ratio equals one

## Sheet: 1_TF_stats
event	direction	active	bg	n_cond_bg	n_cond_active	ratio_active	ratio_bg	jaccard	TPR	PPV	lift	odds_ratio	pval
Ahr	Down-regulated	6	0	97	58	0.103448	0	0.103448	0.103448	1	2.67241		0.00231776
Arid2	Down-regulated	1	8	97	58	0.0172414	0.0824742	0.0151515	0.0172414	0.111111	0.296935	0.196708	0.987276
Arid2	Up-regulated	7	5	97	58	0.12069	0.0515464	0.111111	0.12069	0.583333	1.55891	2.50953	0.107382
Arid3a	Down-regulated	3	2	97	58	0.0517241	0.0206186	0.05	0.0517241	0.6	1.60345	2.57421	0.271145
Arid3a	Up-regulated	4	4	97	58	0.0689655	0.0412371	0.0645161	0.0689655	0.5	1.33621	1.71584	0.343934
Arnt	Down-regulated	8	2	97	58	0.137931	0.0206186	0.133333	0.137931	0.8	2.13793	7.50027	0.00610396
Arntl	Down-regulated	3	2	97	58	0.0517241	0.0206186	0.05	0.0517241	0.6	1.60345	2.57421	0.271145
Arntl	Up-regulated	2	4	97	58	0.0344828	0.0412371	0.0322581	0.0344828	0.333333	0.890805	0.831355	0.729371
Ascl1	Down-regulated	10	3	97	58	0.172414	0.0309278	0.163934	0.172414	0.769231	2.0557	6.44579	0.00309918
Atf1	Down-regulated	3	6	97	58	0.0517241	0.0618557	0.046875	0.0517241	0.333333	0.890805	0.828283	0.723592
Atf1	Up-regulated	4	4	97	58	0.0689655	0.0412371	0.0645161	0.0689655	0.5	1.33621	1.71584	0.343934
Atf2	Down-regulated	2	6	97	58	0.0344828	0.0618557	0.03125	0.0344828	0.25	0.668103	0.543631	0.870636
Atf2	Up-regulated	5	2	97	58	0.0862069	0.0206186	0.0833333	0.0862069	0.714286	1.90887	4.43633	0.0687652
Atf4	Down-regulated	1	2	97	58	0.0172414	0.0206186	0.0166667	0.0172414	0.333333	0.890805	0.83432	0.757773
Atf4	Up-regulated	18	10	97	58	0.310345	0.103093	0.264706	0.310345	0.642857	1.71798	3.87724	0.00140565
Atf6	Down-regulated	14	14	97	58	0.241379	0.14433	0.194444	0.241379	0.5	1.33621	1.87833	0.0971073
Atf6	Up-regulated	6	12	97	58	0.103448	0.123711	0.0857143	0.103448	0.333333	0.890805	0.818352	0.734996
Batf	Down-regulated	13	7	97	58	0.224138	0.0721649	0.2	0.224138	0.65	1.73707	3.68026	0.00721465
Batf	Up-regulated	1	0	97	58	0.0172414	0	0.0172414	0.0172414	1	2.67241		0.374194
Bcl11a	Down-regulated	7	3	97	58	0.12069	0.0309278	0.114754	0.12069	0.7	1.87069	4.25832	0.0331373
Cdx2	Down-regulated	3	5	97	58	0.0517241	0.0515464	0.047619	0.0517241	0.375	1.00216	1.00361	0.633104
Cdx2	Up-regulated	5	5	97	58	0.0862069	0.0515464	0.0793651	0.0862069	0.5	1.33621	1.72932	0.298731
Cebpa	Down-regulated	4	0	97	58	0.0689655	0	0.0689655	0.0689655	1	2.67241		0.0183428
Cebpb	Down-regulated	3	4	97	58	0.0517241	0.0412371	0.0483871	0.0517241	0.428571	1.14532	1.26617	0.524665
Cebpb	Up-regulated	2	3	97	58	0.0344828	0.0309278	0.0327869	0.0344828	0.4	1.06897	1.11822	0.620048
Cebpd	Down-regulated	5	7	97	58	0.0862069	0.0721649	0.0769231	0.0862069	0.416667	1.11351	1.21139	0.488493
Cebpd	Up-regulated	8	1	97	58	0.137931	0.0103093	0.135593	0.137931	0.888889	2.37548	15.1162	0.00175016
Cebpg	Down-regulated	9	4	97	58	0.155172	0.0412371	0.145161	0.155172	0.692308	1.85013	4.22812	0.01603
Clock	Down-regulated	6	3	97	58	0.103448	0.0309278	0.0983607	0.103448	0.666667	1.78161	3.58392	0.067345
Creb1	Down-regulated	3	2	97	58	0.0517241	0.0206186	0.05	0.0517241	0.6	1.60345	2.57421	0.271145
Creb1	Up-regulated	4	3	97	58	0.0689655	0.0309278	0.0655738	0.0689655	0.571429	1.52709	2.30774	0.23705
Creb3	Down-regulated	6	2	97	58	0.103448	0.0206186	0.1	0.103448	0.75	2.00431	5.41933	0.0319243
Creb3	Up-regulated	1	2	97	58	0.0172414	0.0206186	0.0166667	0.0172414	0.333333	0.890805	0.83432	0.757773
Creb3l1	Down-regulated	7	4	97	58	0.12069	0.0412371	0.112903	0.12069	0.636364	1.70063	3.16592	0.0638063
Crem	Down-regulated	8	4	97	58	0.137931	0.0412371	0.129032	0.137931	0.666667	1.78161	3.68653	0.032681
Cux1	Down-regulated	2	1	97	58	0.0344828	0.0103093	0.0338983	0.0344828	0.666667	1.78161	3.40035	0.314115
Cux1	Up-regulated	1	1	97	58	0.0172414	0.0103093	0.0169492	0.0172414	0.5	1.33621	1.67823	0.609887
E2f2	Down-regulated	7	22	97	58	0.12069	0.226804	0.0875	0.12069	0.241379	0.645065	0.470063	0.970781
E2f2	Up-regulated	19	8	97	58	0.327586	0.0824742	0.287879	0.327586	0.703704	1.88059	5.35432	0.000144082
E2f4	Down-regulated	2	10	97	58	0.0344828	0.103093	0.0294118	0.0344828	0.166667	0.445402	0.312679	0.975011
E2f4	Up-regulated	7	4	97	58	0.12069	0.0412371	0.112903	0.12069	0.636364	1.70063	3.16592	0.0638063
E2f5	Down-regulated	5	8	97	58	0.0862069	0.0824742	0.0757576	0.0862069	0.384615	1.02785	1.04918	0.577754
E2f5	Up-regulated	3	1	97	58	0.0517241	0.0103093	0.0508475	0.0517241	0.75	2.00431	5.18022	0.147743
E2f7	Down-regulated	4	7	97	58	0.0689655	0.0721649	0.0615385	0.0689655	0.363636	0.971787	0.952674	0.646077
E2f7	Up-regulated	3	2	97	58	0.0517241	0.0206186	0.05	0.0517241	0.6	1.60345	2.57421	0.271145
Ebf1	Down-regulated	14	5	97	58	0.241379	0.0515464	0.222222	0.241379	0.736842	1.96915	5.7828	0.000715189
Egr1	Down-regulated	1	0	97	58	0.0172414	0	0.0172414	0.0172414	1	2.67241		0.374194
Egr1	Up-regulated	2	1	97	58	0.0344828	0.0103093	0.0338983	0.0344828	0.666667	1.78161	3.40035	0.314115
Ehf	Down-regulated	4	2	97	58	0.0689655	0.0206186	0.0666667	0.0689655	0.666667	1.78161	3.48875	0.140887
Elf1	Down-regulated	4	4	97	58	0.0689655	0.0412371	0.0645161	0.0689655	0.5	1.33621	1.71584	0.343934
Elf1	Up-regulated	3	2	97	58	0.0517241	0.0206186	0.05	0.0517241	0.6	1.60345	2.57421	0.271145
Elf3	Down-regulated	6	1	97	58	0.103448	0.0103093	0.101695	0.103448	0.857143	2.29064	10.9191	0.011371
Elk1	Up-regulated	5	1	97	58	0.0862069	0.0103093	0.0847458	0.0862069	0.833333	2.22701	8.93516	0.0277693
Elk4	Down-regulated	2	3	97	58	0.0344828	0.0309278	0.0327869	0.0344828	0.4	1.06897	1.11822	0.620048
Elk4	Up-regulated	9	4	97	58	0.155172	0.0412371	0.145161	0.155172	0.692308	1.85013	4.22812	0.01603
Eomes	Down-regulated	11	6	97	58	0.189655	0.0618557	0.171875	0.189655	0.647059	1.72921	3.51858	0.015159
Epas1	Down-regulated	6	0	97	58	0.103448	0	0.103448	0.103448	1	2.67241		0.00231776
Epas1	Up-regulated	2	6	97	58	0.0344828	0.0618557	0.03125	0.0344828	0.25	0.668103	0.543631	0.870636
Erg	Down-regulated	11	4	97	58	0.189655	0.0412371	0.177419	0.189655	0.733333	1.95977	5.37833	0.00344095
Erg	Up-regulated	3	6	97	58	0.0517241	0.0618557	0.046875	0.0517241	0.333333	0.890805	0.828283	0.723592
Esr1	Down-regulated	3	1	97	58	0.0517241	0.0103093	0.0508475	0.0517241	0.75	2.00431	5.18022	0.147743
Esr2	Down-regulated	7	6	97	58	0.12069	0.0618557	0.109375	0.12069	0.538462	1.43899	2.07137	0.163451
Esr2	Up-regulated	2	6	97	58	0.0344828	0.0618557	0.03125	0.0344828	0.25	0.668103	0.543631	0.870636
Esrra	Down-regulated	5	1	97	58	0.0862069	0.0103093	0.0847458	0.0862069	0.833333	2.22701	8.93516	0.0277693
Ets1	Down-regulated	3	1	97	58	0.0517241	0.0103093	0.0508475	0.0517241	0.75	2.00431	5.18022	0.147743
Ets1	Up-regulated	1	0	97	58	0.0172414	0	0.0172414	0.0172414	1	2.67241		0.374194
Ets2	Down-regulated	3	3	97	58	0.0517241	0.0309278	0.0491803	0.0517241	0.5	1.33621	1.70284	0.401402
Ets2	Up-regulated	3	1	97	58	0.0517241	0.0103093	0.0508475	0.0517241	0.75	2.00431	5.18022	0.147743
Etv1	Down-regulated	2	0	97	58	0.0344828	0	0.0344828	0.0344828	1	2.67241		0.1385
Etv1	Up-regulated	1	0	97	58	0.0172414	0	0.0172414	0.0172414	1	2.67241		0.374194
Etv4	Down-regulated	15	6	97	58	0.258621	0.0618557	0.234375	0.258621	0.714286	1.90887	5.22902	0.000750705
Etv4	Up-regulated	1	4	97	58	0.0172414	0.0412371	0.016129	0.0172414	0.2	0.534483	0.40993	0.90774
Fli1	Down-regulated	11	10	97	58	0.189655	0.103093	0.161765	0.189655	0.52381	1.39984	2.02637	0.101196
Fli1	Up-regulated	2	4	97	58	0.0344828	0.0412371	0.0322581	0.0344828	0.333333	0.890805	0.831355	0.729371
Fosl1	Down-regulated	1	3	97	58	0.0172414	0.0309278	0.0163934	0.0172414	0.25	0.668103	0.551644	0.850202
Fosl1	Up-regulated	12	16	97	58	0.206897	0.164948	0.162162	0.206897	0.428571	1.14532	1.3182	0.326408
Fosl2	Down-regulated	5	5	97	58	0.0862069	0.0515464	0.0793651	0.0862069	0.5	1.33621	1.72932	0.298731
Fosl2	Up-regulated	4	8	97	58	0.0689655	0.0824742	0.0606061	0.0689655	0.333333	0.890805	0.825096	0.724869
Foxa1	Down-regulated	7	5	97	58	0.12069	0.0515464	0.111111	0.12069	0.583333	1.55891	2.50953	0.107382
Foxa1	Up-regulated	1	3	97	58	0.0172414	0.0309278	0.0163934	0.0172414	0.25	0.668103	0.551644	0.850202
Foxa2	Down-regulated	14	16	97	58	0.241379	0.164948	0.189189	0.241379	0.466667	1.24713	1.60559	0.169435
Foxa2	Up-regulated	1	0	97	58	0.0172414	0	0.0172414	0.0172414	1	2.67241		0.374194
Foxj2	Down-regulated	4	2	97	58	0.0689655	0.0206186	0.0666667	0.0689655	0.666667	1.78161	3.48875	0.140887
Foxk2	Down-regulated	3	5	97	58	0.0517241	0.0515464	0.047619	0.0517241	0.375	1.00216	1.00361	0.633104
Foxk2	Up-regulated	5	6	97	58	0.0862069	0.0618557	0.078125	0.0862069	0.454545	1.21473	1.42736	0.393942
Foxl2	Up-regulated	9	1	97	58	0.155172	0.0103093	0.152542	0.155172	0.9	2.40517	17.3408	0.000661709
Foxm1	Down-regulated	9	15	97	58	0.155172	0.154639	0.123288	0.155172	0.375	1.00216	1.00406	0.581978
Foxm1	Up-regulated	1	0	97	58	0.0172414	0	0.0172414	0.0172414	1	2.67241		0.374194
Foxo1	Down-regulated	3	1	97	58	0.0517241	0.0103093	0.0508475	0.0517241	0.75	2.00431	5.18022	0.147743
Foxo1	Up-regulated	2	5	97	58	0.0344828	0.0515464	0.031746	0.0344828	0.285714	0.763547	0.658825	0.811253
Foxo3	Up-regulated	2	6	97	58	0.0344828	0.0618557	0.03125	0.0344828	0.25	0.668103	0.543631	0.870636
Foxo4	Down-regulated	2	1	97	58	0.0344828	0.0103093	0.0338983	0.0344828	0.666667	1.78161	3.40035	0.314115
Foxo4	Up-regulated	13	11	97	58	0.224138	0.113402	0.188406	0.224138	0.541667	1.44756	2.24603	0.0547191
Gabpa	Down-regulated	5	1	97	58	0.0862069	0.0103093	0.0847458	0.0862069	0.833333	2.22701	8.93516	0.0277693
Gabpa	Up-regulated	4	1	97	58	0.0689655	0.0103093	0.0677966	0.0689655	0.8	2.13793	7.02346	0.0654754
Gata2	Down-regulated	4	1	97	58	0.0689655	0.0103093	0.0677966	0.0689655	0.8	2.13793	7.02346	0.0654754
Gata2	Up-regulated	1	0	97	58	0.0172414	0	0.0172414	0.0172414	1	2.67241		0.374194
Gata3	Down-regulated	6	3	97	58	0.103448	0.0309278	0.0983607	0.103448	0.666667	1.78161	3.58392	0.067345
Gata4	Down-regulated	8	5	97	58	0.137931	0.0515464	0.126984	0.137931	0.615385	1.64456	2.92224	0.0593225
Gata6	Down-regulated	6	7	97	58	0.103448	0.0721649	0.0923077	0.103448	0.461538	1.23342	1.47955	0.345675
Gfi1b	Down-regulated	3	1	97	58	0.0517241	0.0103093	0.0508475	0.0517241	0.75	2.00431	5.18022	0.147743
Hif1a	Down-regulated	2	0	97	58	0.0344828	0	0.0344828	0.0344828	1	2.67241		0.1385
Hif1a	Up-regulated	2	0	97	58	0.0344828	0	0.0344828	0.0344828	1	2.67241		0.1385
Hinfp	Down-regulated	1	3	97	58	0.0172414	0.0309278	0.0163934	0.0172414	0.25	0.668103	0.551644	0.850202
Hinfp	Up-regulated	2	1	97	58	0.0344828	0.0103093	0.0338983	0.0344828	0.666667	1.78161	3.40035	0.314115
Hnf1a	Down-regulated	7	1	97	58	0.12069	0.0103093	0.118644	0.12069	0.875	2.33836	12.9772	0.0045199
Hnf1b	Down-regulated	7	4	97	58	0.12069	0.0412371	0.112903	0.12069	0.636364	1.70063	3.16592	0.0638063
Hnf1b	Up-regulated	1	0	97	58	0.0172414	0	0.0172414	0.0172414	1	2.67241		0.374194
Hnf4a	Down-regulated	9	1	97	58	0.155172	0.0103093	0.152542	0.155172	0.9	2.40517	17.3408	0.000661709
Hoxb13	Down-regulated	11	1	97	58	0.189655	0.0103093	0.186441	0.189655	0.916667	2.44971	22.0684	8.85817e-05
Hsf1	Down-regulated	13	12	97	58	0.224138	0.123711	0.185714	0.224138	0.52	1.38966	2.03638	0.0792191
Hsf1	Up-regulated	1	1	97	58	0.0172414	0.0103093	0.0169492	0.0172414	0.5	1.33621	1.67823	0.609887
Irf1	Down-regulated	8	6	97	58	0.137931	0.0618557	0.125	0.137931	0.571429	1.52709	2.41199	0.0967207
Irf1	Up-regulated	2	2	97	58	0.0344828	0.0206186	0.0333333	0.0344828	0.5	1.33621	1.69032	0.480487
Irf2	Down-regulated	5	3	97	58	0.0862069	0.0309278	0.0819672	0.0862069	0.625	1.67026	2.93422	0.130167
Irf3	Up-regulated	2	0	97	58	0.0344828	0	0.0344828	0.0344828	1	2.67241		0.1385
Irf9	Down-regulated	11	23	97	58	0.189655	0.237113	0.135802	0.189655	0.323529	0.864604	0.754359	0.813021
Irf9	Up-regulated	12	9	97	58	0.206897	0.0927835	0.179104	0.206897	0.571429	1.52709	2.53433	0.0403139
Jun	Down-regulated	2	4	97	58	0.0344828	0.0412371	0.0322581	0.0344828	0.333333	0.890805	0.831355	0.729371
Jun	Up-regulated	4	1	97	58	0.0689655	0.0103093	0.0677966	0.0689655	0.8	2.13793	7.02346	0.0654754
Junb	Down-regulated	3	2	97	58	0.0517241	0.0206186	0.05	0.0517241	0.6	1.60345	2.57421	0.271145
Junb	Up-regulated	1	1	97	58	0.0172414	0.0103093	0.0169492	0.0172414	0.5	1.33621	1.67823	0.609887
Jund	Down-regulated	4	4	97	58	0.0689655	0.0412371	0.0645161	0.0689655	0.5	1.33621	1.71584	0.343934
Jund	Up-regulated	6	3	97	58	0.103448	0.0309278	0.0983607	0.103448	0.666667	1.78161	3.58392	0.067345
Kdm5b	Down-regulated	16	10	97	58	0.275862	0.103093	0.235294	0.275862	0.615385	1.64456	3.28653	0.00572722
Klf1	Down-regulated	1	0	97	58	0.0172414	0	0.0172414	0.0172414	1	2.67241		0.374194
Klf1	Up-regulated	1	1	97	58	0.0172414	0.0103093	0.0169492	0.0172414	0.5	1.33621	1.67823	0.609887
Klf3	Down-regulated	13	8	97	58	0.224138	0.0824742	0.19697	0.224138	0.619048	1.65435	3.18808	0.0132169
Klf4	Down-regulated	10	12	97	58	0.172414	0.123711	0.142857	0.172414	0.454545	1.21473	1.47182	0.270561
Klf4	Up-regulated	11	3	97	58	0.189655	0.0309278	0.180328	0.189655	0.785714	2.09975	7.23568	0.00131436
Klf5	Down-regulated	2	2	97	58	0.0344828	0.0206186	0.0333333	0.0344828	0.5	1.33621	1.69032	0.480487
Klf5	Up-regulated	1	0	97	58	0.0172414	0	0.0172414	0.0172414	1	2.67241		0.374194
Klf6	Down-regulated	6	7	97	58	0.103448	0.0721649	0.0923077	0.103448	0.461538	1.23342	1.47955	0.345675
Klf6	Up-regulated	2	0	97	58	0.0344828	0	0.0344828	0.0344828	1	2.67241		0.1385
Klf9	Down-regulated	6	2	97	58	0.103448	0.0206186	0.1	0.103448	0.75	2.00431	5.41933	0.0319243
Klf9	Up-regulated	1	2	97	58	0.0172414	0.0206186	0.0166667	0.0172414	0.333333	0.890805	0.83432	0.757773
Kmt2a	Down-regulated	8	10	97	58	0.137931	0.103093	0.117647	0.137931	0.444444	1.18774	1.3889	0.341212
Kmt2a	Up-regulated	1	11	97	58	0.0172414	0.113402	0.0144928	0.0172414	0.0833333	0.222701	0.138405	0.997252
Lef1	Down-regulated	7	10	97	58	0.12069	0.103093	0.102941	0.12069	0.411765	1.10041	1.19272	0.463694
Lef1	Up-regulated	1	0	97	58	0.0172414	0	0.0172414	0.0172414	1	2.67241		0.374194
Lhx2	Down-regulated	11	15	97	58	0.189655	0.154639	0.150685	0.189655	0.423077	1.13064	1.27734	0.362095
Lyl1	Down-regulated	11	8	97	58	0.189655	0.0824742	0.166667	0.189655	0.578947	1.54719	2.58662	0.0448438
Lyl1	Up-regulated	1	5	97	58	0.0172414	0.0515464	0.015873	0.0172414	0.166667	0.445402	0.324746	0.943414
Maf	Down-regulated	9	4	97	58	0.155172	0.0412371	0.145161	0.155172	0.692308	1.85013	4.22812	0.01603
Maf	Up-regulated	1	4	97	58	0.0172414	0.0412371	0.016129	0.0172414	0.2	0.534483	0.40993	0.90774
Mafb	Down-regulated	9	1	97	58	0.155172	0.0103093	0.152542	0.155172	0.9	2.40517	17.3408	0.000661709
Maff	Down-regulated	9	3	97	58	0.155172	0.0309278	0.147541	0.155172	0.75	2.00431	5.68748	0.0070779
Mafg	Down-regulated	5	2	97	58	0.0862069	0.0206186	0.0833333	0.0862069	0.714286	1.90887	4.43633	0.0687652
Mafg	Up-regulated	2	2	97	58	0.0344828	0.0206186	0.0333333	0.0344828	0.5	1.33621	1.69032	0.480487
Mafk	Down-regulated	10	4	97	58	0.172414	0.0412371	0.16129	0.172414	0.714286	1.90887	4.79167	0.00756123
Max	Down-regulated	2	2	97	58	0.0344828	0.0206186	0.0333333	0.0344828	0.5	1.33621	1.69032	0.480487
Max	Up-regulated	1	1	97	58	0.0172414	0.0103093	0.0169492	0.0172414	0.5	1.33621	1.67823	0.609887
Maz	Down-regulated	6	3	97	58	0.103448	0.0309278	0.0983607	0.103448	0.666667	1.78161	3.58392	0.067345
Maz	Up-regulated	2	1	97	58	0.0344828	0.0103093	0.0338983	0.0344828	0.666667	1.78161	3.40035	0.314115
Mbd2	Down-regulated	8	7	97	58	0.137931	0.0721649	0.123077	0.137931	0.533333	1.42529	2.0471	0.144993
Mbd2	Up-regulated	1	1	97	58	0.0172414	0.0103093	0.0169492	0.0172414	0.5	1.33621	1.67823	0.609887
Mef2a	Down-regulated	7	6	97	58	0.12069	0.0618557	0.109375	0.12069	0.538462	1.43899	2.07137	0.163451
Mef2b	Down-regulated	5	2	97	58	0.0862069	0.0206186	0.0833333	0.0862069	0.714286	1.90887	4.43633	0.0687652
Mef2c	Down-regulated	11	6	97	58	0.189655	0.0618557	0.171875	0.189655	0.647059	1.72921	3.51858	0.015159
Meis1	Down-regulated	11	3	97	58	0.189655	0.0309278	0.180328	0.189655	0.785714	2.09975	7.23568	0.00131436
Meis2	Down-regulated	11	5	97	58	0.189655	0.0515464	0.174603	0.189655	0.6875	1.83728	4.26313	0.00767895
Mitf	Down-regulated	2	0	97	58	0.0344828	0	0.0344828	0.0344828	1	2.67241		0.1385
Mybl2	Down-regulated	4	11	97	58	0.0689655	0.113402	0.057971	0.0689655	0.266667	0.712644	0.581038	0.884296
Mybl2	Up-regulated	5	2	97	58	0.0862069	0.0206186	0.0833333	0.0862069	0.714286	1.90887	4.43633	0.0687652
Myc	Up-regulated	4	2	97	58	0.0689655	0.0206186	0.0666667	0.0689655	0.666667	1.78161	3.48875	0.140887
Mycn	Down-regulated	3	15	97	58	0.0517241	0.154639	0.0410959	0.0517241	0.166667	0.445402	0.300174	0.989633
Mycn	Up-regulated	12	6	97	58	0.206897	0.0618557	0.1875	0.206897	0.666667	1.78161	3.9185	0.00753605
Myod1	Down-regulated	6	2	97	58	0.103448	0.0206186	0.1	0.103448	0.75	2.00431	5.41933	0.0319243
Ncoa1	Down-regulated	7	7	97	58	0.12069	0.0721649	0.107692	0.12069	0.5	1.33621	1.75786	0.230181
Ncoa1	Up-regulated	6	8	97	58	0.103448	0.0824742	0.0909091	0.103448	0.428571	1.14532	1.28151	0.432296
Ncoa2	Down-regulated	11	6	97	58	0.189655	0.0618557	0.171875	0.189655	0.647059	1.72921	3.51858	0.015159
Ncoa2	Up-regulated	2	4	97	58	0.0344828	0.0412371	0.0322581	0.0344828	0.333333	0.890805	0.831355	0.729371
Ncoa3	Down-regulated	5	6	97	58	0.0862069	0.0618557	0.078125	0.0862069	0.454545	1.21473	1.42736	0.393942
Ncoa3	Up-regulated	4	3	97	58	0.0689655	0.0309278	0.0655738	0.0689655	0.571429	1.52709	2.30774	0.23705
Necab3	Down-regulated	2	2	97	58	0.0344828	0.0206186	0.0333333	0.0344828	0.5	1.33621	1.69032	0.480487
Necab3	Up-regulated	1	0	97	58	0.0172414	0	0.0172414	0.0172414	1	2.67241		0.374194
Neurod1	Down-regulated	2	4	97	58	0.0344828	0.0412371	0.0322581	0.0344828	0.333333	0.890805	0.831355	0.729371
Neurod1	Up-regulated	1	1	97	58	0.0172414	0.0103093	0.0169492	0.0172414	0.5	1.33621	1.67823	0.609887
Nfatc1	Down-regulated	8	6	97	58	0.137931	0.0618557	0.125	0.137931	0.571429	1.52709	2.41199	0.0967207
Nfatc2	Down-regulated	2	6	97	58	0.0344828	0.0618557	0.03125	0.0344828	0.25	0.668103	0.543631	0.870636
Nfatc2	Up-regulated	3	5	97	58	0.0517241	0.0515464	0.047619	0.0517241	0.375	1.00216	1.00361	0.633104
Nfe2	Down-regulated	10	4	97	58	0.172414	0.0412371	0.16129	0.172414	0.714286	1.90887	4.79167	0.00756123
Nfe2l1	Down-regulated	8	3	97	58	0.137931	0.0309278	0.131148	0.137931	0.727273	1.94357	4.95886	0.0156123
Nfe2l2	Down-regulated	3	8	97	58	0.0517241	0.0824742	0.0454545	0.0517241	0.272727	0.72884	0.608653	0.852369
Nfe2l2	Up-regulated	17	13	97	58	0.293103	0.134021	0.239437	0.293103	0.566667	1.51437	2.66093	0.0142305
Nfic	Down-regulated	7	5	97	58	0.12069	0.0515464	0.111111	0.12069	0.583333	1.55891	2.50953	0.107382
Nfkb1	Down-regulated	1	3	97	58	0.0172414	0.0309278	0.0163934	0.0172414	0.25	0.668103	0.551644	0.850202
Nfkb1	Up-regulated	4	0	97	58	0.0689655	0	0.0689655	0.0689655	1	2.67241		0.0183428
Nfya	Down-regulated	5	5	97	58	0.0862069	0.0515464	0.0793651	0.0862069	0.5	1.33621	1.72932	0.298731
Nfya	Up-regulated	6	8	97	58	0.103448	0.0824742	0.0909091	0.103448	0.428571	1.14532	1.28151	0.432296
Nr1h2	Down-regulated	9	4	97	58	0.155172	0.0412371	0.145161	0.155172	0.692308	1.85013	4.22812	0.01603
Nr1h2	Up-regulated	1	1	97	58	0.0172414	0.0103093	0.0169492	0.0172414	0.5	1.33621	1.67823	0.609887
Nr1h3	Down-regulated	19	14	97	58	0.327586	0.14433	0.263889	0.327586	0.575758	1.53866	2.86708	0.00683535
Nr2c2	Down-regulated	2	3	97	58	0.0344828	0.0309278	0.0327869	0.0344828	0.4	1.06897	1.11822	0.620048
Nr2c2	Up-regulated	8	5	97	58	0.137931	0.0515464	0.126984	0.137931	0.615385	1.64456	2.92224	0.0593225
Nr2f1	Down-regulated	5	1	97	58	0.0862069	0.0103093	0.0847458	0.0862069	0.833333	2.22701	8.93516	0.0277693
Nr2f2	Down-regulated	10	8	97	58	0.172414	0.0824742	0.151515	0.172414	0.555556	1.48467	2.30442	0.0776737
Nr2f2	Up-regulated	5	4	97	58	0.0862069	0.0412371	0.0806452	0.0862069	0.555556	1.48467	2.18172	0.208694
Nr3c1	Down-regulated	7	6	97	58	0.12069	0.0618557	0.109375	0.12069	0.538462	1.43899	2.07137	0.163451
Nr3c1	Up-regulated	8	7	97	58	0.137931	0.0721649	0.123077	0.137931	0.533333	1.42529	2.0471	0.144993
Nr4a1	Down-regulated	3	1	97	58	0.0517241	0.0103093	0.0508475	0.0517241	0.75	2.00431	5.18022	0.147743
Nr5a1	Down-regulated	5	8	97	58	0.0862069	0.0824742	0.0757576	0.0862069	0.384615	1.02785	1.04918	0.577754
Nr5a1	Up-regulated	2	9	97	58	0.0344828	0.0927835	0.0298507	0.0344828	0.181818	0.485893	0.351233	0.961654
Nr5a2	Down-regulated	1	1	97	58	0.0172414	0.0103093	0.0169492	0.0172414	0.5	1.33621	1.67823	0.609887
Nrf1	Down-regulated	3	0	97	58	0.0517241	0	0.0517241	0.0517241	1	2.67241		0.0506929
Nrf1	Up-regulated	2	1	97	58	0.0344828	0.0103093	0.0338983	0.0344828	0.666667	1.78161	3.40035	0.314115
Onecut1	Down-regulated	5	0	97	58	0.0862069	0	0.0862069	0.0862069	1	2.67241		0.00655968
Otx2	Down-regulated	5	5	97	58	0.0862069	0.0515464	0.0793651	0.0862069	0.5	1.33621	1.72932	0.298731
Pax6	Down-regulated	10	4	97	58	0.172414	0.0412371	0.16129	0.172414	0.714286	1.90887	4.79167	0.00756123
Pax8	Down-regulated	7	8	97	58	0.12069	0.0824742	0.106061	0.12069	0.466667	1.24713	1.52258	0.30472
Pax8	Up-regulated	3	6	97	58	0.0517241	0.0618557	0.046875	0.0517241	0.333333	0.890805	0.828283	0.723592
Pbx2	Down-regulated	10	5	97	58	0.172414	0.0515464	0.15873	0.172414	0.666667	1.78161	3.79792	0.0158018
Pbx3	Down-regulated	12	4	97	58	0.206897	0.0412371	0.193548	0.206897	0.75	2.00431	5.99028	0.00151459
Pdx1	Down-regulated	10	2	97	58	0.172414	0.0206186	0.166667	0.172414	0.833333	2.22701	9.75072	0.00102516
Pgr	Down-regulated	2	5	97	58	0.0344828	0.0515464	0.031746	0.0344828	0.285714	0.763547	0.658825	0.811253
Pgr	Up-regulated	8	2	97	58	0.137931	0.0206186	0.133333	0.137931	0.8	2.13793	7.50027	0.00610396
Pknox1	Down-regulated	8	5	97	58	0.137931	0.0515464	0.126984	0.137931	0.615385	1.64456	2.92224	0.0593225
Pou2f1	Down-regulated	4	1	97	58	0.0689655	0.0103093	0.0677966	0.0689655	0.8	2.13793	7.02346	0.0654754
Pou2f1	Up-regulated	1	0	97	58	0.0172414	0	0.0172414	0.0172414	1	2.67241		0.374194
Pou2f2	Down-regulated	12	9	97	58	0.206897	0.0927835	0.179104	0.206897	0.571429	1.52709	2.53433	0.0403139
Pou2f2	Up-regulated	4	7	97	58	0.0689655	0.0721649	0.0615385	0.0689655	0.363636	0.971787	0.952674	0.646077
Ppara	Down-regulated	10	6	97	58	0.172414	0.0618557	0.15625	0.172414	0.625	1.67026	3.13471	0.0293398
Ppara	Up-regulated	2	1	97	58	0.0344828	0.0103093	0.0338983	0.0344828	0.666667	1.78161	3.40035	0.314115
Pparg	Down-regulated	4	4	97	58	0.0689655	0.0412371	0.0645161	0.0689655	0.5	1.33621	1.71584	0.343934
Pparg	Up-regulated	3	0	97	58	0.0517241	0	0.0517241	0.0517241	1	2.67241		0.0506929
Prdm1	Down-regulated	7	1	97	58	0.12069	0.0103093	0.118644	0.12069	0.875	2.33836	12.9772	0.0045199
Prox1	Down-regulated	13	8	97	58	0.224138	0.0824742	0.19697	0.224138	0.619048	1.65435	3.18808	0.0132169
Rara	Down-regulated	6	1	97	58	0.103448	0.0103093	0.101695	0.103448	0.857143	2.29064	10.9191	0.011371
Rara	Up-regulated	2	2	97	58	0.0344828	0.0206186	0.0333333	0.0344828	0.5	1.33621	1.69032	0.480487
Rbpj	Down-regulated	6	2	97	58	0.103448	0.0206186	0.1	0.103448	0.75	2.00431	5.41933	0.0319243
Rela	Up-regulated	4	0	97	58	0.0689655	0	0.0689655	0.0689655	1	2.67241		0.0183428
Relb	Down-regulated	5	4	97	58	0.0862069	0.0412371	0.0806452	0.0862069	0.555556	1.48467	2.18172	0.208694
Relb	Up-regulated	5	3	97	58	0.0862069	0.0309278	0.0819672	0.0862069	0.625	1.67026	2.93422	0.130167
Rfx2	Down-regulated	1	0	97	58	0.0172414	0	0.0172414	0.0172414	1	2.67241		0.374194
Rfx2	Up-regulated	8	5	97	58	0.137931	0.0515464	0.126984	0.137931	0.615385	1.64456	2.92224	0.0593225
Runx1	Down-regulated	12	8	97	58	0.206897	0.0824742	0.181818	0.206897	0.6	1.60345	2.88084	0.0248299
Runx1	Up-regulated	2	4	97	58	0.0344828	0.0412371	0.0322581	0.0344828	0.333333	0.890805	0.831355	0.729371
Runx3	Down-regulated	10	15	97	58	0.172414	0.154639	0.136986	0.172414	0.4	1.06897	1.13792	0.468771
Runx3	Up-regulated	2	10	97	58	0.0344828	0.103093	0.0294118	0.0344828	0.166667	0.445402	0.312679	0.975011
Rxra	Down-regulated	5	2	97	58	0.0862069	0.0206186	0.0833333	0.0862069	0.714286	1.90887	4.43633	0.0687652
Rxra	Up-regulated	1	1	97	58	0.0172414	0.0103093	0.0169492	0.0172414	0.5	1.33621	1.67823	0.609887
Six5	Down-regulated	1	3	97	58	0.0172414	0.0309278	0.0163934	0.0172414	0.25	0.668103	0.551644	0.850202
Six5	Up-regulated	7	5	97	58	0.12069	0.0515464	0.111111	0.12069	0.583333	1.55891	2.50953	0.107382
Smad1	Down-regulated	8	8	97	58	0.137931	0.0824742	0.121212	0.137931	0.5	1.33621	1.77314	0.20318
Smad1	Up-regulated	3	3	97	58	0.0517241	0.0309278	0.0491803	0.0517241	0.5	1.33621	1.70284	0.401402
Smad3	Down-regulated	4	1	97	58	0.0689655	0.0103093	0.0677966	0.0689655	0.8	2.13793	7.02346	0.0654754
Smad3	Up-regulated	4	0	97	58	0.0689655	0	0.0689655	0.0689655	1	2.67241		0.0183428
Smad4	Down-regulated	2	3	97	58	0.0344828	0.0309278	0.0327869	0.0344828	0.4	1.06897	1.11822	0.620048
Smad4	Up-regulated	2	1	97	58	0.0344828	0.0103093	0.0338983	0.0344828	0.666667	1.78161	3.40035	0.314115
Smad5	Down-regulated	9	5	97	58	0.155172	0.0515464	0.142857	0.155172	0.642857	1.71798	3.35137	0.0312738
Snapc4	Down-regulated	1	0	97	58	0.0172414	0	0.0172414	0.0172414	1	2.67241		0.374194
Snapc4	Up-regulated	10	3	97	58	0.172414	0.0309278	0.163934	0.172414	0.769231	2.0557	6.44579	0.00309918
Sox10	Down-regulated	3	4	97	58	0.0517241	0.0412371	0.0483871	0.0517241	0.428571	1.14532	1.26617	0.524665
Sox11	Down-regulated	4	0	97	58	0.0689655	0	0.0689655	0.0689655	1	2.67241		0.0183428
Sox13	Down-regulated	13	3	97	58	0.224138	0.0309278	0.213115	0.224138	0.8125	2.17134	8.9186	0.000216536
Sox6	Down-regulated	8	6	97	58	0.137931	0.0618557	0.125	0.137931	0.571429	1.52709	2.41199	0.0967207
Sp1	Down-regulated	3	0	97	58	0.0517241	0	0.0517241	0.0517241	1	2.67241		0.0506929
Sp2	Down-regulated	6	3	97	58	0.103448	0.0309278	0.0983607	0.103448	0.666667	1.78161	3.58392	0.067345
Sp2	Up-regulated	4	3	97	58	0.0689655	0.0309278	0.0655738	0.0689655	0.571429	1.52709	2.30774	0.23705
Sp3	Down-regulated	6	2	97	58	0.103448	0.0206186	0.1	0.103448	0.75	2.00431	5.41933	0.0319243
Sp3	Up-regulated	1	0	97	58	0.0172414	0	0.0172414	0.0172414	1	2.67241		0.374194
Sp4	Down-regulated	2	0	97	58	0.0344828	0	0.0344828	0.0344828	1	2.67241		0.1385
Sp4	Up-regulated	1	1	97	58	0.0172414	0.0103093	0.0169492	0.0172414	0.5	1.33621	1.67823	0.609887
Srebf1	Down-regulated	18	10	97	58	0.310345	0.103093	0.264706	0.310345	0.642857	1.71798	3.87724	0.00140565
Srebf1	Up-regulated	2	2	97	58	0.0344828	0.0206186	0.0333333	0.0344828	0.5	1.33621	1.69032	0.480487
Srebf2	Down-regulated	18	15	97	58	0.310345	0.154639	0.246575	0.310345	0.545455	1.45768	2.44479	0.0193025
Srebf2	Up-regulated	2	7	97	58	0.0344828	0.0721649	0.0307692	0.0344828	0.222222	0.59387	0.461242	0.912649
Srf	Down-regulated	7	4	97	58	0.12069	0.0412371	0.112903	0.12069	0.636364	1.70063	3.16592	0.0638063
Srf	Up-regulated	1	5	97	58	0.0172414	0.0515464	0.015873	0.0172414	0.166667	0.445402	0.324746	0.943414
Stat1	Down-regulated	4	2	97	58	0.0689655	0.0206186	0.0666667	0.0689655	0.666667	1.78161	3.48875	0.140887
Stat1	Up-regulated	3	1	97	58	0.0517241	0.0103093	0.0508475	0.0517241	0.75	2.00431	5.18022	0.147743
Stat2	Down-regulated	10	23	97	58	0.172414	0.237113	0.123457	0.172414	0.30303	0.809822	0.671973	0.876764
Stat2	Up-regulated	6	8	97	58	0.103448	0.0824742	0.0909091	0.103448	0.428571	1.14532	1.28151	0.432296
Stat3	Down-regulated	1	0	97	58	0.0172414	0	0.0172414	0.0172414	1	2.67241		0.374194
Stat3	Up-regulated	2	0	97	58	0.0344828	0	0.0344828	0.0344828	1	2.67241		0.1385
Stat5a	Down-regulated	8	5	97	58	0.137931	0.0515464	0.126984	0.137931	0.615385	1.64456	2.92224	0.0593225
Stat5b	Down-regulated	10	8	97	58	0.172414	0.0824742	0.151515	0.172414	0.555556	1.48467	2.30442	0.0776737
Stat6	Down-regulated	7	7	97	58	0.12069	0.0721649	0.107692	0.12069	0.5	1.33621	1.75786	0.230181
Stat6	Up-regulated	3	1	97	58	0.0517241	0.0103093	0.0508475	0.0517241	0.75	2.00431	5.18022	0.147743
Tal1	Down-regulated	9	5	97	58	0.155172	0.0515464	0.142857	0.155172	0.642857	1.71798	3.35137	0.0312738
Tbp	Down-regulated	1	1	97	58	0.0172414	0.0103093	0.0169492	0.0172414	0.5	1.33621	1.67823	0.609887
Tbp	Up-regulated	5	0	97	58	0.0862069	0	0.0862069	0.0862069	1	2.67241		0.00655968
Tcf12	Down-regulated	12	4	97	58	0.206897	0.0412371	0.193548	0.206897	0.75	2.00431	5.99028	0.00151459
Tcf3	Down-regulated	6	2	97	58	0.103448	0.0206186	0.1	0.103448	0.75	2.00431	5.41933	0.0319243
Tcf3	Up-regulated	4	4	97	58	0.0689655	0.0412371	0.0645161	0.0689655	0.5	1.33621	1.71584	0.343934
Tcf4	Down-regulated	7	2	97	58	0.12069	0.0206186	0.116667	0.12069	0.777778	2.07854	6.43987	0.014214
Tcf7	Down-regulated	3	1	97	58	0.0517241	0.0103093	0.0508475	0.0517241	0.75	2.00431	5.18022	0.147743
Tcf7l2	Down-regulated	3	2	97	58	0.0517241	0.0206186	0.05	0.0517241	0.6	1.60345	2.57421	0.271145
Tcf7l2	Up-regulated	2	0	97	58	0.0344828	0	0.0344828	0.0344828	1	2.67241		0.1385
Tead1	Down-regulated	11	2	97	58	0.189655	0.0206186	0.183333	0.189655	0.846154	2.26127	10.9449	0.000402959
Tead2	Down-regulated	5	1	97	58	0.0862069	0.0103093	0.0847458	0.0862069	0.833333	2.22701	8.93516	0.0277693
Tead2	Up-regulated	1	0	97	58	0.0172414	0	0.0172414	0.0172414	1	2.67241		0.374194
Tead4	Down-regulated	9	5	97	58	0.155172	0.0515464	0.142857	0.155172	0.642857	1.71798	3.35137	0.0312738
Tfap2a	Down-regulated	8	3	97	58	0.137931	0.0309278	0.131148	0.137931	0.727273	1.94357	4.95886	0.0156123
Tfap2c	Down-regulated	9	5	97	58	0.155172	0.0515464	0.142857	0.155172	0.642857	1.71798	3.35137	0.0312738
Tfap2c	Up-regulated	1	1	97	58	0.0172414	0.0103093	0.0169492	0.0172414	0.5	1.33621	1.67823	0.609887
Tfap4	Down-regulated	13	2	97	58	0.224138	0.0206186	0.216667	0.224138	0.866667	2.31609	13.4988	5.77321e-05
Tp63	Down-regulated	3	6	97	58	0.0517241	0.0618557	0.046875	0.0517241	0.333333	0.890805	0.828283	0.723592
Tp63	Up-regulated	3	4	97	58	0.0517241	0.0412371	0.0483871	0.0517241	0.428571	1.14532	1.26617	0.524665
Twist1	Down-regulated	2	2	97	58	0.0344828	0.0206186	0.0333333	0.0344828	0.5	1.33621	1.69032	0.480487
Twist1	Up-regulated	7	4	97	58	0.12069	0.0412371	0.112903	0.12069	0.636364	1.70063	3.16592	0.0638063
Usf1	Down-regulated	4	1	97	58	0.0689655	0.0103093	0.0677966	0.0689655	0.8	2.13793	7.02346	0.0654754
Usf2	Down-regulated	6	2	97	58	0.103448	0.0206186	0.1	0.103448	0.75	2.00431	5.41933	0.0319243
Vdr	Down-regulated	3	1	97	58	0.0517241	0.0103093	0.0508475	0.0517241	0.75	2.00431	5.18022	0.147743
Wt1	Down-regulated	2	4	97	58	0.0344828	0.0412371	0.0322581	0.0344828	0.333333	0.890805	0.831355	0.729371
Wt1	Up-regulated	3	2	97	58	0.0517241	0.0206186	0.05	0.0517241	0.6	1.60345	2.57421	0.271145
Xbp1	Down-regulated	5	1	97	58	0.0862069	0.0103093	0.0847458	0.0862069	0.833333	2.22701	8.93516	0.0277693
Yy1	Up-regulated	1	3	97	58	0.0172414	0.0309278	0.0163934	0.0172414	0.25	0.668103	0.551644	0.850202
Zbtb11	Down-regulated	4	3	97	58	0.0689655	0.0309278	0.0655738	0.0689655	0.571429	1.52709	2.30774	0.23705
Zbtb11	Up-regulated	16	9	97	58	0.275862	0.0927835	0.238806	0.275862	0.64	1.71034	3.69052	0.00313489
Zfp143	Down-regulated	7	2	97	58	0.12069	0.0206186	0.116667	0.12069	0.777778	2.07854	6.43987	0.014214
Zfp217	Down-regulated	15	10	97	58	0.258621	0.103093	0.220588	0.258621	0.6	1.60345	3.01149	0.0109722
Zfp384	Down-regulated	10	7	97	58	0.172414	0.0721649	0.153846	0.172414	0.588235	1.57201	2.66046	0.0495982
Zfp384	Up-regulated	3	2	97	58	0.0517241	0.0206186	0.05	0.0517241	0.6	1.60345	2.57421	0.271145
Zfp592	Down-regulated	1	3	97	58	0.0172414	0.0309278	0.0163934	0.0172414	0.25	0.668103	0.551644	0.850202
Zfp592	Up-regulated	5	2	97	58	0.0862069	0.0206186	0.0833333	0.0862069	0.714286	1.90887	4.43633	0.0687652
Zfx	Down-regulated	3	3	97	58	0.0517241	0.0309278	0.0491803	0.0517241	0.5	1.33621	1.70284	0.401402
Zfx	Up-regulated	10	4	97	58	0.172414	0.0412371	0.16129	0.172414	0.714286	1.90887	4.79167	0.00756123
Zkscan1	Down-regulated	2	2	97	58	0.0344828	0.0206186	0.0333333	0.0344828	0.5	1.33621	1.69032	0.480487
Zkscan1	Up-regulated	2	1	97	58	0.0344828	0.0103093	0.0338983	0.0344828	0.666667	1.78161	3.40035	0.314115
Znf740	Down-regulated	5	2	97	58	0.0862069	0.0206186	0.0833333	0.0862069	0.714286	1.90887	4.43633	0.0687652

## Sheet: 2_Pathway_stats
event	direction	active	bg	n_cond_bg	n_cond_active	ratio_active	ratio_bg	jaccard	TPR	PPV	lift	odds_ratio	pval
REACTOME_2_LTR_CIRCLE_FORMATION	Down-regulated	4	4	98	56	0.0714286	0.0408163	0.0666667	0.0714286	0.5	1.375	1.80045	0.319881
REACTOME_2_LTR_CIRCLE_FORMATION	Up-regulated	13	4	98	56	0.232143	0.0408163	0.216667	0.232143	0.764706	2.10294	7.00673	0.000449609
REACTOME_A_TETRASACCHARIDE_LINKER_SEQUENCE_IS_REQUIRED_FOR_GAG_SYNTHESIS	Down-regulated	12	3	98	56	0.214286	0.0306122	0.20339	0.214286	0.8	2.2	8.50898	0.000384563
REACTOME_ABACAVIR_TRANSPORT_AND_METABOLISM	Down-regulated	3	4	98	56	0.0535714	0.0408163	0.05	0.0535714	0.428571	1.17857	1.32761	0.500284
REACTOME_ABACAVIR_TRANSPORT_AND_METABOLISM	Up-regulated	1	3	98	56	0.0178571	0.0306122	0.0169492	0.0178571	0.25	0.6875	0.577647	0.83969
REACTOME_ABC_FAMILY_PROTEINS_MEDIATED_TRANSPORT	Up-regulated	17	8	98	56	0.303571	0.0816327	0.265625	0.303571	0.68	1.87	4.84733	0.000471102
REACTOME_ABC_TRANSPORTER_DISORDERS	Up-regulated	19	10	98	56	0.339286	0.102041	0.287879	0.339286	0.655172	1.80172	4.46923	0.000400243
REACTOME_ABC_TRANSPORTERS_IN_LIPID_HOMEOSTASIS	Down-regulated	14	4	98	56	0.25	0.0408163	0.233333	0.25	0.777778	2.13889	7.71969	0.0001793
REACTOME_ABERRANT_REGULATION_OF_MITOTIC_EXIT_IN_CANCER_DUE_TO_RB1_DEFECTS	Down-regulated	2	9	98	56	0.0357143	0.0918367	0.0307692	0.0357143	0.181818	0.5	0.368299	0.955366
REACTOME_ABERRANT_REGULATION_OF_MITOTIC_EXIT_IN_CANCER_DUE_TO_RB1_DEFECTS	Up-regulated	12	5	98	56	0.214286	0.0510204	0.196721	0.214286	0.705882	1.94118	5.01474	0.00263789
REACTOME_ABERRANT_REGULATION_OF_MITOTIC_G1_S_TRANSITION_IN_CANCER_DUE_TO_RB1_DEFECTS	Down-regulated	4	10	98	56	0.0714286	0.102041	0.0606061	0.0714286	0.285714	0.785714	0.678557	0.821842
REACTOME_ABERRANT_REGULATION_OF_MITOTIC_G1_S_TRANSITION_IN_CANCER_DUE_TO_RB1_DEFECTS	Up-regulated	2	0	98	56	0.0357143	0	0.0357143	0.0357143	1	2.75		0.130719
REACTOME_ABORTIVE_ELONGATION_OF_HIV_1_TRANSCRIPT_IN_THE_ABSENCE_OF_TAT	Down-regulated	2	10	98	56	0.0357143	0.102041	0.030303	0.0357143	0.166667	0.458333	0.327916	0.970387
REACTOME_ABORTIVE_ELONGATION_OF_HIV_1_TRANSCRIPT_IN_THE_ABSENCE_OF_TAT	Up-regulated	14	8	98	56	0.25	0.0816327	0.21875	0.25	0.636364	1.75	3.71481	0.00483949
REACTOME_ACETYLCHOLINE_BINDING_AND_DOWNSTREAM_EVENTS	Down-regulated	5	3	98	56	0.0892857	0.0306122	0.0847458	0.0892857	0.625	1.71875	3.08028	0.116448
REACTOME_ACETYLCHOLINE_BINDING_AND_DOWNSTREAM_EVENTS	Up-regulated	4	8	98	56	0.0714286	0.0816327	0.0625	0.0714286	0.333333	0.916667	0.866156	0.697983
REACTOME_ACETYLCHOLINE_NEUROTRANSMITTER_RELEASE_CYCLE	Down-regulated	7	5	98	56	0.125	0.0510204	0.114754	0.125	0.583333	1.60417	2.63913	0.0928379
REACTOME_ACETYLCHOLINE_NEUROTRANSMITTER_RELEASE_CYCLE	Up-regulated	2	11	98	56	0.0357143	0.112245	0.0298507	0.0357143	0.153846	0.423077	0.294853	0.980542
REACTOME_ACETYLCHOLINE_REGULATES_INSULIN_SECRETION	Down-regulated	12	3	98	56	0.214286	0.0306122	0.20339	0.214286	0.8	2.2	8.50898	0.000384563
REACTOME_ACTIVATED_NOTCH1_TRANSMITS_SIGNAL_TO_THE_NUCLEUS	Down-regulated	5	5	98	56	0.0892857	0.0510204	0.0819672	0.0892857	0.5	1.375	1.81611	0.273451
REACTOME_ACTIVATED_NTRK2_SIGNALS_THROUGH_CDK5	Down-regulated	2	2	98	56	0.0357143	0.0204082	0.0344828	0.0357143	0.5	1.375	1.7707	0.461697
REACTOME_ACTIVATED_NTRK2_SIGNALS_THROUGH_CDK5	Up-regulated	9	3	98	56	0.160714	0.0306122	0.152542	0.160714	0.75	2.0625	5.98885	0.00558536
REACTOME_ACTIVATED_NTRK2_SIGNALS_THROUGH_FRS2_AND_FRS3	Down-regulated	1	1	98	56	0.0178571	0.0102041	0.0175439	0.0178571	0.5	1.375	1.75672	0.596554
REACTOME_ACTIVATED_NTRK2_SIGNALS_THROUGH_FRS2_AND_FRS3	Up-regulated	7	1	98	56	0.125	0.0102041	0.122807	0.125	0.875	2.40625	13.6385	0.00370271
REACTOME_ACTIVATED_NTRK2_SIGNALS_THROUGH_FYN	Down-regulated	5	2	98	56	0.0892857	0.0204082	0.0862069	0.0892857	0.714286	1.96429	4.65634	0.0607711
REACTOME_ACTIVATED_NTRK2_SIGNALS_THROUGH_FYN	Up-regulated	6	1	98	56	0.107143	0.0102041	0.105263	0.107143	0.857143	2.35714	11.467	0.00961833
REACTOME_ACTIVATED_NTRK2_SIGNALS_THROUGH_PI3K	Down-regulated	7	3	98	56	0.125	0.0306122	0.118644	0.125	0.7	1.925	4.47684	0.0279017
REACTOME_ACTIVATED_NTRK2_SIGNALS_THROUGH_PI3K	Up-regulated	1	0	98	56	0.0178571	0	0.0178571	0.0178571	1	2.75		0.363636
REACTOME_ACTIVATED_NTRK2_SIGNALS_THROUGH_RAS	Down-regulated	4	1	98	56	0.0714286	0.0102041	0.0701754	0.0714286	0.8	2.2	7.36538	0.0588973
REACTOME_ACTIVATED_NTRK2_SIGNALS_THROUGH_RAS	Up-regulated	4	1	98	56	0.0714286	0.0102041	0.0701754	0.0714286	0.8	2.2	7.36538	0.0588973
REACTOME_ACTIVATED_NTRK3_SIGNALS_THROUGH_PI3K	Down-regulated	10	0	98	56	0.178571	0	0.178571	0.178571	1	2.75		2.32107e-05
REACTOME_ACTIVATED_NTRK3_SIGNALS_THROUGH_PI3K	Up-regulated	2	1	98	56	0.0357143	0.0102041	0.0350877	0.0357143	0.666667	1.83333	3.56137	0.299278
REACTOME_ACTIVATED_NTRK3_SIGNALS_THROUGH_RAS	Down-regulated	6	6	98	56	0.107143	0.0612245	0.0967742	0.107143	0.5	1.375	1.83239	0.235649
REACTOME_ACTIVATED_NTRK3_SIGNALS_THROUGH_RAS	Up-regulated	1	5	98	56	0.0178571	0.0510204	0.0163934	0.0178571	0.166667	0.458333	0.340145	0.937296
REACTOME_ACTIVATED_PKN1_STIMULATES_TRANSCRIPTION_OF_AR_ANDROGEN_RECEPTOR_REGULATED_GENES_KLK2_AND_KLK3	Up-regulated	4	2	98	56	0.0714286	0.0204082	0.0689655	0.0714286	0.666667	1.83333	3.65944	0.128225
REACTOME_ACTIVATED_TAK1_MEDIATES_P38_MAPK_ACTIVATION	Down-regulated	1	5	98	56	0.0178571	0.0510204	0.0163934	0.0178571	0.166667	0.458333	0.340145	0.937296
REACTOME_ACTIVATED_TAK1_MEDIATES_P38_MAPK_ACTIVATION	Up-regulated	8	3	98	56	0.142857	0.0306122	0.135593	0.142857	0.727273	2	5.21736	0.0127324
REACTOME_ACTIVATION_OF_AMPK_DOWNSTREAM_OF_NMDARS	Down-regulated	2	2	98	56	0.0357143	0.0204082	0.0344828	0.0357143	0.5	1.375	1.7707	0.461697
REACTOME_ACTIVATION_OF_AMPK_DOWNSTREAM_OF_NMDARS	Up-regulated	2	0	98	56	0.0357143	0	0.0357143	0.0357143	1	2.75		0.130719
REACTOME_ACTIVATION_OF_ANTERIOR_HOX_GENES_IN_HINDBRAIN_DEVELOPMENT_DURING_EARLY_EMBRYOGENESIS	Down-regulated	1	0	98	56	0.0178571	0	0.0178571	0.0178571	1	2.75		0.363636
REACTOME_ACTIVATION_OF_ANTERIOR_HOX_GENES_IN_HINDBRAIN_DEVELOPMENT_DURING_EARLY_EMBRYOGENESIS	Up-regulated	4	1	98	56	0.0714286	0.0102041	0.0701754	0.0714286	0.8	2.2	7.36538	0.0588973
REACTOME_ACTIVATION_OF_ATR_IN_RESPONSE_TO_REPLICATION_STRESS	Down-regulated	4	12	98	56	0.0714286	0.122449	0.0588235	0.0714286	0.25	0.6875	0.553261	0.901444
REACTOME_ACTIVATION_OF_ATR_IN_RESPONSE_TO_REPLICATION_STRESS	Up-regulated	19	8	98	56	0.339286	0.0816327	0.296875	0.339286	0.703704	1.93519	5.70281	8.41623e-05
REACTOME_ACTIVATION_OF_BAD_AND_TRANSLOCATION_TO_MITOCHONDRIA_	Down-regulated	1	7	98	56	0.0178571	0.0714286	0.015873	0.0178571	0.125	0.34375	0.238059	0.975871
REACTOME_ACTIVATION_OF_BAD_AND_TRANSLOCATION_TO_MITOCHONDRIA_	Up-regulated	12	2	98	56	0.214286	0.0204082	0.206897	0.214286	0.857143	2.35714	12.8676	0.000108063
REACTOME_ACTIVATION_OF_BH3_ONLY_PROTEINS	Up-regulated	6	2	98	56	0.107143	0.0204082	0.103448	0.107143	0.75	2.0625	5.69219	0.0273652
REACTOME_ACTIVATION_OF_CASPASES_THROUGH_APOPTOSOME_MEDIATED_CLEAVAGE	Down-regulated	14	12	98	56	0.25	0.122449	0.205882	0.25	0.538462	1.48077	2.37445	0.0368145
REACTOME_ACTIVATION_OF_CASPASES_THROUGH_APOPTOSOME_MEDIATED_CLEAVAGE	Up-regulated	4	0	98	56	0.0714286	0	0.0714286	0.0714286	1	2.75		0.0163
REACTOME_ACTIVATION_OF_GENE_EXPRESSION_BY_SREBF_SREBP_	Down-regulated	11	4	98	56	0.196429	0.0408163	0.183333	0.196429	0.733333	2.01667	5.67405	0.00257352
REACTOME_ACTIVATION_OF_GENE_EXPRESSION_BY_SREBF_SREBP_	Up-regulated	1	1	98	56	0.0178571	0.0102041	0.0175439	0.0178571	0.5	1.375	1.75672	0.596554
REACTOME_ACTIVATION_OF_IRF3_IRF7_MEDIATED_BY_TBK1_IKK_EPSILON	Down-regulated	2	1	98	56	0.0357143	0.0102041	0.0350877	0.0357143	0.666667	1.83333	3.56137	0.299278
REACTOME_ACTIVATION_OF_IRF3_IRF7_MEDIATED_BY_TBK1_IKK_EPSILON	Up-regulated	7	3	98	56	0.125	0.0306122	0.118644	0.125	0.7	1.925	4.47684	0.0279017
REACTOME_ACTIVATION_OF_KAINATE_RECEPTORS_UPON_GLUTAMATE_BINDING	Down-regulated	4	4	98	56	0.0714286	0.0408163	0.0666667	0.0714286	0.5	1.375	1.80045	0.319881
REACTOME_ACTIVATION_OF_MATRIX_METALLOPROTEINASES	Down-regulated	10	4	98	56	0.178571	0.0408163	0.166667	0.178571	0.714286	1.96429	5.05075	0.00585379
REACTOME_ACTIVATION_OF_NIMA_KINASES_NEK9_NEK6_NEK7	Down-regulated	8	20	98	56	0.142857	0.204082	0.105263	0.142857	0.285714	0.785714	0.651751	0.879076
REACTOME_ACTIVATION_OF_NIMA_KINASES_NEK9_NEK6_NEK7	Up-regulated	9	4	98	56	0.160714	0.0408163	0.15	0.160714	0.692308	1.90385	4.45297	0.0128331
REACTOME_ACTIVATION_OF_NMDA_RECEPTORS_AND_POSTSYNAPTIC_EVENTS	Down-regulated	2	2	98	56	0.0357143	0.0204082	0.0344828	0.0357143	0.5	1.375	1.7707	0.461697
REACTOME_ACTIVATION_OF_PPARGC1A_PGC_1ALPHA_BY_PHOSPHORYLATION	Down-regulated	5	1	98	56	0.0892857	0.0102041	0.0877193	0.0892857	0.833333	2.29167	9.3761	0.0242334
REACTOME_ACTIVATION_OF_PUMA_AND_TRANSLOCATION_TO_MITOCHONDRIA	Down-regulated	4	6	98	56	0.0714286	0.0612245	0.0645161	0.0714286	0.4	1.1	1.17819	0.52547
REACTOME_ACTIVATION_OF_PUMA_AND_TRANSLOCATION_TO_MITOCHONDRIA	Up-regulated	5	2	98	56	0.0892857	0.0204082	0.0862069	0.0892857	0.714286	1.96429	4.65634	0.0607711
REACTOME_ACTIVATION_OF_RAC1	Down-regulated	1	0	98	56	0.0178571	0	0.0178571	0.0178571	1	2.75		0.363636
REACTOME_ACTIVATION_OF_RAC1	Up-regulated	3	0	98	56	0.0535714	0	0.0535714	0.0535714	1	2.75		0.0464396
REACTOME_ACTIVATION_OF_RAC1_DOWNSTREAM_OF_NMDARS	Down-regulated	7	4	98	56	0.125	0.0408163	0.116667	0.125	0.636364	1.75	3.32892	0.054448
REACTOME_ACTIVATION_OF_RAC1_DOWNSTREAM_OF_NMDARS	Up-regulated	1	0	98	56	0.0178571	0	0.0178571	0.0178571	1	2.75		0.363636
REACTOME_ACTIVATION_OF_SMO	Down-regulated	2	4	98	56	0.0357143	0.0408163	0.0333333	0.0357143	0.333333	0.916667	0.87112	0.710754
REACTOME_ACTIVATION_OF_SMO	Up-regulated	1	1	98	56	0.0178571	0.0102041	0.0175439	0.0178571	0.5	1.375	1.75672	0.596554
REACTOME_ACTIVATION_OF_THE_AP_1_FAMILY_OF_TRANSCRIPTION_FACTORS	Down-regulated	5	3	98	56	0.0892857	0.0306122	0.0847458	0.0892857	0.625	1.71875	3.08028	0.116448
REACTOME_ACTIVATION_OF_THE_AP_1_FAMILY_OF_TRANSCRIPTION_FACTORS	Up-regulated	7	3	98	56	0.125	0.0306122	0.118644	0.125	0.7	1.925	4.47684	0.0279017
REACTOME_ACTIVATION_OF_THE_MRNA_UPON_BINDING_OF_THE_CAP_BINDING_COMPLEX_AND_EIFS_AND_SUBSEQUENT_BINDING_TO_43S	Down-regulated	1	4	98	56	0.0178571	0.0408163	0.0166667	0.0178571	0.2	0.55	0.429312	0.899539
REACTOME_ACTIVATION_OF_THE_MRNA_UPON_BINDING_OF_THE_CAP_BINDING_COMPLEX_AND_EIFS_AND_SUBSEQUENT_BINDING_TO_43S	Up-regulated	28	18	98	56	0.5	0.183673	0.378378	0.5	0.608696	1.67391	4.39572	4.6851e-05
REACTOME_ACTIVATION_OF_THE_PHOTOTRANSDUCTION_CASCADE	Down-regulated	5	4	98	56	0.0892857	0.0408163	0.0833333	0.0892857	0.555556	1.52778	2.29068	0.188903
REACTOME_ACTIVATION_OF_THE_PHOTOTRANSDUCTION_CASCADE	Up-regulated	3	3	98	56	0.0535714	0.0306122	0.0508475	0.0535714	0.5	1.375	1.78521	0.379375
REACTOME_ACTIVATION_OF_THE_PRE_REPLICATIVE_COMPLEX	Down-regulated	4	15	98	56	0.0714286	0.153061	0.056338	0.0714286	0.210526	0.578947	0.427767	0.9634
REACTOME_ACTIVATION_OF_THE_PRE_REPLICATIVE_COMPLEX	Up-regulated	16	6	98	56	0.285714	0.0612245	0.258065	0.285714	0.727273	2	6.05331	0.000208813
REACTOME_ACTIVATION_OF_THE_TFAP2_AP_2_FAMILY_OF_TRANSCRIPTION_FACTORS	Down-regulated	10	3	98	56	0.178571	0.0306122	0.169492	0.178571	0.769231	2.11538	6.79314	0.00236415
REACTOME_ACTIVATION_OF_THE_TFAP2_AP_2_FAMILY_OF_TRANSCRIPTION_FACTORS	Up-regulated	3	5	98	56	0.0535714	0.0510204	0.0491803	0.0535714	0.375	1.03125	1.05247	0.608525
REACTOME_ACTIVATION_OF_TRKA_RECEPTORS	Down-regulated	10	7	98	56	0.178571	0.0714286	0.15873	0.178571	0.588235	1.61765	2.80559	0.0401095
REACTOME_ACTIVATION_OF_TRKA_RECEPTORS	Up-regulated	7	11	98	56	0.125	0.112245	0.104478	0.125	0.388889	1.06944	1.12896	0.501966
REACTOME_ACYL_CHAIN_REMODELING_OF_CL	Down-regulated	9	4	98	56	0.160714	0.0408163	0.15	0.160714	0.692308	1.90385	4.45297	0.0128331
REACTOME_ACYL_CHAIN_REMODELING_OF_CL	Up-regulated	5	2	98	56	0.0892857	0.0204082	0.0862069	0.0892857	0.714286	1.96429	4.65634	0.0607711
REACTOME_ACYL_CHAIN_REMODELLING_OF_PC	Down-regulated	3	1	98	56	0.0535714	0.0102041	0.0526316	0.0535714	0.75	2.0625	5.42885	0.136859
REACTOME_ACYL_CHAIN_REMODELLING_OF_PC	Up-regulated	2	4	98	56	0.0357143	0.0408163	0.0333333	0.0357143	0.333333	0.916667	0.87112	0.710754
REACTOME_ACYL_CHAIN_REMODELLING_OF_PE	Down-regulated	1	0	98	56	0.0178571	0	0.0178571	0.0178571	1	2.75		0.363636
REACTOME_ACYL_CHAIN_REMODELLING_OF_PE	Up-regulated	1	5	98	56	0.0178571	0.0510204	0.0163934	0.0178571	0.166667	0.458333	0.340145	0.937296
REACTOME_ACYL_CHAIN_REMODELLING_OF_PG	Down-regulated	2	3	98	56	0.0357143	0.0306122	0.0338983	0.0357143	0.4	1.1	1.17159	0.600294
REACTOME_ACYL_CHAIN_REMODELLING_OF_PI	Down-regulated	4	5	98	56	0.0714286	0.0510204	0.0655738	0.0714286	0.444444	1.22222	1.42727	0.424663
REACTOME_ACYL_CHAIN_REMODELLING_OF_PI	Up-regulated	3	5	98	56	0.0535714	0.0510204	0.0491803	0.0535714	0.375	1.03125	1.05247	0.608525
REACTOME_ACYL_CHAIN_REMODELLING_OF_PS	Down-regulated	5	1	98	56	0.0892857	0.0102041	0.0877193	0.0892857	0.833333	2.29167	9.3761	0.0242334
REACTOME_ACYL_CHAIN_REMODELLING_OF_PS	Up-regulated	1	3	98	56	0.0178571	0.0306122	0.0169492	0.0178571	0.25	0.6875	0.577647	0.83969
REACTOME_ADAPTIVE_IMMUNE_SYSTEM	Up-regulated	6	1	98	56	0.107143	0.0102041	0.105263	0.107143	0.857143	2.35714	11.467	0.00961833
REACTOME_ADENYLATE_CYCLASE_ACTIVATING_PATHWAY	Down-regulated	6	2	98	56	0.107143	0.0204082	0.103448	0.107143	0.75	2.0625	5.69219	0.0273652
REACTOME_ADENYLATE_CYCLASE_ACTIVATING_PATHWAY	Up-regulated	2	5	98	56	0.0357143	0.0510204	0.0327869	0.0357143	0.285714	0.785714	0.69047	0.794942
REACTOME_ADENYLATE_CYCLASE_INHIBITORY_PATHWAY	Down-regulated	3	3	98	56	0.0535714	0.0306122	0.0508475	0.0535714	0.5	1.375	1.78521	0.379375
REACTOME_ADENYLATE_CYCLASE_INHIBITORY_PATHWAY	Up-regulated	3	4	98	56	0.0535714	0.0408163	0.05	0.0535714	0.428571	1.17857	1.32761	0.500284
REACTOME_ADHERENS_JUNCTIONS_INTERACTIONS	Down-regulated	9	0	98	56	0.160714	0	0.160714	0.160714	1	2.75		7.16076e-05
REACTOME_ADORA2B_MEDIATED_ANTI_INFLAMMATORY_CYTOKINES_PRODUCTION	Down-regulated	6	5	98	56	0.107143	0.0510204	0.0983607	0.107143	0.545455	1.5	2.21966	0.164243
REACTOME_ADORA2B_MEDIATED_ANTI_INFLAMMATORY_CYTOKINES_PRODUCTION	Up-regulated	1	5	98	56	0.0178571	0.0510204	0.0163934	0.0178571	0.166667	0.458333	0.340145	0.937296
REACTOME_ADP_SIGNALLING_THROUGH_P2Y_PURINOCEPTOR_1	Down-regulated	4	4	98	56	0.0714286	0.0408163	0.0666667	0.0714286	0.5	1.375	1.80045	0.319881
REACTOME_ADP_SIGNALLING_THROUGH_P2Y_PURINOCEPTOR_1	Up-regulated	3	1	98	56	0.0535714	0.0102041	0.0526316	0.0535714	0.75	2.0625	5.42885	0.136859
REACTOME_ADP_SIGNALLING_THROUGH_P2Y_PURINOCEPTOR_12	Down-regulated	2	4	98	56	0.0357143	0.0408163	0.0333333	0.0357143	0.333333	0.916667	0.87112	0.710754
REACTOME_ADP_SIGNALLING_THROUGH_P2Y_PURINOCEPTOR_12	Up-regulated	2	2	98	56	0.0357143	0.0204082	0.0344828	0.0357143	0.5	1.375	1.7707	0.461697
REACTOME_ADRENALINE_NORADRENALINE_INHIBITS_INSULIN_SECRETION	Down-regulated	5	2	98	56	0.0892857	0.0204082	0.0862069	0.0892857	0.714286	1.96429	4.65634	0.0607711
REACTOME_ADRENOCEPTORS	Down-regulated	9	7	98	56	0.160714	0.0714286	0.142857	0.160714	0.5625	1.54688	2.47361	0.0724854
REACTOME_ADRENOCEPTORS	Up-regulated	4	9	98	56	0.0714286	0.0918367	0.0615385	0.0714286	0.307692	0.846154	0.761991	0.766016
REACTOME_ADVANCED_GLYCOSYLATION_ENDPRODUCT_RECEPTOR_SIGNALING	Down-regulated	1	3	98	56	0.0178571	0.0306122	0.0169492	0.0178571	0.25	0.6875	0.577647	0.83969
REACTOME_ADVANCED_GLYCOSYLATION_ENDPRODUCT_RECEPTOR_SIGNALING	Up-regulated	6	3	98	56	0.107143	0.0306122	0.101695	0.107143	0.666667	1.83333	3.76494	0.058483
REACTOME_AFLATOXIN_ACTIVATION_AND_DETOXIFICATION	Down-regulated	6	2	98	56	0.107143	0.0204082	0.103448	0.107143	0.75	2.0625	5.69219	0.0273652
REACTOME_AFLATOXIN_ACTIVATION_AND_DETOXIFICATION	Up-regulated	3	11	98	56	0.0535714	0.112245	0.0447761	0.0535714	0.214286	0.589286	0.449774	0.939814
REACTOME_AGGREPHAGY	Down-regulated	1	2	98	56	0.0178571	0.0204082	0.0172414	0.0178571	0.333333	0.916667	0.873466	0.745192
REACTOME_AGGREPHAGY	Up-regulated	8	2	98	56	0.142857	0.0204082	0.137931	0.142857	0.8	2.2	7.88998	0.00490827
REACTOME_AKT_PHOSPHORYLATES_TARGETS_IN_THE_CYTOSOL	Down-regulated	1	2	98	56	0.0178571	0.0204082	0.0172414	0.0178571	0.333333	0.916667	0.873466	0.745192
REACTOME_AKT_PHOSPHORYLATES_TARGETS_IN_THE_CYTOSOL	Up-regulated	8	4	98	56	0.142857	0.0408163	0.133333	0.142857	0.666667	1.83333	3.87947	0.0270266
REACTOME_AKT_PHOSPHORYLATES_TARGETS_IN_THE_NUCLEUS	Up-regulated	1	3	98	56	0.0178571	0.0306122	0.0169492	0.0178571	0.25	0.6875	0.577647	0.83969
REACTOME_ALPHA_DEFENSINS	Down-regulated	3	1	98	56	0.0535714	0.0102041	0.0526316	0.0535714	0.75	2.0625	5.42885	0.136859
REACTOME_ALPHA_LINOLENIC_OMEGA3_AND_LINOLEIC_OMEGA6_ACID_METABOLISM	Down-regulated	19	13	98	56	0.339286	0.132653	0.275362	0.339286	0.59375	1.63281	3.3286	0.00261281
REACTOME_ALPHA_LINOLENIC_OMEGA3_AND_LINOLEIC_OMEGA6_ACID_METABOLISM	Up-regulated	9	0	98	56	0.160714	0	0.160714	0.160714	1	2.75		7.16076e-05
REACTOME_ALPHA_OXIDATION_OF_PHYTANATE	Down-regulated	8	5	98	56	0.142857	0.0510204	0.131148	0.142857	0.615385	1.69231	3.07557	0.0497361
REACTOME_ALPHA_OXIDATION_OF_PHYTANATE	Up-regulated	15	5	98	56	0.267857	0.0510204	0.245902	0.267857	0.75	2.0625	6.71091	0.000199323
REACTOME_ALPHA_PROTEIN_KINASE_1_SIGNALING_PATHWAY	Down-regulated	2	6	98	56	0.0357143	0.0612245	0.0322581	0.0357143	0.25	0.6875	0.56982	0.857081
REACTOME_ALPHA_PROTEIN_KINASE_1_SIGNALING_PATHWAY	Up-regulated	11	6	98	56	0.196429	0.0612245	0.177419	0.196429	0.647059	1.77941	3.71315	0.0116828
REACTOME_AMINE_LIGAND_BINDING_RECEPTORS	Down-regulated	4	6	98	56	0.0714286	0.0612245	0.0645161	0.0714286	0.4	1.1	1.17819	0.52547
REACTOME_AMINE_LIGAND_BINDING_RECEPTORS	Up-regulated	6	10	98	56	0.107143	0.102041	0.0909091	0.107143	0.375	1.03125	1.05562	0.561188
REACTOME_AMINO_ACID_TRANSPORT_ACROSS_THE_PLASMA_MEMBRANE	Down-regulated	6	1	98	56	0.107143	0.0102041	0.105263	0.107143	0.857143	2.35714	11.467	0.00961833
REACTOME_AMINO_ACID_TRANSPORT_ACROSS_THE_PLASMA_MEMBRANE	Up-regulated	1	3	98	56	0.0178571	0.0306122	0.0169492	0.0178571	0.25	0.6875	0.577647	0.83969
REACTOME_AMINO_ACIDS_REGULATE_MTORC1	Up-regulated	7	4	98	56	0.125	0.0408163	0.116667	0.125	0.636364	1.75	3.32892	0.054448
REACTOME_AMPK_INHIBITS_CHREBP_TRANSCRIPTIONAL_ACTIVATION_ACTIVITY	Down-regulated	12	8	98	56	0.214286	0.0816327	0.1875	0.214286	0.6	1.65	3.04402	0.0190503
REACTOME_AMYLOID_FIBER_FORMATION	Down-regulated	8	3	98	56	0.142857	0.0306122	0.135593	0.142857	0.727273	2	5.21736	0.0127324
REACTOME_ANCHORING_FIBRIL_FORMATION	Down-regulated	9	5	98	56	0.160714	0.0510204	0.147541	0.160714	0.642857	1.76786	3.53006	0.0253958
REACTOME_ANCHORING_OF_THE_BASAL_BODY_TO_THE_PLASMA_MEMBRANE	Down-regulated	3	6	98	56	0.0535714	0.0612245	0.0483871	0.0535714	0.333333	0.916667	0.868685	0.700457
REACTOME_ANCHORING_OF_THE_BASAL_BODY_TO_THE_PLASMA_MEMBRANE	Up-regulated	9	4	98	56	0.160714	0.0408163	0.15	0.160714	0.692308	1.90385	4.45297	0.0128331
REACTOME_ANDROGEN_BIOSYNTHESIS	Down-regulated	5	2	98	56	0.0892857	0.0204082	0.0862069	0.0892857	0.714286	1.96429	4.65634	0.0607711
REACTOME_ANDROGEN_BIOSYNTHESIS	Up-regulated	2	4	98	56	0.0357143	0.0408163	0.0333333	0.0357143	0.333333	0.916667	0.87112	0.710754
REACTOME_ANTI_INFLAMMATORY_RESPONSE_FAVOURING_LEISHMANIA_PARASITE_INFECTION	Down-regulated	7	4	98	56	0.125	0.0408163	0.116667	0.125	0.636364	1.75	3.32892	0.054448
REACTOME_ANTIGEN_ACTIVATES_B_CELL_RECEPTOR_BCR_LEADING_TO_GENERATION_OF_SECOND_MESSENGERS	Down-regulated	9	5	98	56	0.160714	0.0510204	0.147541	0.160714	0.642857	1.76786	3.53006	0.0253958
REACTOME_ANTIGEN_ACTIVATES_B_CELL_RECEPTOR_BCR_LEADING_TO_GENERATION_OF_SECOND_MESSENGERS	Up-regulated	1	2	98	56	0.0178571	0.0204082	0.0172414	0.0178571	0.333333	0.916667	0.873466	0.745192
REACTOME_ANTIGEN_PRESENTATION_FOLDING_ASSEMBLY_AND_PEPTIDE_LOADING_OF_CLASS_I_MHC	Down-regulated	7	5	98	56	0.125	0.0510204	0.114754	0.125	0.583333	1.60417	2.63913	0.0928379
REACTOME_ANTIGEN_PRESENTATION_FOLDING_ASSEMBLY_AND_PEPTIDE_LOADING_OF_CLASS_I_MHC	Up-regulated	3	2	98	56	0.0535714	0.0204082	0.0517241	0.0535714	0.6	1.65	2.69829	0.2538
REACTOME_ANTIGEN_PROCESSING_CROSS_PRESENTATION	Up-regulated	17	11	98	56	0.303571	0.112245	0.253731	0.303571	0.607143	1.66964	3.41716	0.00345662
REACTOME_ANTIGEN_PROCESSING_UBIQUITINATION_PROTEASOME_DEGRADATION	Up-regulated	9	4	98	56	0.160714	0.0408163	0.15	0.160714	0.692308	1.90385	4.45297	0.0128331
REACTOME_ANTIMICROBIAL_PEPTIDES	Down-regulated	6	4	98	56	0.107143	0.0408163	0.1	0.107143	0.6	1.65	2.79974	0.104355
REACTOME_ANTIMICROBIAL_PEPTIDES	Up-regulated	2	2	98	56	0.0357143	0.0204082	0.0344828	0.0357143	0.5	1.375	1.7707	0.461697
REACTOME_ANTIVIRAL_MECHANISM_BY_IFN_STIMULATED_GENES	Down-regulated	2	8	98	56	0.0357143	0.0816327	0.03125	0.0357143	0.2	0.55	0.418734	0.933425
REACTOME_ANTIVIRAL_MECHANISM_BY_IFN_STIMULATED_GENES	Up-regulated	11	6	98	56	0.196429	0.0612245	0.177419	0.196429	0.647059	1.77941	3.71315	0.0116828
REACTOME_APC_C_CDC20_MEDIATED_DEGRADATION_OF_CYCLIN_B	Up-regulated	15	6	98	56	0.267857	0.0612245	0.241935	0.267857	0.714286	1.96429	5.54054	0.000499855
REACTOME_APC_C_CDH1_MEDIATED_DEGRADATION_OF_CDC20_AND_OTHER_APC_C_CDH1_TARGETED_PROTEINS_IN_LATE_MITOSIS_EARLY_G1	Down-regulated	2	12	98	56	0.0357143	0.122449	0.0294118	0.0357143	0.142857	0.392857	0.267286	0.98733
REACTOME_APC_C_CDH1_MEDIATED_DEGRADATION_OF_CDC20_AND_OTHER_APC_C_CDH1_TARGETED_PROTEINS_IN_LATE_MITOSIS_EARLY_G1	Up-regulated	21	14	98	56	0.375	0.142857	0.3	0.375	0.6	1.65	3.56685	0.00109259
REACTOME_APC_C_MEDIATED_DEGRADATION_OF_CELL_CYCLE_PROTEINS	Down-regulated	2	14	98	56	0.0357143	0.142857	0.0285714	0.0357143	0.125	0.34375	0.223937	0.994763
REACTOME_APC_C_MEDIATED_DEGRADATION_OF_CELL_CYCLE_PROTEINS	Up-regulated	21	10	98	56	0.375	0.102041	0.318182	0.375	0.677419	1.8629	5.21607	7.3698e-05
REACTOME_APC_CDC20_MEDIATED_DEGRADATION_OF_NEK2A	Down-regulated	1	13	98	56	0.0178571	0.132653	0.0144928	0.0178571	0.0714286	0.196429	0.120025	0.998761
REACTOME_APC_CDC20_MEDIATED_DEGRADATION_OF_NEK2A	Up-regulated	17	6	98	56	0.303571	0.0612245	0.274194	0.303571	0.73913	2.03261	6.59187	8.45144e-05
REACTOME_APEX1_INDEPENDENT_RESOLUTION_OF_AP_SITES_VIA_THE_SINGLE_NUCLEOTIDE_REPLACEMENT_PATHWAY	Down-regulated	8	2	98	56	0.142857	0.0204082	0.137931	0.142857	0.8	2.2	7.88998	0.00490827
REACTOME_APEX1_INDEPENDENT_RESOLUTION_OF_AP_SITES_VIA_THE_SINGLE_NUCLEOTIDE_REPLACEMENT_PATHWAY	Up-regulated	8	6	98	56	0.142857	0.0612245	0.129032	0.142857	0.571429	1.57143	2.53892	0.0821898
REACTOME_APOPTOSIS_INDUCED_DNA_FRAGMENTATION	Up-regulated	8	2	98	56	0.142857	0.0204082	0.137931	0.142857	0.8	2.2	7.88998	0.00490827
REACTOME_APOPTOTIC_CLEAVAGE_OF_CELL_ADHESION_PROTEINS	Down-regulated	7	5	98	56	0.125	0.0510204	0.114754	0.125	0.583333	1.60417	2.63913	0.0928379
REACTOME_APOPTOTIC_CLEAVAGE_OF_CELL_ADHESION_PROTEINS	Up-regulated	5	6	98	56	0.0892857	0.0612245	0.0806452	0.0892857	0.454545	1.25	1.4992	0.364458
REACTOME_APOPTOTIC_CLEAVAGE_OF_CELLULAR_PROTEINS	Down-regulated	5	3	98	56	0.0892857	0.0306122	0.0847458	0.0892857	0.625	1.71875	3.08028	0.116448
REACTOME_APOPTOTIC_CLEAVAGE_OF_CELLULAR_PROTEINS	Up-regulated	6	3	98	56	0.107143	0.0306122	0.101695	0.107143	0.666667	1.83333	3.76494	0.058483
REACTOME_APOPTOTIC_EXECUTION_PHASE	Down-regulated	4	4	98	56	0.0714286	0.0408163	0.0666667	0.0714286	0.5	1.375	1.80045	0.319881
REACTOME_APOPTOTIC_EXECUTION_PHASE	Up-regulated	4	3	98	56	0.0714286	0.0306122	0.0677966	0.0714286	0.571429	1.57143	2.42095	0.218164
REACTOME_APOPTOTIC_FACTOR_MEDIATED_RESPONSE	Down-regulated	4	6	98	56	0.0714286	0.0612245	0.0645161	0.0714286	0.4	1.1	1.17819	0.52547
REACTOME_APOPTOTIC_FACTOR_MEDIATED_RESPONSE	Up-regulated	12	4	98	56	0.214286	0.0408163	0.2	0.214286	0.75	2.0625	6.32556	0.00109322
REACTOME_AQUAPORIN_MEDIATED_TRANSPORT	Down-regulated	5	2	98	56	0.0892857	0.0204082	0.0862069	0.0892857	0.714286	1.96429	4.65634	0.0607711
REACTOME_ARACHIDONIC_ACID_METABOLISM	Down-regulated	6	1	98	56	0.107143	0.0102041	0.105263	0.107143	0.857143	2.35714	11.467	0.00961833
REACTOME_ARMS_MEDIATED_ACTIVATION	Down-regulated	3	3	98	56	0.0535714	0.0306122	0.0508475	0.0535714	0.5	1.375	1.78521	0.379375
REACTOME_ARMS_MEDIATED_ACTIVATION	Up-regulated	3	3	98	56	0.0535714	0.0306122	0.0508475	0.0535714	0.5	1.375	1.78521	0.379375
REACTOME_ARYL_HYDROCARBON_RECEPTOR_SIGNALLING	Down-regulated	1	1	98	56	0.0178571	0.0102041	0.0175439	0.0178571	0.5	1.375	1.75672	0.596554
REACTOME_ARYL_HYDROCARBON_RECEPTOR_SIGNALLING	Up-regulated	9	7	98	56	0.160714	0.0714286	0.142857	0.160714	0.5625	1.54688	2.47361	0.0724854
REACTOME_ASPARAGINE_N_LINKED_GLYCOSYLATION	Down-regulated	5	2	98	56	0.0892857	0.0204082	0.0862069	0.0892857	0.714286	1.96429	4.65634	0.0607711
REACTOME_ASPARAGINE_N_LINKED_GLYCOSYLATION	Up-regulated	3	3	98	56	0.0535714	0.0306122	0.0508475	0.0535714	0.5	1.375	1.78521	0.379375
REACTOME_ASPARTATE_AND_ASPARAGINE_METABOLISM	Down-regulated	9	6	98	56	0.160714	0.0612245	0.145161	0.160714	0.6	1.65	2.91411	0.0448681
REACTOME_ASPARTATE_AND_ASPARAGINE_METABOLISM	Up-regulated	1	1	98	56	0.0178571	0.0102041	0.0175439	0.0178571	0.5	1.375	1.75672	0.596554
REACTOME_ASSEMBLY_AND_CELL_SURFACE_PRESENTATION_OF_NMDA_RECEPTORS	Down-regulated	3	3	98	56	0.0535714	0.0306122	0.0508475	0.0535714	0.5	1.375	1.78521	0.379375
REACTOME_ASSEMBLY_AND_CELL_SURFACE_PRESENTATION_OF_NMDA_RECEPTORS	Up-regulated	4	5	98	56	0.0714286	0.0510204	0.0655738	0.0714286	0.444444	1.22222	1.42727	0.424663
REACTOME_ASSEMBLY_OF_ACTIVE_LPL_AND_LIPC_LIPASE_COMPLEXES	Down-regulated	5	7	98	56	0.0892857	0.0714286	0.0793651	0.0892857	0.416667	1.14583	1.27243	0.456465
REACTOME_ASSEMBLY_OF_COLLAGEN_FIBRILS_AND_OTHER_MULTIMERIC_STRUCTURES	Down-regulated	11	6	98	56	0.196429	0.0612245	0.177419	0.196429	0.647059	1.77941	3.71315	0.0116828
REACTOME_ASSEMBLY_OF_THE_HIV_VIRION	Down-regulated	1	2	98	56	0.0178571	0.0204082	0.0172414	0.0178571	0.333333	0.916667	0.873466	0.745192
REACTOME_ASSEMBLY_OF_THE_HIV_VIRION	Up-regulated	7	3	98	56	0.125	0.0306122	0.118644	0.125	0.7	1.925	4.47684	0.0279017
REACTOME_ASSEMBLY_OF_THE_ORC_COMPLEX_AT_THE_ORIGIN_OF_REPLICATION	Down-regulated	1	5	98	56	0.0178571	0.0510204	0.0163934	0.0178571	0.166667	0.458333	0.340145	0.937296
REACTOME_ASSEMBLY_OF_THE_ORC_COMPLEX_AT_THE_ORIGIN_OF_REPLICATION	Up-regulated	20	10	98	56	0.357143	0.102041	0.30303	0.357143	0.666667	1.83333	4.83171	0.000174663
REACTOME_ASSEMBLY_OF_THE_PRE_REPLICATIVE_COMPLEX	Up-regulated	23	15	98	56	0.410714	0.153061	0.323944	0.410714	0.605263	1.66447	3.81871	0.000434852
REACTOME_ASSOCIATION_OF_TRIC_CCT_WITH_TARGET_PROTEINS_DURING_BIOSYNTHESIS	Up-regulated	13	5	98	56	0.232143	0.0510204	0.213115	0.232143	0.722222	1.98611	5.55466	0.00115241
REACTOME_ASYMMETRIC_LOCALIZATION_OF_PCP_PROTEINS	Up-regulated	22	13	98	56	0.392857	0.132653	0.318841	0.392857	0.628571	1.72857	4.18599	0.000273393
REACTOME_ATF4_ACTIVATES_GENES_IN_RESPONSE_TO_ENDOPLASMIC_RETICULUM_STRESS	Down-regulated	2	0	98	56	0.0357143	0	0.0357143	0.0357143	1	2.75		0.130719
REACTOME_ATF4_ACTIVATES_GENES_IN_RESPONSE_TO_ENDOPLASMIC_RETICULUM_STRESS	Up-regulated	18	6	98	56	0.321429	0.0612245	0.290323	0.321429	0.75	2.0625	7.15824	3.3165e-05
REACTOME_ATF6_ATF6_ALPHA_ACTIVATES_CHAPERONE_GENES	Down-regulated	10	10	98	56	0.178571	0.102041	0.151515	0.178571	0.5	1.375	1.9046	0.13408
REACTOME_ATF6_ATF6_ALPHA_ACTIVATES_CHAPERONE_GENES	Up-regulated	12	3	98	56	0.214286	0.0306122	0.20339	0.214286	0.8	2.2	8.50898	0.000384563
REACTOME_ATF6_ATF6_ALPHA_ACTIVATES_CHAPERONES	Down-regulated	9	6	98	56	0.160714	0.0612245	0.145161	0.160714	0.6	1.65	2.91411	0.0448681
REACTOME_ATF6_ATF6_ALPHA_ACTIVATES_CHAPERONES	Up-regulated	13	4	98	56	0.232143	0.0408163	0.216667	0.232143	0.764706	2.10294	7.00673	0.000449609
REACTOME_ATTACHMENT_OF_GPI_ANCHOR_TO_UPAR	Down-regulated	6	3	98	56	0.107143	0.0306122	0.101695	0.107143	0.666667	1.83333	3.76494	0.058483
REACTOME_ATTACHMENT_OF_GPI_ANCHOR_TO_UPAR	Up-regulated	5	10	98	56	0.0892857	0.102041	0.0757576	0.0892857	0.333333	0.916667	0.863588	0.699025
REACTOME_ATTENUATION_PHASE	Up-regulated	11	5	98	56	0.196429	0.0510204	0.180328	0.196429	0.6875	1.89062	4.49834	0.00583019
REACTOME_AUF1_HNRNP_D0_BINDS_AND_DESTABILIZES_MRNA	Up-regulated	24	17	98	56	0.428571	0.173469	0.328767	0.428571	0.585366	1.60976	3.54072	0.000644918
REACTOME_AURKA_ACTIVATION_BY_TPX2	Down-regulated	1	10	98	56	0.0178571	0.102041	0.0151515	0.0178571	0.0909091	0.25	0.161359	0.994421
REACTOME_AURKA_ACTIVATION_BY_TPX2	Up-regulated	14	4	98	56	0.25	0.0408163	0.233333	0.25	0.777778	2.13889	7.71969	0.0001793
REACTOME_AUTOPHAGY	Up-regulated	9	4	98	56	0.160714	0.0408163	0.15	0.160714	0.692308	1.90385	4.45297	0.0128331
REACTOME_B_WICH_COMPLEX_POSITIVELY_REGULATES_RRNA_EXPRESSION	Down-regulated	3	5	98	56	0.0535714	0.0510204	0.0491803	0.0535714	0.375	1.03125	1.05247	0.608525
REACTOME_B_WICH_COMPLEX_POSITIVELY_REGULATES_RRNA_EXPRESSION	Up-regulated	21	9	98	56	0.375	0.0918367	0.323077	0.375	0.7	1.925	5.85505	3.23941e-05
REACTOME_BASE_EXCISION_REPAIR	Up-regulated	13	7	98	56	0.232143	0.0714286	0.206349	0.232143	0.65	1.7875	3.89212	0.00526111
REACTOME_BASE_EXCISION_REPAIR_AP_SITE_FORMATION	Up-regulated	4	4	98	56	0.0714286	0.0408163	0.0666667	0.0714286	0.5	1.375	1.80045	0.319881
REACTOME_BASIGIN_INTERACTIONS	Down-regulated	4	3	98	56	0.0714286	0.0306122	0.0677966	0.0714286	0.571429	1.57143	2.42095	0.218164
REACTOME_BASIGIN_INTERACTIONS	Up-regulated	3	0	98	56	0.0535714	0	0.0535714	0.0535714	1	2.75		0.0464396
REACTOME_BBSOME_MEDIATED_CARGO_TARGETING_TO_CILIUM	Down-regulated	1	4	98	56	0.0178571	0.0408163	0.0166667	0.0178571	0.2	0.55	0.429312	0.899539
REACTOME_BBSOME_MEDIATED_CARGO_TARGETING_TO_CILIUM	Up-regulated	15	7	98	56	0.267857	0.0714286	0.238095	0.267857	0.681818	1.875	4.70303	0.00112352
REACTOME_BETA_CATENIN_INDEPENDENT_WNT_SIGNALING	Up-regulated	9	3	98	56	0.160714	0.0306122	0.152542	0.160714	0.75	2.0625	5.98885	0.00558536
REACTOME_BETA_CATENIN_PHOSPHORYLATION_CASCADE	Down-regulated	2	5	98	56	0.0357143	0.0510204	0.0327869	0.0357143	0.285714	0.785714	0.69047	0.794942
REACTOME_BETA_CATENIN_PHOSPHORYLATION_CASCADE	Up-regulated	1	2	98	56	0.0178571	0.0204082	0.0172414	0.0178571	0.333333	0.916667	0.873466	0.745192
REACTOME_BETA_DEFENSINS	Down-regulated	9	6	98	56	0.160714	0.0612245	0.145161	0.160714	0.6	1.65	2.91411	0.0448681
REACTOME_BETA_DEFENSINS	Up-regulated	2	6	98	56	0.0357143	0.0612245	0.0322581	0.0357143	0.25	0.6875	0.56982	0.857081
REACTOME_BETA_OXIDATION_OF_DECANOYL_COA_TO_OCTANOYL_COA_COA	Down-regulated	4	9	98	56	0.0714286	0.0918367	0.0615385	0.0714286	0.307692	0.846154	0.761991	0.766016
REACTOME_BETA_OXIDATION_OF_DECANOYL_COA_TO_OCTANOYL_COA_COA	Up-regulated	12	4	98	56	0.214286	0.0408163	0.2	0.214286	0.75	2.0625	6.32556	0.00109322
REACTOME_BETA_OXIDATION_OF_PRISTANOYL_COA	Down-regulated	9	5	98	56	0.160714	0.0510204	0.147541	0.160714	0.642857	1.76786	3.53006	0.0253958
REACTOME_BETA_OXIDATION_OF_PRISTANOYL_COA	Up-regulated	9	2	98	56	0.160714	0.0204082	0.155172	0.160714	0.818182	2.25	9.05739	0.00197421
REACTOME_BETA_OXIDATION_OF_VERY_LONG_CHAIN_FATTY_ACIDS	Down-regulated	11	8	98	56	0.196429	0.0816327	0.171875	0.196429	0.578947	1.59211	2.73057	0.0355973
REACTOME_BETA_OXIDATION_OF_VERY_LONG_CHAIN_FATTY_ACIDS	Up-regulated	19	7	98	56	0.339286	0.0714286	0.301587	0.339286	0.730769	2.00962	6.58264	3.42341e-05
REACTOME_BH3_ONLY_PROTEINS_ASSOCIATE_WITH_AND_INACTIVATE_ANTI_APOPTOTIC_BCL_2_MEMBERS	Down-regulated	9	4	98	56	0.160714	0.0408163	0.15	0.160714	0.692308	1.90385	4.45297	0.0128331
REACTOME_BICARBONATE_TRANSPORTERS	Down-regulated	3	0	98	56	0.0535714	0	0.0535714	0.0535714	1	2.75		0.0464396
REACTOME_BICARBONATE_TRANSPORTERS	Up-regulated	5	4	98	56	0.0892857	0.0408163	0.0833333	0.0892857	0.555556	1.52778	2.29068	0.188903
REACTOME_BILE_ACID_AND_BILE_SALT_METABOLISM	Down-regulated	14	1	98	56	0.25	0.0102041	0.245614	0.25	0.933333	2.56667	31.6717	2.38121e-06
REACTOME_BINDING_AND_UPTAKE_OF_LIGANDS_BY_SCAVENGER_RECEPTORS	Down-regulated	13	6	98	56	0.232143	0.0612245	0.209677	0.232143	0.684211	1.88158	4.58528	0.00259419
REACTOME_BINDING_OF_TCF_LEF_CTNNB1_TO_TARGET_GENE_PROMOTERS	Down-regulated	5	6	98	56	0.0892857	0.0612245	0.0806452	0.0892857	0.454545	1.25	1.4992	0.364458
REACTOME_BIOLOGICAL_OXIDATIONS	Down-regulated	3	0	98	56	0.0535714	0	0.0535714	0.0535714	1	2.75		0.0464396
REACTOME_BIOSYNTHESIS_OF_EPA_DERIVED_SPMS	Down-regulated	3	1	98	56	0.0535714	0.0102041	0.0526316	0.0535714	0.75	2.0625	5.42885	0.136859
REACTOME_BIOSYNTHESIS_OF_EPA_DERIVED_SPMS	Up-regulated	1	0	98	56	0.0178571	0	0.0178571	0.0178571	1	2.75		0.363636
REACTOME_BIOSYNTHESIS_OF_MARESINS	Down-regulated	10	3	98	56	0.178571	0.0306122	0.169492	0.178571	0.769231	2.11538	6.79314	0.00236415
REACTOME_BIOSYNTHESIS_OF_MARESINS	Up-regulated	6	10	98	56	0.107143	0.102041	0.0909091	0.107143	0.375	1.03125	1.05562	0.561188
REACTOME_BIOSYNTHESIS_OF_SPECIALIZED_PRORESOLVING_MEDIATORS_SPMS_	Down-regulated	4	0	98	56	0.0714286	0	0.0714286	0.0714286	1	2.75		0.0163
REACTOME_BIOSYNTHESIS_OF_SPECIALIZED_PRORESOLVING_MEDIATORS_SPMS_	Up-regulated	4	1	98	56	0.0714286	0.0102041	0.0701754	0.0714286	0.8	2.2	7.36538	0.0588973
REACTOME_BIOSYNTHESIS_OF_THE_N_GLYCAN_PRECURSOR_DOLICHOL_LIPID_LINKED_OLIGOSACCHARIDE_LLO_AND_TRANSFER_TO_A_NASCENT_PROTEIN	Up-regulated	2	1	98	56	0.0357143	0.0102041	0.0350877	0.0357143	0.666667	1.83333	3.56137	0.299278
REACTOME_BIOTIN_TRANSPORT_AND_METABOLISM	Down-regulated	14	9	98	56	0.25	0.0918367	0.215385	0.25	0.608696	1.67391	3.2685	0.00878068
REACTOME_BIOTIN_TRANSPORT_AND_METABOLISM	Up-regulated	3	2	98	56	0.0535714	0.0204082	0.0517241	0.0535714	0.6	1.65	2.69829	0.2538
REACTOME_BLOOD_GROUP_SYSTEMS_BIOSYNTHESIS	Down-regulated	4	2	98	56	0.0714286	0.0204082	0.0689655	0.0714286	0.666667	1.83333	3.65944	0.128225
REACTOME_BLOOD_GROUP_SYSTEMS_BIOSYNTHESIS	Up-regulated	1	0	98	56	0.0178571	0	0.0178571	0.0178571	1	2.75		0.363636
REACTOME_BMAL1_CLOCK_NPAS2_ACTIVATES_CIRCADIAN_GENE_EXPRESSION	Down-regulated	5	0	98	56	0.0892857	0	0.0892857	0.0892857	1	2.75		0.00565067
REACTOME_BRANCHED_CHAIN_AMINO_ACID_CATABOLISM	Down-regulated	10	4	98	56	0.178571	0.0408163	0.166667	0.178571	0.714286	1.96429	5.05075	0.00585379
REACTOME_BRANCHED_CHAIN_AMINO_ACID_CATABOLISM	Up-regulated	2	2	98	56	0.0357143	0.0204082	0.0344828	0.0357143	0.5	1.375	1.7707	0.461697
REACTOME_BUDDING_AND_MATURATION_OF_HIV_VIRION	Down-regulated	1	2	98	56	0.0178571	0.0204082	0.0172414	0.0178571	0.333333	0.916667	0.873466	0.745192
REACTOME_BUDDING_AND_MATURATION_OF_HIV_VIRION	Up-regulated	10	5	98	56	0.178571	0.0510204	0.163934	0.178571	0.666667	1.83333	4.00348	0.0124143
REACTOME_BUTYRATE_RESPONSE_FACTOR_1_BRF1_BINDS_AND_DESTABILIZES_MRNA	Up-regulated	11	7	98	56	0.196429	0.0714286	0.174603	0.196429	0.611111	1.68056	3.152	0.0212275
REACTOME_C_TYPE_LECTIN_RECEPTORS_CLRS_	Up-regulated	14	5	98	56	0.25	0.0510204	0.229508	0.25	0.736842	2.02632	6.11977	0.000486975
REACTOME_CA_DEPENDENT_EVENTS	Down-regulated	6	2	98	56	0.107143	0.0204082	0.103448	0.107143	0.75	2.0625	5.69219	0.0273652
REACTOME_CA2_ACTIVATED_K_CHANNELS	Down-regulated	7	6	98	56	0.125	0.0612245	0.112903	0.125	0.538462	1.48077	2.17866	0.143123
REACTOME_CA2_ACTIVATED_K_CHANNELS	Up-regulated	6	8	98	56	0.107143	0.0816327	0.09375	0.107143	0.428571	1.17857	1.34725	0.39813
REACTOME_CA2_PATHWAY	Down-regulated	4	1	98	56	0.0714286	0.0102041	0.0701754	0.0714286	0.8	2.2	7.36538	0.0588973
REACTOME_CALCINEURIN_ACTIVATES_NFAT	Down-regulated	4	6	98	56	0.0714286	0.0612245	0.0645161	0.0714286	0.4	1.1	1.17819	0.52547
REACTOME_CALCINEURIN_ACTIVATES_NFAT	Up-regulated	4	3	98	56	0.0714286	0.0306122	0.0677966	0.0714286	0.571429	1.57143	2.42095	0.218164
REACTOME_CALCITONIN_LIKE_LIGAND_RECEPTORS	Down-regulated	10	3	98	56	0.178571	0.0306122	0.169492	0.178571	0.769231	2.11538	6.79314	0.00236415
REACTOME_CALCITONIN_LIKE_LIGAND_RECEPTORS	Up-regulated	5	1	98	56	0.0892857	0.0102041	0.0877193	0.0892857	0.833333	2.29167	9.3761	0.0242334
REACTOME_CALNEXIN_CALRETICULIN_CYCLE	Down-regulated	12	6	98	56	0.214286	0.0612245	0.193548	0.214286	0.666667	1.83333	4.13957	0.00560883
REACTOME_CALNEXIN_CALRETICULIN_CYCLE	Up-regulated	5	6	98	56	0.0892857	0.0612245	0.0806452	0.0892857	0.454545	1.25	1.4992	0.364458
REACTOME_CAMK_IV_MEDIATED_PHOSPHORYLATION_OF_CREB	Down-regulated	6	5	98	56	0.107143	0.0510204	0.0983607	0.107143	0.545455	1.5	2.21966	0.164243
REACTOME_CAMK_IV_MEDIATED_PHOSPHORYLATION_OF_CREB	Up-regulated	1	3	98	56	0.0178571	0.0306122	0.0169492	0.0178571	0.25	0.6875	0.577647	0.83969
REACTOME_CARBOXYTERMINAL_POST_TRANSLATIONAL_MODIFICATIONS_OF_TUBULIN	Down-regulated	1	1	98	56	0.0178571	0.0102041	0.0175439	0.0178571	0.5	1.375	1.75672	0.596554
REACTOME_CARBOXYTERMINAL_POST_TRANSLATIONAL_MODIFICATIONS_OF_TUBULIN	Up-regulated	2	2	98	56	0.0357143	0.0204082	0.0344828	0.0357143	0.5	1.375	1.7707	0.461697
REACTOME_CARDIAC_CONDUCTION	Down-regulated	9	3	98	56	0.160714	0.0306122	0.152542	0.160714	0.75	2.0625	5.98885	0.00558536
REACTOME_CARGO_CONCENTRATION_IN_THE_ER	Down-regulated	6	4	98	56	0.107143	0.0408163	0.1	0.107143	0.6	1.65	2.79974	0.104355
REACTOME_CARGO_CONCENTRATION_IN_THE_ER	Up-regulated	1	4	98	56	0.0178571	0.0408163	0.0166667	0.0178571	0.2	0.55	0.429312	0.899539
REACTOME_CARGO_TRAFFICKING_TO_THE_PERICILIARY_MEMBRANE	Down-regulated	3	2	98	56	0.0535714	0.0204082	0.0517241	0.0535714	0.6	1.65	2.69829	0.2538
REACTOME_CARGO_TRAFFICKING_TO_THE_PERICILIARY_MEMBRANE	Up-regulated	8	3	98	56	0.142857	0.0306122	0.135593	0.142857	0.727273	2	5.21736	0.0127324
REACTOME_CARNITINE_METABOLISM	Down-regulated	7	4	98	56	0.125	0.0408163	0.116667	0.125	0.636364	1.75	3.32892	0.054448
REACTOME_CARNITINE_METABOLISM	Up-regulated	6	2	98	56	0.107143	0.0204082	0.103448	0.107143	0.75	2.0625	5.69219	0.0273652
REACTOME_CASPASE_ACTIVATION_VIA_DEATH_RECEPTORS_IN_THE_PRESENCE_OF_LIGAND	Down-regulated	2	1	98	56	0.0357143	0.0102041	0.0350877	0.0357143	0.666667	1.83333	3.56137	0.299278
REACTOME_CASPASE_ACTIVATION_VIA_DEATH_RECEPTORS_IN_THE_PRESENCE_OF_LIGAND	Up-regulated	5	2	98	56	0.0892857	0.0204082	0.0862069	0.0892857	0.714286	1.96429	4.65634	0.0607711
REACTOME_CASPASE_ACTIVATION_VIA_DEPENDENCE_RECEPTORS_IN_THE_ABSENCE_OF_LIGAND	Down-regulated	1	4	98	56	0.0178571	0.0408163	0.0166667	0.0178571	0.2	0.55	0.429312	0.899539
REACTOME_CASPASE_ACTIVATION_VIA_DEPENDENCE_RECEPTORS_IN_THE_ABSENCE_OF_LIGAND	Up-regulated	3	0	98	56	0.0535714	0	0.0535714	0.0535714	1	2.75		0.0464396
REACTOME_CASPASE_ACTIVATION_VIA_EXTRINSIC_APOPTOTIC_SIGNALLING_PATHWAY	Down-regulated	1	2	98	56	0.0178571	0.0204082	0.0172414	0.0178571	0.333333	0.916667	0.873466	0.745192
REACTOME_CASPASE_ACTIVATION_VIA_EXTRINSIC_APOPTOTIC_SIGNALLING_PATHWAY	Up-regulated	1	0	98	56	0.0178571	0	0.0178571	0.0178571	1	2.75		0.363636
REACTOME_CASPASE_MEDIATED_CLEAVAGE_OF_CYTOSKELETAL_PROTEINS	Down-regulated	6	7	98	56	0.107143	0.0714286	0.0952381	0.107143	0.461538	1.26923	1.55538	0.314956
REACTOME_CASPASE_MEDIATED_CLEAVAGE_OF_CYTOSKELETAL_PROTEINS	Up-regulated	5	4	98	56	0.0892857	0.0408163	0.0833333	0.0892857	0.555556	1.52778	2.29068	0.188903
REACTOME_CATION_COUPLED_CHLORIDE_COTRANSPORTERS	Down-regulated	3	2	98	56	0.0535714	0.0204082	0.0517241	0.0535714	0.6	1.65	2.69829	0.2538
REACTOME_CATION_COUPLED_CHLORIDE_COTRANSPORTERS	Up-regulated	2	3	98	56	0.0357143	0.0306122	0.0338983	0.0357143	0.4	1.1	1.17159	0.600294
REACTOME_CD163_MEDIATING_AN_ANTI_INFLAMMATORY_RESPONSE	Down-regulated	4	4	98	56	0.0714286	0.0408163	0.0666667	0.0714286	0.5	1.375	1.80045	0.319881
REACTOME_CD163_MEDIATING_AN_ANTI_INFLAMMATORY_RESPONSE	Up-regulated	6	4	98	56	0.107143	0.0408163	0.1	0.107143	0.6	1.65	2.79974	0.104355
REACTOME_CD209_DC_SIGN_SIGNALING	Down-regulated	7	4	98	56	0.125	0.0408163	0.116667	0.125	0.636364	1.75	3.32892	0.054448
REACTOME_CD209_DC_SIGN_SIGNALING	Up-regulated	2	2	98	56	0.0357143	0.0204082	0.0344828	0.0357143	0.5	1.375	1.7707	0.461697
REACTOME_CD28_CO_STIMULATION	Down-regulated	1	1	98	56	0.0178571	0.0102041	0.0175439	0.0178571	0.5	1.375	1.75672	0.596554
REACTOME_CD28_CO_STIMULATION	Up-regulated	3	1	98	56	0.0535714	0.0102041	0.0526316	0.0535714	0.75	2.0625	5.42885	0.136859
REACTOME_CD28_DEPENDENT_PI3K_AKT_SIGNALING	Down-regulated	2	1	98	56	0.0357143	0.0102041	0.0350877	0.0357143	0.666667	1.83333	3.56137	0.299278
REACTOME_CD28_DEPENDENT_PI3K_AKT_SIGNALING	Up-regulated	4	2	98	56	0.0714286	0.0204082	0.0689655	0.0714286	0.666667	1.83333	3.65944	0.128225
REACTOME_CD28_DEPENDENT_VAV1_PATHWAY	Down-regulated	6	3	98	56	0.107143	0.0306122	0.101695	0.107143	0.666667	1.83333	3.76494	0.058483
REACTOME_CD28_DEPENDENT_VAV1_PATHWAY	Up-regulated	4	3	98	56	0.0714286	0.0306122	0.0677966	0.0714286	0.571429	1.57143	2.42095	0.218164
REACTOME_CDC6_ASSOCIATION_WITH_THE_ORC_ORIGIN_COMPLEX	Down-regulated	1	8	98	56	0.0178571	0.0816327	0.015625	0.0178571	0.111111	0.305556	0.206114	0.985126
REACTOME_CDC6_ASSOCIATION_WITH_THE_ORC_ORIGIN_COMPLEX	Up-regulated	17	10	98	56	0.303571	0.102041	0.257576	0.303571	0.62963	1.73148	3.79894	0.00189613
REACTOME_CELL_CELL_COMMUNICATION	Down-regulated	4	0	98	56	0.0714286	0	0.0714286	0.0714286	1	2.75		0.0163
REACTOME_CELL_CELL_JUNCTION_ORGANIZATION	Down-regulated	5	0	98	56	0.0892857	0	0.0892857	0.0892857	1	2.75		0.00565067
REACTOME_CELL_CYCLE	Down-regulated	1	10	98	56	0.0178571	0.102041	0.0151515	0.0178571	0.0909091	0.25	0.161359	0.994421
REACTOME_CELL_CYCLE	Up-regulated	17	5	98	56	0.303571	0.0510204	0.278689	0.303571	0.772727	2.125	7.98427	3.04714e-05
REACTOME_CELL_CYCLE_CHECKPOINTS	Down-regulated	2	14	98	56	0.0357143	0.142857	0.0285714	0.0357143	0.125	0.34375	0.223937	0.994763
REACTOME_CELL_CYCLE_CHECKPOINTS	Up-regulated	19	4	98	56	0.339286	0.0408163	0.316667	0.339286	0.826087	2.27174	11.8495	1.17669e-06
REACTOME_CELL_CYCLE_MITOTIC	Down-regulated	1	10	98	56	0.0178571	0.102041	0.0151515	0.0178571	0.0909091	0.25	0.161359	0.994421
REACTOME_CELL_CYCLE_MITOTIC	Up-regulated	15	4	98	56	0.267857	0.0408163	0.25	0.267857	0.789474	2.17105	8.46672	6.94156e-05
REACTOME_CELL_DEATH_SIGNALLING_VIA_NRAGE_NRIF_AND_NADE	Down-regulated	7	1	98	56	0.125	0.0102041	0.122807	0.125	0.875	2.40625	13.6385	0.00370271
REACTOME_CELL_EXTRACELLULAR_MATRIX_INTERACTIONS	Down-regulated	10	5	98	56	0.178571	0.0510204	0.163934	0.178571	0.666667	1.83333	4.00348	0.0124143
REACTOME_CELL_EXTRACELLULAR_MATRIX_INTERACTIONS	Up-regulated	2	0	98	56	0.0357143	0	0.0357143	0.0357143	1	2.75		0.130719
REACTOME_CELL_JUNCTION_ORGANIZATION	Down-regulated	4	1	98	56	0.0714286	0.0102041	0.0701754	0.0714286	0.8	2.2	7.36538	0.0588973
REACTOME_CELL_SURFACE_INTERACTIONS_AT_THE_VASCULAR_WALL	Down-regulated	9	5	98	56	0.160714	0.0510204	0.147541	0.160714	0.642857	1.76786	3.53006	0.0253958
REACTOME_CELLULAR_HEXOSE_TRANSPORT	Down-regulated	6	3	98	56	0.107143	0.0306122	0.101695	0.107143	0.666667	1.83333	3.76494	0.058483
REACTOME_CELLULAR_HEXOSE_TRANSPORT	Up-regulated	1	3	98	56	0.0178571	0.0306122	0.0169492	0.0178571	0.25	0.6875	0.577647	0.83969
REACTOME_CELLULAR_RESPONSE_TO_HEAT_STRESS	Down-regulated	1	2	98	56	0.0178571	0.0204082	0.0172414	0.0178571	0.333333	0.916667	0.873466	0.745192
REACTOME_CELLULAR_RESPONSE_TO_HEAT_STRESS	Up-regulated	13	4	98	56	0.232143	0.0408163	0.216667	0.232143	0.764706	2.10294	7.00673	0.000449609
REACTOME_CELLULAR_RESPONSE_TO_HYPOXIA	Up-regulated	20	12	98	56	0.357143	0.122449	0.294118	0.357143	0.625	1.71875	3.94163	0.000693668
REACTOME_CELLULAR_RESPONSES_TO_EXTERNAL_STIMULI	Up-regulated	14	4	98	56	0.25	0.0408163	0.233333	0.25	0.777778	2.13889	7.71969	0.0001793
REACTOME_CELLULAR_SENESCENCE	Down-regulated	1	6	98	56	0.0178571	0.0612245	0.016129	0.0178571	0.142857	0.392857	0.280619	0.961022
REACTOME_CELLULAR_SENESCENCE	Up-regulated	6	4	98	56	0.107143	0.0408163	0.1	0.107143	0.6	1.65	2.79974	0.104355
REACTOME_CGMP_EFFECTS	Down-regulated	9	5	98	56	0.160714	0.0510204	0.147541	0.160714	0.642857	1.76786	3.53006	0.0253958
REACTOME_CGMP_EFFECTS	Up-regulated	3	10	98	56	0.0535714	0.102041	0.0454545	0.0535714	0.230769	0.634615	0.500161	0.914534
REACTOME_CHAPERONE_MEDIATED_AUTOPHAGY	Down-regulated	1	2	98	56	0.0178571	0.0204082	0.0172414	0.0178571	0.333333	0.916667	0.873466	0.745192
REACTOME_CHAPERONE_MEDIATED_AUTOPHAGY	Up-regulated	11	2	98	56	0.196429	0.0204082	0.189655	0.196429	0.846154	2.32692	11.5434	0.000292396
REACTOME_CHEMOKINE_RECEPTORS_BIND_CHEMOKINES	Down-regulated	5	4	98	56	0.0892857	0.0408163	0.0833333	0.0892857	0.555556	1.52778	2.29068	0.188903
REACTOME_CHEMOKINE_RECEPTORS_BIND_CHEMOKINES	Up-regulated	2	3	98	56	0.0357143	0.0306122	0.0338983	0.0357143	0.4	1.1	1.17159	0.600294
REACTOME_CHK1_CHK2_CDS1_MEDIATED_INACTIVATION_OF_CYCLIN_B_CDK1_COMPLEX	Down-regulated	4	16	98	56	0.0714286	0.163265	0.0555556	0.0714286	0.2	0.55	0.396359	0.974326
REACTOME_CHK1_CHK2_CDS1_MEDIATED_INACTIVATION_OF_CYCLIN_B_CDK1_COMPLEX	Up-regulated	15	2	98	56	0.267857	0.0204082	0.258621	0.267857	0.882353	2.42647	17.2365	4.69918e-06
REACTOME_CHL1_INTERACTIONS	Down-regulated	8	4	98	56	0.142857	0.0408163	0.133333	0.142857	0.666667	1.83333	3.87947	0.0270266
REACTOME_CHL1_INTERACTIONS	Up-regulated	1	1	98	56	0.0178571	0.0102041	0.0175439	0.0178571	0.5	1.375	1.75672	0.596554
REACTOME_CHOLESTEROL_BIOSYNTHESIS	Down-regulated	17	13	98	56	0.303571	0.132653	0.246377	0.303571	0.566667	1.55833	2.8291	0.00982931
REACTOME_CHOLESTEROL_BIOSYNTHESIS	Up-regulated	5	6	98	56	0.0892857	0.0612245	0.0806452	0.0892857	0.454545	1.25	1.4992	0.364458
REACTOME_CHOLINE_CATABOLISM	Down-regulated	18	8	98	56	0.321429	0.0816327	0.28125	0.321429	0.692308	1.90385	5.2641	0.000202413
REACTOME_CHOLINE_CATABOLISM	Up-regulated	1	2	98	56	0.0178571	0.0204082	0.0172414	0.0178571	0.333333	0.916667	0.873466	0.745192
REACTOME_CHONDROITIN_SULFATE_BIOSYNTHESIS	Down-regulated	8	3	98	56	0.142857	0.0306122	0.135593	0.142857	0.727273	2	5.21736	0.0127324
REACTOME_CHONDROITIN_SULFATE_DERMATAN_SULFATE_METABOLISM	Down-regulated	12	2	98	56	0.214286	0.0204082	0.206897	0.214286	0.857143	2.35714	12.8676	0.000108063
REACTOME_CHREBP_ACTIVATES_METABOLIC_GENE_EXPRESSION	Down-regulated	17	16	98	56	0.303571	0.163265	0.236111	0.303571	0.515152	1.41667	2.22159	0.0343812
REACTOME_CHREBP_ACTIVATES_METABOLIC_GENE_EXPRESSION	Up-regulated	2	1	98	56	0.0357143	0.0102041	0.0350877	0.0357143	0.666667	1.83333	3.56137	0.299278
REACTOME_CHROMATIN_MODIFYING_ENZYMES	Down-regulated	1	5	98	56	0.0178571	0.0510204	0.0163934	0.0178571	0.166667	0.458333	0.340145	0.937296
REACTOME_CHROMATIN_MODIFYING_ENZYMES	Up-regulated	7	4	98	56	0.125	0.0408163	0.116667	0.125	0.636364	1.75	3.32892	0.054448
REACTOME_CHROMOSOME_MAINTENANCE	Down-regulated	2	15	98	56	0.0357143	0.153061	0.028169	0.0357143	0.117647	0.323529	0.206587	0.996673
REACTOME_CHROMOSOME_MAINTENANCE	Up-regulated	12	6	98	56	0.214286	0.0612245	0.193548	0.214286	0.666667	1.83333	4.13957	0.00560883
REACTOME_CHYLOMICRON_ASSEMBLY	Down-regulated	14	9	98	56	0.25	0.0918367	0.215385	0.25	0.608696	1.67391	3.2685	0.00878068
REACTOME_CHYLOMICRON_CLEARANCE	Down-regulated	15	6	98	56	0.267857	0.0612245	0.241935	0.267857	0.714286	1.96429	5.54054	0.000499855
REACTOME_CHYLOMICRON_REMODELING	Down-regulated	17	12	98	56	0.303571	0.122449	0.25	0.303571	0.586207	1.61207	3.09873	0.00597073
REACTOME_CHYLOMICRON_REMODELING	Up-regulated	1	2	98	56	0.0178571	0.0204082	0.0172414	0.0178571	0.333333	0.916667	0.873466	0.745192
REACTOME_CILIUM_ASSEMBLY	Down-regulated	3	3	98	56	0.0535714	0.0306122	0.0508475	0.0535714	0.5	1.375	1.78521	0.379375
REACTOME_CILIUM_ASSEMBLY	Up-regulated	9	4	98	56	0.160714	0.0408163	0.15	0.160714	0.692308	1.90385	4.45297	0.0128331
REACTOME_CIRCADIAN_CLOCK	Down-regulated	4	1	98	56	0.0714286	0.0102041	0.0701754	0.0714286	0.8	2.2	7.36538	0.0588973
REACTOME_CIRCADIAN_CLOCK	Up-regulated	4	0	98	56	0.0714286	0	0.0714286	0.0714286	1	2.75		0.0163
REACTOME_CITRIC_ACID_CYCLE_TCA_CYCLE_	Down-regulated	5	8	98	56	0.0892857	0.0816327	0.078125	0.0892857	0.384615	1.05769	1.10223	0.544908
REACTOME_CITRIC_ACID_CYCLE_TCA_CYCLE_	Up-regulated	11	8	98	56	0.196429	0.0816327	0.171875	0.196429	0.578947	1.59211	2.73057	0.0355973
REACTOME_CLASS_A_1_RHODOPSIN_LIKE_RECEPTORS_	Down-regulated	6	6	98	56	0.107143	0.0612245	0.0967742	0.107143	0.5	1.375	1.83239	0.235649
REACTOME_CLASS_A_1_RHODOPSIN_LIKE_RECEPTORS_	Up-regulated	3	8	98	56	0.0535714	0.0816327	0.046875	0.0535714	0.272727	0.75	0.638549	0.834691
REACTOME_CLASS_B_2_SECRETIN_FAMILY_RECEPTORS_	Down-regulated	7	4	98	56	0.125	0.0408163	0.116667	0.125	0.636364	1.75	3.32892	0.054448
REACTOME_CLASS_B_2_SECRETIN_FAMILY_RECEPTORS_	Up-regulated	3	1	98	56	0.0535714	0.0102041	0.0526316	0.0535714	0.75	2.0625	5.42885	0.136859
REACTOME_CLASS_C_3_METABOTROPIC_GLUTAMATE_PHEROMONE_RECEPTORS_	Down-regulated	8	6	98	56	0.142857	0.0612245	0.129032	0.142857	0.571429	1.57143	2.53892	0.0821898
REACTOME_CLASS_C_3_METABOTROPIC_GLUTAMATE_PHEROMONE_RECEPTORS_	Up-regulated	3	8	98	56	0.0535714	0.0816327	0.046875	0.0535714	0.272727	0.75	0.638549	0.834691
REACTOME_CLASS_I_MHC_MEDIATED_ANTIGEN_PROCESSING_PRESENTATION	Up-regulated	8	4	98	56	0.142857	0.0408163	0.133333	0.142857	0.666667	1.83333	3.87947	0.0270266
REACTOME_CLASS_I_PEROXISOMAL_MEMBRANE_PROTEIN_IMPORT	Down-regulated	7	4	98	56	0.125	0.0408163	0.116667	0.125	0.636364	1.75	3.32892	0.054448
REACTOME_CLASS_I_PEROXISOMAL_MEMBRANE_PROTEIN_IMPORT	Up-regulated	3	2	98	56	0.0535714	0.0204082	0.0517241	0.0535714	0.6	1.65	2.69829	0.2538
REACTOME_CLEC7A_DECTIN_1_INDUCES_NFAT_ACTIVATION	Down-regulated	4	2	98	56	0.0714286	0.0204082	0.0689655	0.0714286	0.666667	1.83333	3.65944	0.128225
REACTOME_CLEC7A_DECTIN_1_INDUCES_NFAT_ACTIVATION	Up-regulated	1	3	98	56	0.0178571	0.0306122	0.0169492	0.0178571	0.25	0.6875	0.577647	0.83969
REACTOME_CLEC7A_DECTIN_1_SIGNALING	Up-regulated	19	8	98	56	0.339286	0.0816327	0.296875	0.339286	0.703704	1.93519	5.70281	8.41623e-05
REACTOME_CLEC7A_INFLAMMASOME_PATHWAY	Down-regulated	4	16	98	56	0.0714286	0.163265	0.0555556	0.0714286	0.2	0.55	0.396359	0.974326
REACTOME_CLEC7A_INFLAMMASOME_PATHWAY	Up-regulated	7	2	98	56	0.125	0.0204082	0.12069	0.125	0.777778	2.13889	6.76919	0.0118063
REACTOME_COBALAMIN_CBL_VITAMIN_B12_TRANSPORT_AND_METABOLISM	Down-regulated	1	0	98	56	0.0178571	0	0.0178571	0.0178571	1	2.75		0.363636
REACTOME_COENZYME_A_BIOSYNTHESIS	Down-regulated	6	5	98	56	0.107143	0.0510204	0.0983607	0.107143	0.545455	1.5	2.21966	0.164243
REACTOME_COENZYME_A_BIOSYNTHESIS	Up-regulated	12	7	98	56	0.214286	0.0714286	0.190476	0.214286	0.631579	1.73684	3.51376	0.0107768
REACTOME_COHESIN_LOADING_ONTO_CHROMATIN	Down-regulated	8	7	98	56	0.142857	0.0714286	0.126984	0.142857	0.533333	1.46667	2.15514	0.124843
REACTOME_COHESIN_LOADING_ONTO_CHROMATIN	Up-regulated	5	6	98	56	0.0892857	0.0612245	0.0806452	0.0892857	0.454545	1.25	1.4992	0.364458
REACTOME_COLLAGEN_BIOSYNTHESIS_AND_MODIFYING_ENZYMES	Down-regulated	15	4	98	56	0.267857	0.0408163	0.25	0.267857	0.789474	2.17105	8.46672	6.94156e-05
REACTOME_COLLAGEN_CHAIN_TRIMERIZATION	Down-regulated	13	5	98	56	0.232143	0.0510204	0.213115	0.232143	0.722222	1.98611	5.55466	0.00115241
REACTOME_COLLAGEN_DEGRADATION	Down-regulated	10	4	98	56	0.178571	0.0408163	0.166667	0.178571	0.714286	1.96429	5.05075	0.00585379
REACTOME_COLLAGEN_FORMATION	Down-regulated	11	3	98	56	0.196429	0.0306122	0.186441	0.196429	0.785714	2.16071	7.63239	0.000968286
REACTOME_COMMON_PATHWAY_OF_FIBRIN_CLOT_FORMATION	Down-regulated	18	6	98	56	0.321429	0.0612245	0.290323	0.321429	0.75	2.0625	7.15824	3.3165e-05
REACTOME_COMMON_PATHWAY_OF_FIBRIN_CLOT_FORMATION	Up-regulated	1	5	98	56	0.0178571	0.0510204	0.0163934	0.0178571	0.166667	0.458333	0.340145	0.937296
REACTOME_COMPETING_ENDOGENOUS_RNAS_CERNAS_REGULATE_PTEN_TRANSLATION	Down-regulated	8	4	98	56	0.142857	0.0408163	0.133333	0.142857	0.666667	1.83333	3.87947	0.0270266
REACTOME_COMPETING_ENDOGENOUS_RNAS_CERNAS_REGULATE_PTEN_TRANSLATION	Up-regulated	3	2	98	56	0.0535714	0.0204082	0.0517241	0.0535714	0.6	1.65	2.69829	0.2538
REACTOME_COMPLEMENT_CASCADE	Down-regulated	20	8	98	56	0.357143	0.0816327	0.3125	0.357143	0.714286	1.96429	6.16546	3.38824e-05
REACTOME_COMPLEX_I_BIOGENESIS	Down-regulated	6	9	98	56	0.107143	0.0918367	0.0923077	0.107143	0.4	1.1	1.18531	0.481304
REACTOME_COMPLEX_I_BIOGENESIS	Up-regulated	11	9	98	56	0.196429	0.0918367	0.169231	0.196429	0.55	1.5125	2.40248	0.0558214
REACTOME_CONDENSATION_OF_PROMETAPHASE_CHROMOSOMES	Down-regulated	9	23	98	56	0.160714	0.234694	0.113924	0.160714	0.28125	0.773438	0.626262	0.903957
REACTOME_CONDENSATION_OF_PROMETAPHASE_CHROMOSOMES	Up-regulated	10	5	98	56	0.178571	0.0510204	0.163934	0.178571	0.666667	1.83333	4.00348	0.0124143
REACTOME_CONDENSATION_OF_PROPHASE_CHROMOSOMES	Down-regulated	8	17	98	56	0.142857	0.173469	0.109589	0.142857	0.32	0.88	0.795282	0.762602
REACTOME_CONDENSATION_OF_PROPHASE_CHROMOSOMES	Up-regulated	9	2	98	56	0.160714	0.0204082	0.155172	0.160714	0.818182	2.25	9.05739	0.00197421
REACTOME_CONSTITUTIVE_SIGNALING_BY_ABERRANT_PI3K_IN_CANCER	Down-regulated	8	3	98	56	0.142857	0.0306122	0.135593	0.142857	0.727273	2	5.21736	0.0127324
REACTOME_CONSTITUTIVE_SIGNALING_BY_AKT1_E17K_IN_CANCER	Up-regulated	4	3	98	56	0.0714286	0.0306122	0.0677966	0.0714286	0.571429	1.57143	2.42095	0.218164
REACTOME_CONSTITUTIVE_SIGNALING_BY_EGFRVIII	Down-regulated	10	7	98	56	0.178571	0.0714286	0.15873	0.178571	0.588235	1.61765	2.80559	0.0401095
REACTOME_CONSTITUTIVE_SIGNALING_BY_EGFRVIII	Up-regulated	3	3	98	56	0.0535714	0.0306122	0.0508475	0.0535714	0.5	1.375	1.78521	0.379375
REACTOME_CONSTITUTIVE_SIGNALING_BY_LIGAND_RESPONSIVE_EGFR_CANCER_VARIANTS	Down-regulated	6	7	98	56	0.107143	0.0714286	0.0952381	0.107143	0.461538	1.26923	1.55538	0.314956
REACTOME_CONSTITUTIVE_SIGNALING_BY_LIGAND_RESPONSIVE_EGFR_CANCER_VARIANTS	Up-regulated	6	4	98	56	0.107143	0.0408163	0.1	0.107143	0.6	1.65	2.79974	0.104355
REACTOME_CONSTITUTIVE_SIGNALING_BY_OVEREXPRESSED_ERBB2	Down-regulated	6	5	98	56	0.107143	0.0510204	0.0983607	0.107143	0.545455	1.5	2.21966	0.164243
REACTOME_CONSTITUTIVE_SIGNALING_BY_OVEREXPRESSED_ERBB2	Up-regulated	7	5	98	56	0.125	0.0510204	0.114754	0.125	0.583333	1.60417	2.63913	0.0928379
REACTOME_CONVERSION_FROM_APC_C_CDC20_TO_APC_C_CDH1_IN_LATE_ANAPHASE	Down-regulated	1	10	98	56	0.0178571	0.102041	0.0151515	0.0178571	0.0909091	0.25	0.161359	0.994421
REACTOME_CONVERSION_FROM_APC_C_CDC20_TO_APC_C_CDH1_IN_LATE_ANAPHASE	Up-regulated	13	6	98	56	0.232143	0.0612245	0.209677	0.232143	0.684211	1.88158	4.58528	0.00259419
REACTOME_COOPERATION_OF_PDCL_PHLP1_AND_TRIC_CCT_IN_G_PROTEIN_BETA_FOLDING	Up-regulated	9	5	98	56	0.160714	0.0510204	0.147541	0.160714	0.642857	1.76786	3.53006	0.0253958
REACTOME_COOPERATION_OF_PREFOLDIN_AND_TRIC_CCT_IN_ACTIN_AND_TUBULIN_FOLDING	Up-regulated	20	7	98	56	0.357143	0.0714286	0.31746	0.357143	0.740741	2.03704	7.11658	1.32117e-05
REACTOME_COPI_DEPENDENT_GOLGI_TO_ER_RETROGRADE_TRAFFIC	Down-regulated	4	10	98	56	0.0714286	0.102041	0.0606061	0.0714286	0.285714	0.785714	0.678557	0.821842
REACTOME_COPI_DEPENDENT_GOLGI_TO_ER_RETROGRADE_TRAFFIC	Up-regulated	2	2	98	56	0.0357143	0.0204082	0.0344828	0.0357143	0.5	1.375	1.7707	0.461697
REACTOME_COPI_INDEPENDENT_GOLGI_TO_ER_RETROGRADE_TRAFFIC	Down-regulated	1	1	98	56	0.0178571	0.0102041	0.0175439	0.0178571	0.5	1.375	1.75672	0.596554
REACTOME_COPI_INDEPENDENT_GOLGI_TO_ER_RETROGRADE_TRAFFIC	Up-regulated	10	3	98	56	0.178571	0.0306122	0.169492	0.178571	0.769231	2.11538	6.79314	0.00236415
REACTOME_COPI_MEDIATED_ANTEROGRADE_TRANSPORT	Down-regulated	5	2	98	56	0.0892857	0.0204082	0.0862069	0.0892857	0.714286	1.96429	4.65634	0.0607711
REACTOME_COPI_MEDIATED_ANTEROGRADE_TRANSPORT	Up-regulated	6	4	98	56	0.107143	0.0408163	0.1	0.107143	0.6	1.65	2.79974	0.104355
REACTOME_COPII_MEDIATED_VESICLE_TRANSPORT	Down-regulated	4	4	98	56	0.0714286	0.0408163	0.0666667	0.0714286	0.5	1.375	1.80045	0.319881
REACTOME_COPII_MEDIATED_VESICLE_TRANSPORT	Up-regulated	7	7	98	56	0.125	0.0714286	0.111111	0.125	0.5	1.375	1.84934	0.204057
REACTOME_COSTIMULATION_BY_THE_CD28_FAMILY	Down-regulated	1	1	98	56	0.0178571	0.0102041	0.0175439	0.0178571	0.5	1.375	1.75672	0.596554
REACTOME_COSTIMULATION_BY_THE_CD28_FAMILY	Up-regulated	2	0	98	56	0.0357143	0	0.0357143	0.0357143	1	2.75		0.130719
REACTOME_CREATINE_METABOLISM	Down-regulated	15	4	98	56	0.267857	0.0408163	0.25	0.267857	0.789474	2.17105	8.46672	6.94156e-05
REACTOME_CREATINE_METABOLISM	Up-regulated	2	2	98	56	0.0357143	0.0204082	0.0344828	0.0357143	0.5	1.375	1.7707	0.461697
REACTOME_CREATION_OF_C4_AND_C2_ACTIVATORS	Down-regulated	20	12	98	56	0.357143	0.122449	0.294118	0.357143	0.625	1.71875	3.94163	0.000693668
REACTOME_CREATION_OF_C4_AND_C2_ACTIVATORS	Up-regulated	1	10	98	56	0.0178571	0.102041	0.0151515	0.0178571	0.0909091	0.25	0.161359	0.994421
REACTOME_CREB_PHOSPHORYLATION	Down-regulated	1	6	98	56	0.0178571	0.0612245	0.016129	0.0178571	0.142857	0.392857	0.280619	0.961022
REACTOME_CREB_PHOSPHORYLATION	Up-regulated	3	5	98	56	0.0535714	0.0510204	0.0491803	0.0535714	0.375	1.03125	1.05247	0.608525
REACTOME_CREB1_PHOSPHORYLATION_THROUGH_NMDA_RECEPTOR_MEDIATED_ACTIVATION_OF_RAS_SIGNALING	Down-regulated	2	1	98	56	0.0357143	0.0102041	0.0350877	0.0357143	0.666667	1.83333	3.56137	0.299278
REACTOME_CREB1_PHOSPHORYLATION_THROUGH_THE_ACTIVATION_OF_ADENYLATE_CYCLASE	Down-regulated	3	0	98	56	0.0535714	0	0.0535714	0.0535714	1	2.75		0.0464396
REACTOME_CREB1_PHOSPHORYLATION_THROUGH_THE_ACTIVATION_OF_ADENYLATE_CYCLASE	Up-regulated	1	1	98	56	0.0178571	0.0102041	0.0175439	0.0178571	0.5	1.375	1.75672	0.596554
REACTOME_CREB1_PHOSPHORYLATION_THROUGH_THE_ACTIVATION_OF_CAMKII_CAMKK_CAMKIV_CASCASDE	Down-regulated	5	3	98	56	0.0892857	0.0306122	0.0847458	0.0892857	0.625	1.71875	3.08028	0.116448
REACTOME_CREB1_PHOSPHORYLATION_THROUGH_THE_ACTIVATION_OF_CAMKII_CAMKK_CAMKIV_CASCASDE	Up-regulated	2	1	98	56	0.0357143	0.0102041	0.0350877	0.0357143	0.666667	1.83333	3.56137	0.299278
REACTOME_CREB3_FACTORS_ACTIVATE_GENES	Down-regulated	2	1	98	56	0.0357143	0.0102041	0.0350877	0.0357143	0.666667	1.83333	3.56137	0.299278
REACTOME_CREB3_FACTORS_ACTIVATE_GENES	Up-regulated	5	3	98	56	0.0892857	0.0306122	0.0847458	0.0892857	0.625	1.71875	3.08028	0.116448
REACTOME_CRISTAE_FORMATION	Up-regulated	18	10	98	56	0.321429	0.102041	0.272727	0.321429	0.642857	1.76786	4.12544	0.000886407
REACTOME_CRMPS_IN_SEMA3A_SIGNALING	Down-regulated	6	7	98	56	0.107143	0.0714286	0.0952381	0.107143	0.461538	1.26923	1.55538	0.314956
REACTOME_CROSS_PRESENTATION_OF_PARTICULATE_EXOGENOUS_ANTIGENS_PHAGOSOMES_	Down-regulated	6	9	98	56	0.107143	0.0918367	0.0923077	0.107143	0.4	1.1	1.18531	0.481304
REACTOME_CROSS_PRESENTATION_OF_PARTICULATE_EXOGENOUS_ANTIGENS_PHAGOSOMES_	Up-regulated	2	2	98	56	0.0357143	0.0204082	0.0344828	0.0357143	0.5	1.375	1.7707	0.461697
REACTOME_CROSS_PRESENTATION_OF_SOLUBLE_EXOGENOUS_ANTIGENS_ENDOSOMES_	Up-regulated	24	17	98	56	0.428571	0.173469	0.328767	0.428571	0.585366	1.60976	3.54072	0.000644918
REACTOME_CROSSLINKING_OF_COLLAGEN_FIBRILS	Down-regulated	19	11	98	56	0.339286	0.112245	0.283582	0.339286	0.633333	1.74167	4.02024	0.000789882
REACTOME_CS_DS_DEGRADATION	Down-regulated	7	2	98	56	0.125	0.0204082	0.12069	0.125	0.777778	2.13889	6.76919	0.0118063
REACTOME_CS_DS_DEGRADATION	Up-regulated	1	3	98	56	0.0178571	0.0306122	0.0169492	0.0178571	0.25	0.6875	0.577647	0.83969
REACTOME_CTLA4_INHIBITORY_SIGNALING	Down-regulated	1	3	98	56	0.0178571	0.0306122	0.0169492	0.0178571	0.25	0.6875	0.577647	0.83969
REACTOME_CTLA4_INHIBITORY_SIGNALING	Up-regulated	3	2	98	56	0.0535714	0.0204082	0.0517241	0.0535714	0.6	1.65	2.69829	0.2538
REACTOME_CYCLIN_A_B1_B2_ASSOCIATED_EVENTS_DURING_G2_M_TRANSITION	Down-regulated	2	10	98	56	0.0357143	0.102041	0.030303	0.0357143	0.166667	0.458333	0.327916	0.970387
REACTOME_CYCLIN_A_B1_B2_ASSOCIATED_EVENTS_DURING_G2_M_TRANSITION	Up-regulated	17	8	98	56	0.303571	0.0816327	0.265625	0.303571	0.68	1.87	4.84733	0.000471102
REACTOME_CYCLIN_A_CDK2_ASSOCIATED_EVENTS_AT_S_PHASE_ENTRY	Down-regulated	1	12	98	56	0.0178571	0.122449	0.0147059	0.0178571	0.0769231	0.211538	0.131512	0.997944
REACTOME_CYCLIN_A_CDK2_ASSOCIATED_EVENTS_AT_S_PHASE_ENTRY	Up-regulated	24	11	98	56	0.428571	0.112245	0.358209	0.428571	0.685714	1.88571	5.85249	1.07714e-05
REACTOME_CYCLIN_D_ASSOCIATED_EVENTS_IN_G1	Down-regulated	2	5	98	56	0.0357143	0.0510204	0.0327869	0.0357143	0.285714	0.785714	0.69047	0.794942
REACTOME_CYCLIN_D_ASSOCIATED_EVENTS_IN_G1	Up-regulated	10	3	98	56	0.178571	0.0306122	0.169492	0.178571	0.769231	2.11538	6.79314	0.00236415
REACTOME_CYP2E1_REACTIONS	Down-regulated	13	5	98	56	0.232143	0.0510204	0.213115	0.232143	0.722222	1.98611	5.55466	0.00115241
REACTOME_CYP2E1_REACTIONS	Up-regulated	1	5	98	56	0.0178571	0.0510204	0.0163934	0.0178571	0.166667	0.458333	0.340145	0.937296
REACTOME_CYTOCHROME_C_MEDIATED_APOPTOTIC_RESPONSE	Down-regulated	4	9	98	56	0.0714286	0.0918367	0.0615385	0.0714286	0.307692	0.846154	0.761991	0.766016
REACTOME_CYTOCHROME_C_MEDIATED_APOPTOTIC_RESPONSE	Up-regulated	9	4	98	56	0.160714	0.0408163	0.15	0.160714	0.692308	1.90385	4.45297	0.0128331
REACTOME_CYTOCHROME_P450_ARRANGED_BY_SUBSTRATE_TYPE	Down-regulated	8	2	98	56	0.142857	0.0204082	0.137931	0.142857	0.8	2.2	7.88998	0.00490827
REACTOME_CYTOKINE_SIGNALING_IN_IMMUNE_SYSTEM	Up-regulated	2	0	98	56	0.0357143	0	0.0357143	0.0357143	1	2.75		0.130719
REACTOME_CYTOSOLIC_IRON_SULFUR_CLUSTER_ASSEMBLY	Up-regulated	10	6	98	56	0.178571	0.0612245	0.16129	0.178571	0.625	1.71875	3.3049	0.0233879
REACTOME_CYTOSOLIC_SENSORS_OF_PATHOGEN_ASSOCIATED_DNA_	Down-regulated	1	2	98	56	0.0178571	0.0204082	0.0172414	0.0178571	0.333333	0.916667	0.873466	0.745192
REACTOME_CYTOSOLIC_SENSORS_OF_PATHOGEN_ASSOCIATED_DNA_	Up-regulated	12	5	98	56	0.214286	0.0510204	0.196721	0.214286	0.705882	1.94118	5.01474	0.00263789
REACTOME_CYTOSOLIC_SULFONATION_OF_SMALL_MOLECULES	Down-regulated	7	2	98	56	0.125	0.0204082	0.12069	0.125	0.777778	2.13889	6.76919	0.0118063
REACTOME_CYTOSOLIC_TRNA_AMINOACYLATION	Down-regulated	2	8	98	56	0.0357143	0.0816327	0.03125	0.0357143	0.2	0.55	0.418734	0.933425
REACTOME_CYTOSOLIC_TRNA_AMINOACYLATION	Up-regulated	29	13	98	56	0.517857	0.132653	0.42029	0.517857	0.690476	1.89881	6.91642	4.11002e-07
REACTOME_DAG_AND_IP3_SIGNALING	Down-regulated	8	2	98	56	0.142857	0.0204082	0.137931	0.142857	0.8	2.2	7.88998	0.00490827
REACTOME_DAP12_INTERACTIONS	Down-regulated	9	2	98	56	0.160714	0.0204082	0.155172	0.160714	0.818182	2.25	9.05739	0.00197421
REACTOME_DAP12_INTERACTIONS	Up-regulated	3	3	98	56	0.0535714	0.0306122	0.0508475	0.0535714	0.5	1.375	1.78521	0.379375
REACTOME_DAP12_SIGNALING	Down-regulated	9	2	98	56	0.160714	0.0204082	0.155172	0.160714	0.818182	2.25	9.05739	0.00197421
REACTOME_DAP12_SIGNALING	Up-regulated	3	3	98	56	0.0535714	0.0306122	0.0508475	0.0535714	0.5	1.375	1.78521	0.379375
REACTOME_DARPP_32_EVENTS	Up-regulated	2	2	98	56	0.0357143	0.0204082	0.0344828	0.0357143	0.5	1.375	1.7707	0.461697
REACTOME_DCC_MEDIATED_ATTRACTIVE_SIGNALING	Down-regulated	1	0	98	56	0.0178571	0	0.0178571	0.0178571	1	2.75		0.363636
REACTOME_DCC_MEDIATED_ATTRACTIVE_SIGNALING	Up-regulated	3	1	98	56	0.0535714	0.0102041	0.0526316	0.0535714	0.75	2.0625	5.42885	0.136859
REACTOME_DDX58_IFIH1_MEDIATED_INDUCTION_OF_INTERFERON_ALPHA_BETA	Down-regulated	1	1	98	56	0.0178571	0.0102041	0.0175439	0.0178571	0.5	1.375	1.75672	0.596554
REACTOME_DDX58_IFIH1_MEDIATED_INDUCTION_OF_INTERFERON_ALPHA_BETA	Up-regulated	10	2	98	56	0.178571	0.0204082	0.172414	0.178571	0.833333	2.29167	10.2744	0.000770492
REACTOME_DEACTIVATION_OF_THE_BETA_CATENIN_TRANSACTIVATING_COMPLEX	Down-regulated	5	1	98	56	0.0892857	0.0102041	0.0877193	0.0892857	0.833333	2.29167	9.3761	0.0242334
REACTOME_DEADENYLATION_DEPENDENT_MRNA_DECAY	Down-regulated	2	7	98	56	0.0357143	0.0714286	0.031746	0.0357143	0.222222	0.611111	0.483526	0.90183
REACTOME_DEADENYLATION_DEPENDENT_MRNA_DECAY	Up-regulated	14	7	98	56	0.25	0.0714286	0.222222	0.25	0.666667	1.83333	4.28807	0.00247478
REACTOME_DEADENYLATION_OF_MRNA	Down-regulated	4	6	98	56	0.0714286	0.0612245	0.0645161	0.0714286	0.4	1.1	1.17819	0.52547
REACTOME_DEADENYLATION_OF_MRNA	Up-regulated	11	6	98	56	0.196429	0.0612245	0.177419	0.196429	0.647059	1.77941	3.71315	0.0116828
REACTOME_DEATH_RECEPTOR_SIGNALLING	Up-regulated	4	0	98	56	0.0714286	0	0.0714286	0.0714286	1	2.75		0.0163
REACTOME_DECTIN_1_MEDIATED_NONCANONICAL_NF_KB_SIGNALING	Up-regulated	25	15	98	56	0.446429	0.153061	0.352113	0.446429	0.625	1.71875	4.41343	8.6122e-05
REACTOME_DECTIN_2_FAMILY	Down-regulated	8	3	98	56	0.142857	0.0306122	0.135593	0.142857	0.727273	2	5.21736	0.0127324
REACTOME_DECTIN_2_FAMILY	Up-regulated	3	8	98	56	0.0535714	0.0816327	0.046875	0.0535714	0.272727	0.75	0.638549	0.834691
REACTOME_DEFECTIVE_B4GALT1_CAUSES_B4GALT1_CDG_CDG_2D_	Down-regulated	14	6	98	56	0.25	0.0612245	0.225806	0.25	0.7	1.925	5.05175	0.00115816
REACTOME_DEFECTIVE_B4GALT1_CAUSES_B4GALT1_CDG_CDG_2D_	Up-regulated	1	6	98	56	0.0178571	0.0612245	0.016129	0.0178571	0.142857	0.392857	0.280619	0.961022
REACTOME_DEFECTIVE_B4GALT7_CAUSES_EDS_PROGEROID_TYPE	Down-regulated	15	3	98	56	0.267857	0.0306122	0.254237	0.267857	0.833333	2.29167	11.3897	2.03184e-05
REACTOME_DEFECTIVE_C1GALT1C1_CAUSES_TN_POLYAGGLUTINATION_SYNDROME_TNPS_	Down-regulated	4	1	98	56	0.0714286	0.0102041	0.0701754	0.0714286	0.8	2.2	7.36538	0.0588973
REACTOME_DEFECTIVE_C1GALT1C1_CAUSES_TN_POLYAGGLUTINATION_SYNDROME_TNPS_	Up-regulated	3	5	98	56	0.0535714	0.0510204	0.0491803	0.0535714	0.375	1.03125	1.05247	0.608525
REACTOME_DEFECTIVE_CFTR_CAUSES_CYSTIC_FIBROSIS	Up-regulated	23	14	98	56	0.410714	0.142857	0.328571	0.410714	0.621622	1.70946	4.13782	0.00023367
REACTOME_DEFECTIVE_CHST14_CAUSES_EDS_MUSCULOCONTRACTURAL_TYPE	Down-regulated	8	3	98	56	0.142857	0.0306122	0.135593	0.142857	0.727273	2	5.21736	0.0127324
REACTOME_DEFECTIVE_CHST14_CAUSES_EDS_MUSCULOCONTRACTURAL_TYPE	Up-regulated	1	5	98	56	0.0178571	0.0510204	0.0163934	0.0178571	0.166667	0.458333	0.340145	0.937296
REACTOME_DEFECTIVE_CHST3_CAUSES_SEDCJD	Down-regulated	9	4	98	56	0.160714	0.0408163	0.15	0.160714	0.692308	1.90385	4.45297	0.0128331
REACTOME_DEFECTIVE_CHST3_CAUSES_SEDCJD	Up-regulated	1	3	98	56	0.0178571	0.0306122	0.0169492	0.0178571	0.25	0.6875	0.577647	0.83969
REACTOME_DEFECTIVE_CHST6_CAUSES_MCDC1	Down-regulated	10	5	98	56	0.178571	0.0510204	0.163934	0.178571	0.666667	1.83333	4.00348	0.0124143
REACTOME_DEFECTIVE_CHST6_CAUSES_MCDC1	Up-regulated	1	7	98	56	0.0178571	0.0714286	0.015873	0.0178571	0.125	0.34375	0.238059	0.975871
REACTOME_DEFECTIVE_CHSY1_CAUSES_TPBS	Down-regulated	7	4	98	56	0.125	0.0408163	0.116667	0.125	0.636364	1.75	3.32892	0.054448
REACTOME_DEFECTIVE_CHSY1_CAUSES_TPBS	Up-regulated	1	3	98	56	0.0178571	0.0306122	0.0169492	0.0178571	0.25	0.6875	0.577647	0.83969
REACTOME_DEFECTIVE_CSF2RB_CAUSES_PULMONARY_SURFACTANT_METABOLISM_DYSFUNCTION_5_SMDP5_	Down-regulated	5	4	98	56	0.0892857	0.0408163	0.0833333	0.0892857	0.555556	1.52778	2.29068	0.188903
REACTOME_DEFECTIVE_CSF2RB_CAUSES_PULMONARY_SURFACTANT_METABOLISM_DYSFUNCTION_5_SMDP5_	Up-regulated	5	6	98	56	0.0892857	0.0612245	0.0806452	0.0892857	0.454545	1.25	1.4992	0.364458
REACTOME_DEFECTIVE_EXT2_CAUSES_EXOSTOSES_2	Down-regulated	19	5	98	56	0.339286	0.0510204	0.311475	0.339286	0.791667	2.17708	9.39247	4.14146e-06
REACTOME_DEFECTIVE_EXT2_CAUSES_EXOSTOSES_2	Up-regulated	2	0	98	56	0.0357143	0	0.0357143	0.0357143	1	2.75		0.130719
REACTOME_DEFECTIVE_FACTOR_IX_CAUSES_HEMOPHILIA_B	Down-regulated	19	7	98	56	0.339286	0.0714286	0.301587	0.339286	0.730769	2.00962	6.58264	3.42341e-05
REACTOME_DEFECTIVE_FACTOR_VIII_CAUSES_HEMOPHILIA_A	Down-regulated	20	10	98	56	0.357143	0.102041	0.30303	0.357143	0.666667	1.83333	4.83171	0.000174663
REACTOME_DEFECTIVE_FACTOR_VIII_CAUSES_HEMOPHILIA_A	Up-regulated	1	7	98	56	0.0178571	0.0714286	0.015873	0.0178571	0.125	0.34375	0.238059	0.975871
REACTOME_DEFECTIVE_GALNT3_CAUSES_FAMILIAL_HYPERPHOSPHATEMIC_TUMORAL_CALCINOSIS_HFTC_	Down-regulated	5	4	98	56	0.0892857	0.0408163	0.0833333	0.0892857	0.555556	1.52778	2.29068	0.188903
REACTOME_DEFECTIVE_GALNT3_CAUSES_FAMILIAL_HYPERPHOSPHATEMIC_TUMORAL_CALCINOSIS_HFTC_	Up-regulated	6	11	98	56	0.107143	0.112245	0.0895522	0.107143	0.352941	0.970588	0.949405	0.635282
REACTOME_DEFECTIVE_LFNG_CAUSES_SCDO3	Down-regulated	9	6	98	56	0.160714	0.0612245	0.145161	0.160714	0.6	1.65	2.91411	0.0448681
REACTOME_DEFECTIVE_LFNG_CAUSES_SCDO3	Up-regulated	2	3	98	56	0.0357143	0.0306122	0.0338983	0.0357143	0.4	1.1	1.17159	0.600294
REACTOME_DEFECTIVE_ST3GAL3_CAUSES_MCT12_AND_EIEE15	Down-regulated	9	2	98	56	0.160714	0.0204082	0.155172	0.160714	0.818182	2.25	9.05739	0.00197421
REACTOME_DEFECTIVE_ST3GAL3_CAUSES_MCT12_AND_EIEE15	Up-regulated	1	5	98	56	0.0178571	0.0510204	0.0163934	0.0178571	0.166667	0.458333	0.340145	0.937296
REACTOME_DEFECTS_IN_BIOTIN_BTN_METABOLISM	Down-regulated	21	6	98	56	0.375	0.0612245	0.33871	0.375	0.777778	2.13889	9.04945	1.67248e-06
REACTOME_DEFECTS_IN_BIOTIN_BTN_METABOLISM	Up-regulated	1	4	98	56	0.0178571	0.0408163	0.0166667	0.0178571	0.2	0.55	0.429312	0.899539
REACTOME_DEFECTS_IN_COBALAMIN_B12_METABOLISM	Down-regulated	2	3	98	56	0.0357143	0.0306122	0.0338983	0.0357143	0.4	1.1	1.17159	0.600294
REACTOME_DEFECTS_IN_COBALAMIN_B12_METABOLISM	Up-regulated	3	4	98	56	0.0535714	0.0408163	0.05	0.0535714	0.428571	1.17857	1.32761	0.500284
REACTOME_DEFECTS_IN_VITAMIN_AND_COFACTOR_METABOLISM	Down-regulated	8	6	98	56	0.142857	0.0612245	0.129032	0.142857	0.571429	1.57143	2.53892	0.0821898
REACTOME_DEFECTS_IN_VITAMIN_AND_COFACTOR_METABOLISM	Up-regulated	3	2	98	56	0.0535714	0.0204082	0.0517241	0.0535714	0.6	1.65	2.69829	0.2538
REACTOME_DEFECTS_OF_CONTACT_ACTIVATION_SYSTEM_CAS_AND_KALLIKREIN_KININ_SYSTEM_KKS_	Down-regulated	21	9	98	56	0.375	0.0918367	0.323077	0.375	0.7	1.925	5.85505	3.23941e-05
REACTOME_DEFECTS_OF_CONTACT_ACTIVATION_SYSTEM_CAS_AND_KALLIKREIN_KININ_SYSTEM_KKS_	Up-regulated	1	5	98	56	0.0178571	0.0510204	0.0163934	0.0178571	0.166667	0.458333	0.340145	0.937296
REACTOME_DEFENSINS	Down-regulated	5	2	98	56	0.0892857	0.0204082	0.0862069	0.0892857	0.714286	1.96429	4.65634	0.0607711
REACTOME_DEGRADATION_OF_AXIN	Up-regulated	24	17	98	56	0.428571	0.173469	0.328767	0.428571	0.585366	1.60976	3.54072	0.000644918
REACTOME_DEGRADATION_OF_BETA_CATENIN_BY_THE_DESTRUCTION_COMPLEX	Up-regulated	19	11	98	56	0.339286	0.112245	0.283582	0.339286	0.633333	1.74167	4.02024	0.000789882
REACTOME_DEGRADATION_OF_CYSTEINE_AND_HOMOCYSTEINE	Down-regulated	16	6	98	56	0.285714	0.0612245	0.258065	0.285714	0.727273	2	6.05331	0.000208813
REACTOME_DEGRADATION_OF_CYSTEINE_AND_HOMOCYSTEINE	Up-regulated	1	1	98	56	0.0178571	0.0102041	0.0175439	0.0178571	0.5	1.375	1.75672	0.596554
REACTOME_DEGRADATION_OF_DVL	Up-regulated	24	15	98	56	0.428571	0.153061	0.338028	0.428571	0.615385	1.69231	4.10644	0.000197023
REACTOME_DEGRADATION_OF_GLI1_BY_THE_PROTEASOME	Up-regulated	23	15	98	56	0.410714	0.153061	0.323944	0.410714	0.605263	1.66447	3.81871	0.000434852
REACTOME_DEGRADATION_OF_THE_EXTRACELLULAR_MATRIX	Down-regulated	9	3	98	56	0.160714	0.0306122	0.152542	0.160714	0.75	2.0625	5.98885	0.00558536
REACTOME_DEPOLYMERISATION_OF_THE_NUCLEAR_LAMINA	Down-regulated	8	5	98	56	0.142857	0.0510204	0.131148	0.142857	0.615385	1.69231	3.07557	0.0497361
REACTOME_DEPOLYMERISATION_OF_THE_NUCLEAR_LAMINA	Up-regulated	4	2	98	56	0.0714286	0.0204082	0.0689655	0.0714286	0.666667	1.83333	3.65944	0.128225
REACTOME_DEPOSITION_OF_NEW_CENPA_CONTAINING_NUCLEOSOMES_AT_THE_CENTROMERE	Down-regulated	4	17	98	56	0.0714286	0.173469	0.0547945	0.0714286	0.190476	0.52381	0.368634	0.982192
REACTOME_DEPOSITION_OF_NEW_CENPA_CONTAINING_NUCLEOSOMES_AT_THE_CENTROMERE	Up-regulated	12	6	98	56	0.214286	0.0612245	0.193548	0.214286	0.666667	1.83333	4.13957	0.00560883
REACTOME_DERMATAN_SULFATE_BIOSYNTHESIS	Down-regulated	7	5	98	56	0.125	0.0510204	0.114754	0.125	0.583333	1.60417	2.63913	0.0928379
REACTOME_DETOXIFICATION_OF_REACTIVE_OXYGEN_SPECIES	Down-regulated	4	2	98	56	0.0714286	0.0204082	0.0689655	0.0714286	0.666667	1.83333	3.65944	0.128225
REACTOME_DETOXIFICATION_OF_REACTIVE_OXYGEN_SPECIES	Up-regulated	4	1	98	56	0.0714286	0.0102041	0.0701754	0.0714286	0.8	2.2	7.36538	0.0588973
REACTOME_DEUBIQUITINATION	Down-regulated	1	5	98	56	0.0178571	0.0510204	0.0163934	0.0178571	0.166667	0.458333	0.340145	0.937296
REACTOME_DEUBIQUITINATION	Up-regulated	11	5	98	56	0.196429	0.0510204	0.180328	0.196429	0.6875	1.89062	4.49834	0.00583019
REACTOME_DEVELOPMENTAL_BIOLOGY	Up-regulated	1	0	98	56	0.0178571	0	0.0178571	0.0178571	1	2.75		0.363636
REACTOME_DEX_H_BOX_HELICASES_ACTIVATE_TYPE_I_IFN_AND_INFLAMMATORY_CYTOKINES_PRODUCTION_	Down-regulated	3	5	98	56	0.0535714	0.0510204	0.0491803	0.0535714	0.375	1.03125	1.05247	0.608525
REACTOME_DEX_H_BOX_HELICASES_ACTIVATE_TYPE_I_IFN_AND_INFLAMMATORY_CYTOKINES_PRODUCTION_	Up-regulated	10	1	98	56	0.178571	0.0102041	0.175439	0.178571	0.909091	2.5	20.7084	0.000181173
REACTOME_DIGESTION	Down-regulated	5	3	98	56	0.0892857	0.0306122	0.0847458	0.0892857	0.625	1.71875	3.08028	0.116448
REACTOME_DIGESTION	Up-regulated	2	5	98	56	0.0357143	0.0510204	0.0327869	0.0357143	0.285714	0.785714	0.69047	0.794942
REACTOME_DIGESTION_AND_ABSORPTION	Down-regulated	5	4	98	56	0.0892857	0.0408163	0.0833333	0.0892857	0.555556	1.52778	2.29068	0.188903
REACTOME_DIGESTION_AND_ABSORPTION	Up-regulated	1	5	98	56	0.0178571	0.0510204	0.0163934	0.0178571	0.166667	0.458333	0.340145	0.937296
REACTOME_DIGESTION_OF_DIETARY_CARBOHYDRATE	Down-regulated	6	7	98	56	0.107143	0.0714286	0.0952381	0.107143	0.461538	1.26923	1.55538	0.314956
REACTOME_DIGESTION_OF_DIETARY_CARBOHYDRATE	Up-regulated	1	2	98	56	0.0178571	0.0204082	0.0172414	0.0178571	0.333333	0.916667	0.873466	0.745192
REACTOME_DIGESTION_OF_DIETARY_LIPID	Down-regulated	5	6	98	56	0.0892857	0.0612245	0.0806452	0.0892857	0.454545	1.25	1.4992	0.364458
REACTOME_DIGESTION_OF_DIETARY_LIPID	Up-regulated	2	9	98	56	0.0357143	0.0918367	0.0307692	0.0357143	0.181818	0.5	0.368299	0.955366
REACTOME_DISASSEMBLY_OF_THE_DESTRUCTION_COMPLEX_AND_RECRUITMENT_OF_AXIN_TO_THE_MEMBRANE	Down-regulated	4	2	98	56	0.0714286	0.0204082	0.0689655	0.0714286	0.666667	1.83333	3.65944	0.128225
REACTOME_DISEASES_ASSOCIATED_WITH_GLYCOSAMINOGLYCAN_METABOLISM	Down-regulated	17	1	98	56	0.303571	0.0102041	0.298246	0.303571	0.944444	2.59722	41.3354	7.44253e-08
REACTOME_DISEASES_ASSOCIATED_WITH_GLYCOSYLATION_PRECURSOR_BIOSYNTHESIS	Down-regulated	3	8	98	56	0.0535714	0.0816327	0.046875	0.0535714	0.272727	0.75	0.638549	0.834691
REACTOME_DISEASES_ASSOCIATED_WITH_GLYCOSYLATION_PRECURSOR_BIOSYNTHESIS	Up-regulated	5	1	98	56	0.0892857	0.0102041	0.0877193	0.0892857	0.833333	2.29167	9.3761	0.0242334
REACTOME_DISEASES_ASSOCIATED_WITH_N_GLYCOSYLATION_OF_PROTEINS	Down-regulated	1	1	98	56	0.0178571	0.0102041	0.0175439	0.0178571	0.5	1.375	1.75672	0.596554
REACTOME_DISEASES_ASSOCIATED_WITH_N_GLYCOSYLATION_OF_PROTEINS	Up-regulated	11	6	98	56	0.196429	0.0612245	0.177419	0.196429	0.647059	1.77941	3.71315	0.0116828
REACTOME_DISEASES_ASSOCIATED_WITH_O_GLYCOSYLATION_OF_PROTEINS	Down-regulated	8	4	98	56	0.142857	0.0408163	0.133333	0.142857	0.666667	1.83333	3.87947	0.0270266
REACTOME_DISEASES_ASSOCIATED_WITH_SURFACTANT_METABOLISM	Down-regulated	6	5	98	56	0.107143	0.0510204	0.0983607	0.107143	0.545455	1.5	2.21966	0.164243
REACTOME_DISEASES_ASSOCIATED_WITH_SURFACTANT_METABOLISM	Up-regulated	2	1	98	56	0.0357143	0.0102041	0.0350877	0.0357143	0.666667	1.83333	3.56137	0.299278
REACTOME_DISEASES_OF_CARBOHYDRATE_METABOLISM	Down-regulated	12	5	98	56	0.214286	0.0510204	0.196721	0.214286	0.705882	1.94118	5.01474	0.00263789
REACTOME_DISEASES_OF_DNA_REPAIR	Down-regulated	4	2	98	56	0.0714286	0.0204082	0.0689655	0.0714286	0.666667	1.83333	3.65944	0.128225
REACTOME_DISEASES_OF_DNA_REPAIR	Up-regulated	6	5	98	56	0.107143	0.0510204	0.0983607	0.107143	0.545455	1.5	2.21966	0.164243
REACTOME_DISEASES_OF_GLYCOSYLATION	Down-regulated	6	2	98	56	0.107143	0.0204082	0.103448	0.107143	0.75	2.0625	5.69219	0.0273652
REACTOME_DISEASES_OF_IMMUNE_SYSTEM	Down-regulated	1	3	98	56	0.0178571	0.0306122	0.0169492	0.0178571	0.25	0.6875	0.577647	0.83969
REACTOME_DISEASES_OF_IMMUNE_SYSTEM	Up-regulated	7	4	98	56	0.125	0.0408163	0.116667	0.125	0.636364	1.75	3.32892	0.054448
REACTOME_DISEASES_OF_METABOLISM	Down-regulated	8	1	98	56	0.142857	0.0102041	0.140351	0.142857	0.888889	2.44444	15.8989	0.0013874
REACTOME_DISEASES_OF_MITOTIC_CELL_CYCLE	Down-regulated	1	12	98	56	0.0178571	0.122449	0.0147059	0.0178571	0.0769231	0.211538	0.131512	0.997944
REACTOME_DISEASES_OF_MITOTIC_CELL_CYCLE	Up-regulated	9	2	98	56	0.160714	0.0204082	0.155172	0.160714	0.818182	2.25	9.05739	0.00197421
REACTOME_DISEASES_OF_PROGRAMMED_CELL_DEATH	Down-regulated	1	4	98	56	0.0178571	0.0408163	0.0166667	0.0178571	0.2	0.55	0.429312	0.899539
REACTOME_DISEASES_OF_PROGRAMMED_CELL_DEATH	Up-regulated	11	3	98	56	0.196429	0.0306122	0.186441	0.196429	0.785714	2.16071	7.63239	0.000968286
REACTOME_DISEASES_OF_SIGNAL_TRANSDUCTION_BY_GROWTH_FACTOR_RECEPTORS_AND_SECOND_MESSENGERS	Up-regulated	4	2	98	56	0.0714286	0.0204082	0.0689655	0.0714286	0.666667	1.83333	3.65944	0.128225
REACTOME_DISINHIBITION_OF_SNARE_FORMATION	Down-regulated	11	8	98	56	0.196429	0.0816327	0.171875	0.196429	0.578947	1.59211	2.73057	0.0355973
REACTOME_DISINHIBITION_OF_SNARE_FORMATION	Up-regulated	3	2	98	56	0.0535714	0.0204082	0.0517241	0.0535714	0.6	1.65	2.69829	0.2538
REACTOME_DISORDERS_OF_TRANSMEMBRANE_TRANSPORTERS	Up-regulated	9	2	98	56	0.160714	0.0204082	0.155172	0.160714	0.818182	2.25	9.05739	0.00197421
REACTOME_DISPLACEMENT_OF_DNA_GLYCOSYLASE_BY_APEX1	Up-regulated	11	10	98	56	0.196429	0.102041	0.166667	0.196429	0.52381	1.44048	2.13977	0.0826862
REACTOME_DISSOLUTION_OF_FIBRIN_CLOT	Down-regulated	10	10	98	56	0.178571	0.102041	0.151515	0.178571	0.5	1.375	1.9046	0.13408
REACTOME_DISSOLUTION_OF_FIBRIN_CLOT	Up-regulated	1	2	98	56	0.0178571	0.0204082	0.0172414	0.0178571	0.333333	0.916667	0.873466	0.745192
REACTOME_DNA_DAMAGE_BYPASS	Down-regulated	1	10	98	56	0.0178571	0.102041	0.0151515	0.0178571	0.0909091	0.25	0.161359	0.994421
REACTOME_DNA_DAMAGE_BYPASS	Up-regulated	15	4	98	56	0.267857	0.0408163	0.25	0.267857	0.789474	2.17105	8.46672	6.94156e-05
REACTOME_DNA_DAMAGE_RECOGNITION_IN_GG_NER	Down-regulated	1	7	98	56	0.0178571	0.0714286	0.015873	0.0178571	0.125	0.34375	0.238059	0.975871
REACTOME_DNA_DAMAGE_RECOGNITION_IN_GG_NER	Up-regulated	13	6	98	56	0.232143	0.0612245	0.209677	0.232143	0.684211	1.88158	4.58528	0.00259419
REACTOME_DNA_DAMAGE_REVERSAL	Down-regulated	7	8	98	56	0.125	0.0816327	0.109375	0.125	0.466667	1.28333	1.60205	0.273369
REACTOME_DNA_DAMAGE_REVERSAL	Up-regulated	8	4	98	56	0.142857	0.0408163	0.133333	0.142857	0.666667	1.83333	3.87947	0.0270266
REACTOME_DNA_DAMAGE_TELOMERE_STRESS_INDUCED_SENESCENCE	Down-regulated	1	5	98	56	0.0178571	0.0510204	0.0163934	0.0178571	0.166667	0.458333	0.340145	0.937296
REACTOME_DNA_DAMAGE_TELOMERE_STRESS_INDUCED_SENESCENCE	Up-regulated	9	3	98	56	0.160714	0.0306122	0.152542	0.160714	0.75	2.0625	5.98885	0.00558536
REACTOME_DNA_DOUBLE_STRAND_BREAK_REPAIR	Down-regulated	1	5	98	56	0.0178571	0.0510204	0.0163934	0.0178571	0.166667	0.458333	0.340145	0.937296
REACTOME_DNA_DOUBLE_STRAND_BREAK_REPAIR	Up-regulated	12	5	98	56	0.214286	0.0510204	0.196721	0.214286	0.705882	1.94118	5.01474	0.00263789
REACTOME_DNA_DOUBLE_STRAND_BREAK_RESPONSE	Up-regulated	13	3	98	56	0.232143	0.0306122	0.220339	0.232143	0.8125	2.23438	9.4255	0.000148344
REACTOME_DNA_METHYLATION	Down-regulated	6	9	98	56	0.107143	0.0918367	0.0923077	0.107143	0.4	1.1	1.18531	0.481304
REACTOME_DNA_METHYLATION	Up-regulated	2	0	98	56	0.0357143	0	0.0357143	0.0357143	1	2.75		0.130719
REACTOME_DNA_REPAIR	Up-regulated	18	4	98	56	0.321429	0.0408163	0.3	0.321429	0.818182	2.25	10.9383	3.39857e-06
REACTOME_DNA_REPLICATION	Down-regulated	1	12	98	56	0.0178571	0.122449	0.0147059	0.0178571	0.0769231	0.211538	0.131512	0.997944
REACTOME_DNA_REPLICATION	Up-regulated	20	5	98	56	0.357143	0.0510204	0.327869	0.357143	0.8	2.2	10.1531	1.46236e-06
REACTOME_DNA_REPLICATION_INITIATION	Down-regulated	8	17	98	56	0.142857	0.173469	0.109589	0.142857	0.32	0.88	0.795282	0.762602
REACTOME_DNA_REPLICATION_INITIATION	Up-regulated	9	5	98	56	0.160714	0.0510204	0.147541	0.160714	0.642857	1.76786	3.53006	0.0253958
REACTOME_DNA_REPLICATION_PRE_INITIATION	Up-regulated	22	11	98	56	0.392857	0.112245	0.328358	0.392857	0.666667	1.83333	5.05653	6.64818e-05
REACTOME_DNA_STRAND_ELONGATION	Down-regulated	4	21	98	56	0.0714286	0.214286	0.0519481	0.0714286	0.16	0.44	0.28407	0.996288
REACTOME_DNA_STRAND_ELONGATION	Up-regulated	12	5	98	56	0.214286	0.0510204	0.196721	0.214286	0.705882	1.94118	5.01474	0.00263789
REACTOME_DOPAMINE_NEUROTRANSMITTER_RELEASE_CYCLE	Down-regulated	9	6	98	56	0.160714	0.0612245	0.145161	0.160714	0.6	1.65	2.91411	0.0448681
REACTOME_DOPAMINE_NEUROTRANSMITTER_RELEASE_CYCLE	Up-regulated	2	9	98	56	0.0357143	0.0918367	0.0307692	0.0357143	0.181818	0.5	0.368299	0.955366
REACTOME_DOPAMINE_RECEPTORS	Down-regulated	3	7	98	56	0.0535714	0.0714286	0.047619	0.0535714	0.3	0.825	0.737257	0.775451
REACTOME_DOPAMINE_RECEPTORS	Up-regulated	3	11	98	56	0.0535714	0.112245	0.0447761	0.0535714	0.214286	0.589286	0.449774	0.939814
REACTOME_DOWNREGULATION_OF_ERBB2_ERBB3_SIGNALING	Down-regulated	3	1	98	56	0.0535714	0.0102041	0.0526316	0.0535714	0.75	2.0625	5.42885	0.136859
REACTOME_DOWNREGULATION_OF_ERBB2_ERBB3_SIGNALING	Up-regulated	4	2	98	56	0.0714286	0.0204082	0.0689655	0.0714286	0.666667	1.83333	3.65944	0.128225
REACTOME_DOWNREGULATION_OF_ERBB2_SIGNALING	Down-regulated	2	1	98	56	0.0357143	0.0102041	0.0350877	0.0357143	0.666667	1.83333	3.56137	0.299278
REACTOME_DOWNREGULATION_OF_ERBB2_SIGNALING	Up-regulated	1	1	98	56	0.0178571	0.0102041	0.0175439	0.0178571	0.5	1.375	1.75672	0.596554
REACTOME_DOWNREGULATION_OF_ERBB4_SIGNALING	Down-regulated	4	1	98	56	0.0714286	0.0102041	0.0701754	0.0714286	0.8	2.2	7.36538	0.0588973
REACTOME_DOWNREGULATION_OF_ERBB4_SIGNALING	Up-regulated	3	4	98	56	0.0535714	0.0408163	0.05	0.0535714	0.428571	1.17857	1.32761	0.500284
REACTOME_DOWNREGULATION_OF_SMAD2_3_SMAD4_TRANSCRIPTIONAL_ACTIVITY	Down-regulated	5	7	98	56	0.0892857	0.0714286	0.0793651	0.0892857	0.416667	1.14583	1.27243	0.456465
REACTOME_DOWNREGULATION_OF_SMAD2_3_SMAD4_TRANSCRIPTIONAL_ACTIVITY	Up-regulated	6	5	98	56	0.107143	0.0510204	0.0983607	0.107143	0.545455	1.5	2.21966	0.164243
REACTOME_DOWNREGULATION_OF_TGF_BETA_RECEPTOR_SIGNALING	Down-regulated	3	5	98	56	0.0535714	0.0510204	0.0491803	0.0535714	0.375	1.03125	1.05247	0.608525
REACTOME_DOWNREGULATION_OF_TGF_BETA_RECEPTOR_SIGNALING	Up-regulated	6	3	98	56	0.107143	0.0306122	0.101695	0.107143	0.666667	1.83333	3.76494	0.058483
REACTOME_DOWNSTREAM_SIGNAL_TRANSDUCTION	Down-regulated	6	4	98	56	0.107143	0.0408163	0.1	0.107143	0.6	1.65	2.79974	0.104355
REACTOME_DOWNSTREAM_SIGNAL_TRANSDUCTION	Up-regulated	2	2	98	56	0.0357143	0.0204082	0.0344828	0.0357143	0.5	1.375	1.7707	0.461697
REACTOME_DOWNSTREAM_SIGNALING_EVENTS_OF_B_CELL_RECEPTOR_BCR_	Down-regulated	1	11	98	56	0.0178571	0.112245	0.0149254	0.0178571	0.0833333	0.229167	0.145082	0.996606
REACTOME_DOWNSTREAM_SIGNALING_EVENTS_OF_B_CELL_RECEPTOR_BCR_	Up-regulated	21	13	98	56	0.375	0.132653	0.304348	0.375	0.617647	1.69853	3.88419	0.000601071
REACTOME_DOWNSTREAM_SIGNALING_OF_ACTIVATED_FGFR1	Down-regulated	4	0	98	56	0.0714286	0	0.0714286	0.0714286	1	2.75		0.0163
REACTOME_DOWNSTREAM_SIGNALING_OF_ACTIVATED_FGFR2	Down-regulated	2	3	98	56	0.0357143	0.0306122	0.0338983	0.0357143	0.4	1.1	1.17159	0.600294
REACTOME_DOWNSTREAM_SIGNALING_OF_ACTIVATED_FGFR3	Down-regulated	3	1	98	56	0.0535714	0.0102041	0.0526316	0.0535714	0.75	2.0625	5.42885	0.136859
REACTOME_DOWNSTREAM_SIGNALING_OF_ACTIVATED_FGFR4	Down-regulated	2	1	98	56	0.0357143	0.0102041	0.0350877	0.0357143	0.666667	1.83333	3.56137	0.299278
REACTOME_DSCAM_INTERACTIONS	Down-regulated	1	1	98	56	0.0178571	0.0102041	0.0175439	0.0178571	0.5	1.375	1.75672	0.596554
REACTOME_DSCAM_INTERACTIONS	Up-regulated	2	4	98	56	0.0357143	0.0408163	0.0333333	0.0357143	0.333333	0.916667	0.87112	0.710754
REACTOME_DUAL_INCISION_IN_GG_NER	Down-regulated	2	9	98	56	0.0357143	0.0918367	0.0307692	0.0357143	0.181818	0.5	0.368299	0.955366
REACTOME_DUAL_INCISION_IN_GG_NER	Up-regulated	14	4	98	56	0.25	0.0408163	0.233333	0.25	0.777778	2.13889	7.71969	0.0001793
REACTOME_DUAL_INCISION_IN_TC_NER	Down-regulated	1	8	98	56	0.0178571	0.0816327	0.015625	0.0178571	0.111111	0.305556	0.206114	0.985126
REACTOME_DUAL_INCISION_IN_TC_NER	Up-regulated	18	5	98	56	0.321429	0.0510204	0.295082	0.321429	0.782609	2.15217	8.6702	1.13974e-05
REACTOME_E2F_ENABLED_INHIBITION_OF_PRE_REPLICATION_COMPLEX_FORMATION	Down-regulated	2	13	98	56	0.0357143	0.132653	0.0289855	0.0357143	0.133333	0.366667	0.243949	0.991821
REACTOME_E2F_ENABLED_INHIBITION_OF_PRE_REPLICATION_COMPLEX_FORMATION	Up-regulated	19	10	98	56	0.339286	0.102041	0.287879	0.339286	0.655172	1.80172	4.46923	0.000400243
REACTOME_E2F_MEDIATED_REGULATION_OF_DNA_REPLICATION	Down-regulated	5	14	98	56	0.0892857	0.142857	0.0714286	0.0892857	0.263158	0.723684	0.590142	0.892316
REACTOME_E2F_MEDIATED_REGULATION_OF_DNA_REPLICATION	Up-regulated	17	7	98	56	0.303571	0.0714286	0.269841	0.303571	0.708333	1.94792	5.5955	0.00020922
REACTOME_E3_UBIQUITIN_LIGASES_UBIQUITINATE_TARGET_PROTEINS	Down-regulated	2	11	98	56	0.0357143	0.112245	0.0298507	0.0357143	0.153846	0.423077	0.294853	0.980542
REACTOME_E3_UBIQUITIN_LIGASES_UBIQUITINATE_TARGET_PROTEINS	Up-regulated	9	7	98	56	0.160714	0.0714286	0.142857	0.160714	0.5625	1.54688	2.47361	0.0724854
REACTOME_EARLY_PHASE_OF_HIV_LIFE_CYCLE	Down-regulated	2	4	98	56	0.0357143	0.0408163	0.0333333	0.0357143	0.333333	0.916667	0.87112	0.710754
REACTOME_EARLY_PHASE_OF_HIV_LIFE_CYCLE	Up-regulated	8	2	98	56	0.142857	0.0204082	0.137931	0.142857	0.8	2.2	7.88998	0.00490827
REACTOME_ECM_PROTEOGLYCANS	Down-regulated	15	4	98	56	0.267857	0.0408163	0.25	0.267857	0.789474	2.17105	8.46672	6.94156e-05
REACTOME_EFFECTS_OF_PIP2_HYDROLYSIS	Down-regulated	10	2	98	56	0.178571	0.0204082	0.172414	0.178571	0.833333	2.29167	10.2744	0.000770492
REACTOME_EGFR_DOWNREGULATION	Down-regulated	2	0	98	56	0.0357143	0	0.0357143	0.0357143	1	2.75		0.130719
REACTOME_EGFR_INTERACTS_WITH_PHOSPHOLIPASE_C_GAMMA	Down-regulated	4	2	98	56	0.0714286	0.0204082	0.0689655	0.0714286	0.666667	1.83333	3.65944	0.128225
REACTOME_EGFR_TRANSACTIVATION_BY_GASTRIN	Down-regulated	4	1	98	56	0.0714286	0.0102041	0.0701754	0.0714286	0.8	2.2	7.36538	0.0588973
REACTOME_EGFR_TRANSACTIVATION_BY_GASTRIN	Up-regulated	3	1	98	56	0.0535714	0.0102041	0.0526316	0.0535714	0.75	2.0625	5.42885	0.136859
REACTOME_EGR2_AND_SOX10_MEDIATED_INITIATION_OF_SCHWANN_CELL_MYELINATION	Down-regulated	7	2	98	56	0.125	0.0204082	0.12069	0.125	0.777778	2.13889	6.76919	0.0118063
REACTOME_EICOSANOID_LIGAND_BINDING_RECEPTORS	Down-regulated	7	6	98	56	0.125	0.0612245	0.112903	0.125	0.538462	1.48077	2.17866	0.143123
REACTOME_EICOSANOID_LIGAND_BINDING_RECEPTORS	Up-regulated	2	11	98	56	0.0357143	0.112245	0.0298507	0.0357143	0.153846	0.423077	0.294853	0.980542
REACTOME_EICOSANOIDS	Down-regulated	5	3	98	56	0.0892857	0.0306122	0.0847458	0.0892857	0.625	1.71875	3.08028	0.116448
REACTOME_EICOSANOIDS	Up-regulated	2	0	98	56	0.0357143	0	0.0357143	0.0357143	1	2.75		0.130719
REACTOME_ELASTIC_FIBRE_FORMATION	Down-regulated	19	5	98	56	0.339286	0.0510204	0.311475	0.339286	0.791667	2.17708	9.39247	4.14146e-06
REACTOME_ELEVATION_OF_CYTOSOLIC_CA2_LEVELS	Down-regulated	7	2	98	56	0.125	0.0204082	0.12069	0.125	0.777778	2.13889	6.76919	0.0118063
REACTOME_ENDOGENOUS_STEROLS	Down-regulated	11	2	98	56	0.196429	0.0204082	0.189655	0.196429	0.846154	2.32692	11.5434	0.000292396
REACTOME_ENDOSOMAL_SORTING_COMPLEX_REQUIRED_FOR_TRANSPORT_ESCRT_	Up-regulated	10	4	98	56	0.178571	0.0408163	0.166667	0.178571	0.714286	1.96429	5.05075	0.00585379
REACTOME_ENDOSOMAL_VACUOLAR_PATHWAY	Down-regulated	3	5	98	56	0.0535714	0.0510204	0.0491803	0.0535714	0.375	1.03125	1.05247	0.608525
REACTOME_ENDOSOMAL_VACUOLAR_PATHWAY	Up-regulated	5	6	98	56	0.0892857	0.0612245	0.0806452	0.0892857	0.454545	1.25	1.4992	0.364458
REACTOME_ENERGY_DEPENDENT_REGULATION_OF_MTOR_BY_LKB1_AMPK	Down-regulated	4	2	98	56	0.0714286	0.0204082	0.0689655	0.0714286	0.666667	1.83333	3.65944	0.128225
REACTOME_ENERGY_DEPENDENT_REGULATION_OF_MTOR_BY_LKB1_AMPK	Up-regulated	5	1	98	56	0.0892857	0.0102041	0.0877193	0.0892857	0.833333	2.29167	9.3761	0.0242334
REACTOME_ENOS_ACTIVATION	Down-regulated	9	8	98	56	0.160714	0.0816327	0.140625	0.160714	0.529412	1.45588	2.14288	0.108908
REACTOME_EPH_EPHRIN_MEDIATED_REPULSION_OF_CELLS	Down-regulated	4	2	98	56	0.0714286	0.0204082	0.0689655	0.0714286	0.666667	1.83333	3.65944	0.128225
REACTOME_EPH_EPHRIN_MEDIATED_REPULSION_OF_CELLS	Up-regulated	1	0	98	56	0.0178571	0	0.0178571	0.0178571	1	2.75		0.363636
REACTOME_EPH_EPHRIN_SIGNALING	Down-regulated	3	2	98	56	0.0535714	0.0204082	0.0517241	0.0535714	0.6	1.65	2.69829	0.2538
REACTOME_EPH_EPHRIN_SIGNALING	Up-regulated	1	0	98	56	0.0178571	0	0.0178571	0.0178571	1	2.75		0.363636
REACTOME_EPHA_MEDIATED_GROWTH_CONE_COLLAPSE	Down-regulated	5	2	98	56	0.0892857	0.0204082	0.0862069	0.0892857	0.714286	1.96429	4.65634	0.0607711
REACTOME_EPHB_MEDIATED_FORWARD_SIGNALING	Down-regulated	3	3	98	56	0.0535714	0.0306122	0.0508475	0.0535714	0.5	1.375	1.78521	0.379375
REACTOME_EPHB_MEDIATED_FORWARD_SIGNALING	Up-regulated	4	0	98	56	0.0714286	0	0.0714286	0.0714286	1	2.75		0.0163
REACTOME_EPHRIN_SIGNALING	Down-regulated	2	0	98	56	0.0357143	0	0.0357143	0.0357143	1	2.75		0.130719
REACTOME_EPHRIN_SIGNALING	Up-regulated	2	1	98	56	0.0357143	0.0102041	0.0350877	0.0357143	0.666667	1.83333	3.56137	0.299278
REACTOME_EPIGENETIC_REGULATION_OF_GENE_EXPRESSION	Down-regulated	3	6	98	56	0.0535714	0.0612245	0.0483871	0.0535714	0.333333	0.916667	0.868685	0.700457
REACTOME_EPIGENETIC_REGULATION_OF_GENE_EXPRESSION	Up-regulated	10	6	98	56	0.178571	0.0612245	0.16129	0.178571	0.625	1.71875	3.3049	0.0233879
REACTOME_ER_QUALITY_CONTROL_COMPARTMENT_ERQC_	Down-regulated	7	5	98	56	0.125	0.0510204	0.114754	0.125	0.583333	1.60417	2.63913	0.0928379
REACTOME_ER_QUALITY_CONTROL_COMPARTMENT_ERQC_	Up-regulated	5	8	98	56	0.0892857	0.0816327	0.078125	0.0892857	0.384615	1.05769	1.10223	0.544908
REACTOME_ER_TO_GOLGI_ANTEROGRADE_TRANSPORT	Down-regulated	4	3	98	56	0.0714286	0.0306122	0.0677966	0.0714286	0.571429	1.57143	2.42095	0.218164
REACTOME_ER_TO_GOLGI_ANTEROGRADE_TRANSPORT	Up-regulated	6	5	98	56	0.107143	0.0510204	0.0983607	0.107143	0.545455	1.5	2.21966	0.164243
REACTOME_ERBB2_ACTIVATES_PTK6_SIGNALING	Down-regulated	1	5	98	56	0.0178571	0.0510204	0.0163934	0.0178571	0.166667	0.458333	0.340145	0.937296
REACTOME_ERBB2_REGULATES_CELL_MOTILITY	Down-regulated	2	4	98	56	0.0357143	0.0408163	0.0333333	0.0357143	0.333333	0.916667	0.87112	0.710754
REACTOME_ERCC6_CSB_AND_EHMT2_G9A_POSITIVELY_REGULATE_RRNA_EXPRESSION	Down-regulated	5	4	98	56	0.0892857	0.0408163	0.0833333	0.0892857	0.555556	1.52778	2.29068	0.188903
REACTOME_ERCC6_CSB_AND_EHMT2_G9A_POSITIVELY_REGULATE_RRNA_EXPRESSION	Up-regulated	5	3	98	56	0.0892857	0.0306122	0.0847458	0.0892857	0.625	1.71875	3.08028	0.116448
REACTOME_ERK_MAPK_TARGETS	Down-regulated	2	3	98	56	0.0357143	0.0306122	0.0338983	0.0357143	0.4	1.1	1.17159	0.600294
REACTOME_ERK_MAPK_TARGETS	Up-regulated	6	3	98	56	0.107143	0.0306122	0.101695	0.107143	0.666667	1.83333	3.76494	0.058483
REACTOME_ERKS_ARE_INACTIVATED	Down-regulated	3	5	98	56	0.0535714	0.0510204	0.0491803	0.0535714	0.375	1.03125	1.05247	0.608525
REACTOME_ERKS_ARE_INACTIVATED	Up-regulated	11	2	98	56	0.196429	0.0204082	0.189655	0.196429	0.846154	2.32692	11.5434	0.000292396
REACTOME_ERYTHROCYTES_TAKE_UP_CARBON_DIOXIDE_AND_RELEASE_OXYGEN	Down-regulated	8	2	98	56	0.142857	0.0204082	0.137931	0.142857	0.8	2.2	7.88998	0.00490827
REACTOME_ERYTHROCYTES_TAKE_UP_CARBON_DIOXIDE_AND_RELEASE_OXYGEN	Up-regulated	1	3	98	56	0.0178571	0.0306122	0.0169492	0.0178571	0.25	0.6875	0.577647	0.83969
REACTOME_ERYTHROPOIETIN_ACTIVATES_PHOSPHOINOSITIDE_3_KINASE_PI3K_	Down-regulated	6	4	98	56	0.107143	0.0408163	0.1	0.107143	0.6	1.65	2.79974	0.104355
REACTOME_ERYTHROPOIETIN_ACTIVATES_PHOSPHOINOSITIDE_3_KINASE_PI3K_	Up-regulated	2	4	98	56	0.0357143	0.0408163	0.0333333	0.0357143	0.333333	0.916667	0.87112	0.710754
REACTOME_ERYTHROPOIETIN_ACTIVATES_PHOSPHOLIPASE_C_GAMMA_PLCG_	Down-regulated	5	1	98	56	0.0892857	0.0102041	0.0877193	0.0892857	0.833333	2.29167	9.3761	0.0242334
REACTOME_ERYTHROPOIETIN_ACTIVATES_PHOSPHOLIPASE_C_GAMMA_PLCG_	Up-regulated	2	8	98	56	0.0357143	0.0816327	0.03125	0.0357143	0.2	0.55	0.418734	0.933425
REACTOME_ERYTHROPOIETIN_ACTIVATES_RAS	Down-regulated	1	1	98	56	0.0178571	0.0102041	0.0175439	0.0178571	0.5	1.375	1.75672	0.596554
REACTOME_ERYTHROPOIETIN_ACTIVATES_RAS	Up-regulated	4	0	98	56	0.0714286	0	0.0714286	0.0714286	1	2.75		0.0163
REACTOME_ERYTHROPOIETIN_ACTIVATES_STAT5	Down-regulated	4	2	98	56	0.0714286	0.0204082	0.0689655	0.0714286	0.666667	1.83333	3.65944	0.128225
REACTOME_ERYTHROPOIETIN_ACTIVATES_STAT5	Up-regulated	2	6	98	56	0.0357143	0.0612245	0.0322581	0.0357143	0.25	0.6875	0.56982	0.857081
REACTOME_ESR_MEDIATED_SIGNALING	Up-regulated	2	1	98	56	0.0357143	0.0102041	0.0350877	0.0357143	0.666667	1.83333	3.56137	0.299278
REACTOME_ESTABLISHMENT_OF_SISTER_CHROMATID_COHESION	Down-regulated	9	8	98	56	0.160714	0.0816327	0.140625	0.160714	0.529412	1.45588	2.14288	0.108908
REACTOME_ESTABLISHMENT_OF_SISTER_CHROMATID_COHESION	Up-regulated	6	6	98	56	0.107143	0.0612245	0.0967742	0.107143	0.5	1.375	1.83239	0.235649
REACTOME_ESTROGEN_BIOSYNTHESIS	Down-regulated	8	2	98	56	0.142857	0.0204082	0.137931	0.142857	0.8	2.2	7.88998	0.00490827
REACTOME_ESTROGEN_BIOSYNTHESIS	Up-regulated	1	3	98	56	0.0178571	0.0306122	0.0169492	0.0178571	0.25	0.6875	0.577647	0.83969
REACTOME_ESTROGEN_DEPENDENT_GENE_EXPRESSION	Down-regulated	2	2	98	56	0.0357143	0.0204082	0.0344828	0.0357143	0.5	1.375	1.7707	0.461697
REACTOME_ESTROGEN_DEPENDENT_GENE_EXPRESSION	Up-regulated	5	2	98	56	0.0892857	0.0204082	0.0862069	0.0892857	0.714286	1.96429	4.65634	0.0607711
REACTOME_ESTROGEN_DEPENDENT_NUCLEAR_EVENTS_DOWNSTREAM_OF_ESR_MEMBRANE_SIGNALING	Down-regulated	2	0	98	56	0.0357143	0	0.0357143	0.0357143	1	2.75		0.130719
REACTOME_ESTROGEN_STIMULATED_SIGNALING_THROUGH_PRKCZ	Down-regulated	4	7	98	56	0.0714286	0.0714286	0.0634921	0.0714286	0.363636	1	1	0.617477
REACTOME_ESTROGEN_STIMULATED_SIGNALING_THROUGH_PRKCZ	Up-regulated	12	6	98	56	0.214286	0.0612245	0.193548	0.214286	0.666667	1.83333	4.13957	0.00560883
REACTOME_ETHANOL_OXIDATION	Down-regulated	13	1	98	56	0.232143	0.0102041	0.22807	0.232143	0.928571	2.55357	28.7437	7.25542e-06
REACTOME_EUKARYOTIC_TRANSLATION_ELONGATION	Up-regulated	23	11	98	56	0.410714	0.112245	0.343284	0.410714	0.676471	1.86029	5.4424	2.72171e-05
REACTOME_EUKARYOTIC_TRANSLATION_INITIATION	Down-regulated	1	6	98	56	0.0178571	0.0612245	0.016129	0.0178571	0.142857	0.392857	0.280619	0.961022
REACTOME_EUKARYOTIC_TRANSLATION_INITIATION	Up-regulated	24	17	98	56	0.428571	0.173469	0.328767	0.428571	0.585366	1.60976	3.54072	0.000644918
REACTOME_EXPORT_OF_VIRAL_RIBONUCLEOPROTEINS_FROM_NUCLEUS	Down-regulated	2	13	98	56	0.0357143	0.132653	0.0289855	0.0357143	0.133333	0.366667	0.243949	0.991821
REACTOME_EXPORT_OF_VIRAL_RIBONUCLEOPROTEINS_FROM_NUCLEUS	Up-regulated	21	10	98	56	0.375	0.102041	0.318182	0.375	0.677419	1.8629	5.21607	7.3698e-05
REACTOME_EXTENSION_OF_TELOMERES	Down-regulated	1	12	98	56	0.0178571	0.122449	0.0147059	0.0178571	0.0769231	0.211538	0.131512	0.997944
REACTOME_EXTENSION_OF_TELOMERES	Up-regulated	13	6	98	56	0.232143	0.0612245	0.209677	0.232143	0.684211	1.88158	4.58528	0.00259419
REACTOME_EXTRA_NUCLEAR_ESTROGEN_SIGNALING	Down-regulated	1	0	98	56	0.0178571	0	0.0178571	0.0178571	1	2.75		0.363636
REACTOME_EXTRA_NUCLEAR_ESTROGEN_SIGNALING	Up-regulated	1	0	98	56	0.0178571	0	0.0178571	0.0178571	1	2.75		0.363636
REACTOME_EXTRACELLULAR_MATRIX_ORGANIZATION	Down-regulated	13	4	98	56	0.232143	0.0408163	0.216667	0.232143	0.764706	2.10294	7.00673	0.000449609
REACTOME_FACTORS_INVOLVED_IN_MEGAKARYOCYTE_DEVELOPMENT_AND_PLATELET_PRODUCTION	Down-regulated	2	1	98	56	0.0357143	0.0102041	0.0350877	0.0357143	0.666667	1.83333	3.56137	0.299278
REACTOME_FANCONI_ANEMIA_PATHWAY	Down-regulated	1	5	98	56	0.0178571	0.0510204	0.0163934	0.0178571	0.166667	0.458333	0.340145	0.937296
REACTOME_FANCONI_ANEMIA_PATHWAY	Up-regulated	13	1	98	56	0.232143	0.0102041	0.22807	0.232143	0.928571	2.55357	28.7437	7.25542e-06
REACTOME_FATTY_ACID_METABOLISM	Down-regulated	8	3	98	56	0.142857	0.0306122	0.135593	0.142857	0.727273	2	5.21736	0.0127324
REACTOME_FATTY_ACID_METABOLISM	Up-regulated	5	0	98	56	0.0892857	0	0.0892857	0.0892857	1	2.75		0.00565067
REACTOME_FATTY_ACIDS	Down-regulated	6	5	98	56	0.107143	0.0510204	0.0983607	0.107143	0.545455	1.5	2.21966	0.164243
REACTOME_FATTY_ACIDS	Up-regulated	1	0	98	56	0.0178571	0	0.0178571	0.0178571	1	2.75		0.363636
REACTOME_FATTY_ACIDS_BOUND_TO_GPR40_FFAR1_REGULATE_INSULIN_SECRETION	Down-regulated	15	4	98	56	0.267857	0.0408163	0.25	0.267857	0.789474	2.17105	8.46672	6.94156e-05
REACTOME_FATTY_ACIDS_BOUND_TO_GPR40_FFAR1_REGULATE_INSULIN_SECRETION	Up-regulated	1	1	98	56	0.0178571	0.0102041	0.0175439	0.0178571	0.5	1.375	1.75672	0.596554
REACTOME_FATTY_ACYL_COA_BIOSYNTHESIS	Down-regulated	12	7	98	56	0.214286	0.0714286	0.190476	0.214286	0.631579	1.73684	3.51376	0.0107768
REACTOME_FATTY_ACYL_COA_BIOSYNTHESIS	Up-regulated	4	0	98	56	0.0714286	0	0.0714286	0.0714286	1	2.75		0.0163
REACTOME_FBXW7_MUTANTS_AND_NOTCH1_IN_CANCER	Down-regulated	1	9	98	56	0.0178571	0.0918367	0.0153846	0.0178571	0.1	0.275	0.181253	0.99087
REACTOME_FBXW7_MUTANTS_AND_NOTCH1_IN_CANCER	Up-regulated	10	4	98	56	0.178571	0.0408163	0.166667	0.178571	0.714286	1.96429	5.05075	0.00585379
REACTOME_FC_EPSILON_RECEPTOR_FCERI_SIGNALING	Up-regulated	14	5	98	56	0.25	0.0510204	0.229508	0.25	0.736842	2.02632	6.11977	0.000486975
REACTOME_FCERI_MEDIATED_CA_2_MOBILIZATION	Down-regulated	6	3	98	56	0.107143	0.0306122	0.101695	0.107143	0.666667	1.83333	3.76494	0.058483
REACTOME_FCERI_MEDIATED_MAPK_ACTIVATION	Down-regulated	5	0	98	56	0.0892857	0	0.0892857	0.0892857	1	2.75		0.00565067
REACTOME_FCERI_MEDIATED_MAPK_ACTIVATION	Up-regulated	3	3	98	56	0.0535714	0.0306122	0.0508475	0.0535714	0.5	1.375	1.78521	0.379375
REACTOME_FCERI_MEDIATED_NF_KB_ACTIVATION	Up-regulated	23	12	98	56	0.410714	0.122449	0.338235	0.410714	0.657143	1.80714	4.93588	5.87379e-05
REACTOME_FCGAMMA_RECEPTOR_FCGR_DEPENDENT_PHAGOCYTOSIS	Down-regulated	8	3	98	56	0.142857	0.0306122	0.135593	0.142857	0.727273	2	5.21736	0.0127324
REACTOME_FCGAMMA_RECEPTOR_FCGR_DEPENDENT_PHAGOCYTOSIS	Up-regulated	3	1	98	56	0.0535714	0.0102041	0.0526316	0.0535714	0.75	2.0625	5.42885	0.136859
REACTOME_FCGR_ACTIVATION	Down-regulated	10	9	98	56	0.178571	0.0918367	0.153846	0.178571	0.526316	1.44737	2.13844	0.0949506
REACTOME_FCGR_ACTIVATION	Up-regulated	4	6	98	56	0.0714286	0.0612245	0.0645161	0.0714286	0.4	1.1	1.17819	0.52547
REACTOME_FCGR3A_MEDIATED_IL10_SYNTHESIS	Down-regulated	7	3	98	56	0.125	0.0306122	0.118644	0.125	0.7	1.925	4.47684	0.0279017
REACTOME_FCGR3A_MEDIATED_IL10_SYNTHESIS	Up-regulated	2	3	98	56	0.0357143	0.0306122	0.0338983	0.0357143	0.4	1.1	1.17159	0.600294
REACTOME_FERTILIZATION	Down-regulated	6	4	98	56	0.107143	0.0408163	0.1	0.107143	0.6	1.65	2.79974	0.104355
REACTOME_FERTILIZATION	Up-regulated	2	10	98	56	0.0357143	0.102041	0.030303	0.0357143	0.166667	0.458333	0.327916	0.970387
REACTOME_FGFR1_LIGAND_BINDING_AND_ACTIVATION	Down-regulated	9	3	98	56	0.160714	0.0306122	0.152542	0.160714	0.75	2.0625	5.98885	0.00558536
REACTOME_FGFR1_LIGAND_BINDING_AND_ACTIVATION	Up-regulated	1	9	98	56	0.0178571	0.0918367	0.0153846	0.0178571	0.1	0.275	0.181253	0.99087
REACTOME_FGFR1_MUTANT_RECEPTOR_ACTIVATION	Down-regulated	1	3	98	56	0.0178571	0.0306122	0.0169492	0.0178571	0.25	0.6875	0.577647	0.83969
REACTOME_FGFR1B_LIGAND_BINDING_AND_ACTIVATION	Down-regulated	6	1	98	56	0.107143	0.0102041	0.105263	0.107143	0.857143	2.35714	11.467	0.00961833
REACTOME_FGFR1B_LIGAND_BINDING_AND_ACTIVATION	Up-regulated	2	6	98	56	0.0357143	0.0612245	0.0322581	0.0357143	0.25	0.6875	0.56982	0.857081
REACTOME_FGFR1C_LIGAND_BINDING_AND_ACTIVATION	Down-regulated	9	3	98	56	0.160714	0.0306122	0.152542	0.160714	0.75	2.0625	5.98885	0.00558536
REACTOME_FGFR2_ALTERNATIVE_SPLICING	Down-regulated	1	9	98	56	0.0178571	0.0918367	0.0153846	0.0178571	0.1	0.275	0.181253	0.99087
REACTOME_FGFR2_ALTERNATIVE_SPLICING	Up-regulated	18	9	98	56	0.321429	0.0918367	0.276923	0.321429	0.666667	1.83333	4.63161	0.000438915
REACTOME_FGFR2_LIGAND_BINDING_AND_ACTIVATION	Down-regulated	7	3	98	56	0.125	0.0306122	0.118644	0.125	0.7	1.925	4.47684	0.0279017
REACTOME_FGFR2_MUTANT_RECEPTOR_ACTIVATION	Up-regulated	1	0	98	56	0.0178571	0	0.0178571	0.0178571	1	2.75		0.363636
REACTOME_FGFR2B_LIGAND_BINDING_AND_ACTIVATION	Down-regulated	4	1	98	56	0.0714286	0.0102041	0.0701754	0.0714286	0.8	2.2	7.36538	0.0588973
REACTOME_FGFR2B_LIGAND_BINDING_AND_ACTIVATION	Up-regulated	2	5	98	56	0.0357143	0.0510204	0.0327869	0.0357143	0.285714	0.785714	0.69047	0.794942
REACTOME_FGFR2C_LIGAND_BINDING_AND_ACTIVATION	Down-regulated	10	4	98	56	0.178571	0.0408163	0.166667	0.178571	0.714286	1.96429	5.05075	0.00585379
REACTOME_FGFR3_LIGAND_BINDING_AND_ACTIVATION	Down-regulated	10	4	98	56	0.178571	0.0408163	0.166667	0.178571	0.714286	1.96429	5.05075	0.00585379
REACTOME_FGFR3B_LIGAND_BINDING_AND_ACTIVATION	Down-regulated	8	7	98	56	0.142857	0.0714286	0.126984	0.142857	0.533333	1.46667	2.15514	0.124843
REACTOME_FGFR3B_LIGAND_BINDING_AND_ACTIVATION	Up-regulated	1	8	98	56	0.0178571	0.0816327	0.015625	0.0178571	0.111111	0.305556	0.206114	0.985126
REACTOME_FGFRL1_MODULATION_OF_FGFR1_SIGNALING	Down-regulated	4	4	98	56	0.0714286	0.0408163	0.0666667	0.0714286	0.5	1.375	1.80045	0.319881
REACTOME_FGFRL1_MODULATION_OF_FGFR1_SIGNALING	Up-regulated	1	9	98	56	0.0178571	0.0918367	0.0153846	0.0178571	0.1	0.275	0.181253	0.99087
REACTOME_FIBRONECTIN_MATRIX_FORMATION	Down-regulated	12	5	98	56	0.214286	0.0510204	0.196721	0.214286	0.705882	1.94118	5.01474	0.00263789
REACTOME_FIBRONECTIN_MATRIX_FORMATION	Up-regulated	2	1	98	56	0.0357143	0.0102041	0.0350877	0.0357143	0.666667	1.83333	3.56137	0.299278
REACTOME_FOLDING_OF_ACTIN_BY_CCT_TRIC	Up-regulated	27	15	98	56	0.482143	0.153061	0.380282	0.482143	0.642857	1.76786	5.08859	1.47666e-05
REACTOME_FORMATION_OF_FIBRIN_CLOT_CLOTTING_CASCADE_	Down-regulated	17	5	98	56	0.303571	0.0510204	0.278689	0.303571	0.772727	2.125	7.98427	3.04714e-05
REACTOME_FORMATION_OF_FIBRIN_CLOT_CLOTTING_CASCADE_	Up-regulated	1	4	98	56	0.0178571	0.0408163	0.0166667	0.0178571	0.2	0.55	0.429312	0.899539
REACTOME_FORMATION_OF_INCISION_COMPLEX_IN_GG_NER	Down-regulated	2	6	98	56	0.0357143	0.0612245	0.0322581	0.0357143	0.25	0.6875	0.56982	0.857081
REACTOME_FORMATION_OF_INCISION_COMPLEX_IN_GG_NER	Up-regulated	16	6	98	56	0.285714	0.0612245	0.258065	0.285714	0.727273	2	6.05331	0.000208813
REACTOME_FORMATION_OF_RNA_POL_II_ELONGATION_COMPLEX_	Down-regulated	2	11	98	56	0.0357143	0.112245	0.0298507	0.0357143	0.153846	0.423077	0.294853	0.980542
REACTOME_FORMATION_OF_RNA_POL_II_ELONGATION_COMPLEX_	Up-regulated	15	7	98	56	0.267857	0.0714286	0.238095	0.267857	0.681818	1.875	4.70303	0.00112352
REACTOME_FORMATION_OF_SENESCENCE_ASSOCIATED_HETEROCHROMATIN_FOCI_SAHF_	Up-regulated	3	2	98	56	0.0535714	0.0204082	0.0517241	0.0535714	0.6	1.65	2.69829	0.2538
REACTOME_FORMATION_OF_TC_NER_PRE_INCISION_COMPLEX	Down-regulated	2	6	98	56	0.0357143	0.0612245	0.0322581	0.0357143	0.25	0.6875	0.56982	0.857081
REACTOME_FORMATION_OF_TC_NER_PRE_INCISION_COMPLEX	Up-regulated	18	7	98	56	0.321429	0.0714286	0.285714	0.321429	0.72	1.98	6.07631	8.59816e-05
REACTOME_FORMATION_OF_THE_BETA_CATENIN_TCF_TRANSACTIVATING_COMPLEX	Down-regulated	2	2	98	56	0.0357143	0.0204082	0.0344828	0.0357143	0.5	1.375	1.7707	0.461697
REACTOME_FORMATION_OF_THE_CORNIFIED_ENVELOPE	Down-regulated	4	2	98	56	0.0714286	0.0204082	0.0689655	0.0714286	0.666667	1.83333	3.65944	0.128225
REACTOME_FORMATION_OF_THE_CORNIFIED_ENVELOPE	Up-regulated	1	3	98	56	0.0178571	0.0306122	0.0169492	0.0178571	0.25	0.6875	0.577647	0.83969
REACTOME_FORMATION_OF_THE_EARLY_ELONGATION_COMPLEX	Down-regulated	2	11	98	56	0.0357143	0.112245	0.0298507	0.0357143	0.153846	0.423077	0.294853	0.980542
REACTOME_FORMATION_OF_THE_EARLY_ELONGATION_COMPLEX	Up-regulated	16	9	98	56	0.285714	0.0918367	0.246154	0.285714	0.64	1.76	3.91663	0.00210786
REACTOME_FORMATION_OF_TUBULIN_FOLDING_INTERMEDIATES_BY_CCT_TRIC	Down-regulated	1	4	98	56	0.0178571	0.0408163	0.0166667	0.0178571	0.2	0.55	0.429312	0.899539
REACTOME_FORMATION_OF_TUBULIN_FOLDING_INTERMEDIATES_BY_CCT_TRIC	Up-regulated	18	7	98	56	0.321429	0.0714286	0.285714	0.321429	0.72	1.98	6.07631	8.59816e-05
REACTOME_FORMATION_OF_XYLULOSE_5_PHOSPHATE	Down-regulated	10	9	98	56	0.178571	0.0918367	0.153846	0.178571	0.526316	1.44737	2.13844	0.0949506
REACTOME_FORMATION_OF_XYLULOSE_5_PHOSPHATE	Up-regulated	8	9	98	56	0.142857	0.0918367	0.123077	0.142857	0.470588	1.29412	1.64264	0.237906
REACTOME_FORMYL_PEPTIDE_RECEPTORS_BIND_FORMYL_PEPTIDES_AND_MANY_OTHER_LIGANDS	Down-regulated	12	12	98	56	0.214286	0.122449	0.176471	0.214286	0.5	1.375	1.94562	0.10134
REACTOME_FORMYL_PEPTIDE_RECEPTORS_BIND_FORMYL_PEPTIDES_AND_MANY_OTHER_LIGANDS	Up-regulated	1	2	98	56	0.0178571	0.0204082	0.0172414	0.0178571	0.333333	0.916667	0.873466	0.745192
REACTOME_FOXO_MEDIATED_TRANSCRIPTION_OF_CELL_CYCLE_GENES	Down-regulated	1	2	98	56	0.0178571	0.0204082	0.0172414	0.0178571	0.333333	0.916667	0.873466	0.745192
REACTOME_FOXO_MEDIATED_TRANSCRIPTION_OF_CELL_CYCLE_GENES	Up-regulated	2	6	98	56	0.0357143	0.0612245	0.0322581	0.0357143	0.25	0.6875	0.56982	0.857081
REACTOME_FOXO_MEDIATED_TRANSCRIPTION_OF_CELL_DEATH_GENES	Down-regulated	4	1	98	56	0.0714286	0.0102041	0.0701754	0.0714286	0.8	2.2	7.36538	0.0588973
REACTOME_FOXO_MEDIATED_TRANSCRIPTION_OF_CELL_DEATH_GENES	Up-regulated	4	3	98	56	0.0714286	0.0306122	0.0677966	0.0714286	0.571429	1.57143	2.42095	0.218164
REACTOME_FOXO_MEDIATED_TRANSCRIPTION_OF_OXIDATIVE_STRESS_METABOLIC_AND_NEURONAL_GENES	Down-regulated	5	0	98	56	0.0892857	0	0.0892857	0.0892857	1	2.75		0.00565067
REACTOME_FOXO_MEDIATED_TRANSCRIPTION_OF_OXIDATIVE_STRESS_METABOLIC_AND_NEURONAL_GENES	Up-regulated	1	0	98	56	0.0178571	0	0.0178571	0.0178571	1	2.75		0.363636
REACTOME_FREE_FATTY_ACIDS_REGULATE_INSULIN_SECRETION	Down-regulated	8	2	98	56	0.142857	0.0204082	0.137931	0.142857	0.8	2.2	7.88998	0.00490827
REACTOME_FREE_FATTY_ACIDS_REGULATE_INSULIN_SECRETION	Up-regulated	1	2	98	56	0.0178571	0.0204082	0.0172414	0.0178571	0.333333	0.916667	0.873466	0.745192
REACTOME_FRS_MEDIATED_FGFR1_SIGNALING	Down-regulated	2	1	98	56	0.0357143	0.0102041	0.0350877	0.0357143	0.666667	1.83333	3.56137	0.299278
REACTOME_FRS_MEDIATED_FGFR2_SIGNALING	Down-regulated	2	3	98	56	0.0357143	0.0306122	0.0338983	0.0357143	0.4	1.1	1.17159	0.600294
REACTOME_FRS_MEDIATED_FGFR3_SIGNALING	Down-regulated	1	4	98	56	0.0178571	0.0408163	0.0166667	0.0178571	0.2	0.55	0.429312	0.899539
REACTOME_FRS_MEDIATED_FGFR4_SIGNALING	Down-regulated	2	3	98	56	0.0357143	0.0306122	0.0338983	0.0357143	0.4	1.1	1.17159	0.600294
REACTOME_FRUCTOSE_METABOLISM	Down-regulated	15	4	98	56	0.267857	0.0408163	0.25	0.267857	0.789474	2.17105	8.46672	6.94156e-05
REACTOME_FRUCTOSE_METABOLISM	Up-regulated	2	6	98	56	0.0357143	0.0612245	0.0322581	0.0357143	0.25	0.6875	0.56982	0.857081
REACTOME_G_ALPHA_12_13_SIGNALLING_EVENTS	Down-regulated	7	3	98	56	0.125	0.0306122	0.118644	0.125	0.7	1.925	4.47684	0.0279017
REACTOME_G_ALPHA_I_SIGNALLING_EVENTS	Down-regulated	7	3	98	56	0.125	0.0306122	0.118644	0.125	0.7	1.925	4.47684	0.0279017
REACTOME_G_ALPHA_Q_SIGNALLING_EVENTS	Down-regulated	8	5	98	56	0.142857	0.0510204	0.131148	0.142857	0.615385	1.69231	3.07557	0.0497361
REACTOME_G_ALPHA_S_SIGNALLING_EVENTS	Down-regulated	7	5	98	56	0.125	0.0510204	0.114754	0.125	0.583333	1.60417	2.63913	0.0928379
REACTOME_G_ALPHA_S_SIGNALLING_EVENTS	Up-regulated	1	5	98	56	0.0178571	0.0510204	0.0163934	0.0178571	0.166667	0.458333	0.340145	0.937296
REACTOME_G_ALPHA_Z_SIGNALLING_EVENTS	Down-regulated	5	4	98	56	0.0892857	0.0408163	0.0833333	0.0892857	0.555556	1.52778	2.29068	0.188903
REACTOME_G_ALPHA_Z_SIGNALLING_EVENTS	Up-regulated	1	4	98	56	0.0178571	0.0408163	0.0166667	0.0178571	0.2	0.55	0.429312	0.899539
REACTOME_G_BETA_GAMMA_SIGNALLING_THROUGH_CDC42	Down-regulated	2	5	98	56	0.0357143	0.0510204	0.0327869	0.0357143	0.285714	0.785714	0.69047	0.794942
REACTOME_G_BETA_GAMMA_SIGNALLING_THROUGH_CDC42	Up-regulated	3	1	98	56	0.0535714	0.0102041	0.0526316	0.0535714	0.75	2.0625	5.42885	0.136859
REACTOME_G_BETA_GAMMA_SIGNALLING_THROUGH_PI3KGAMMA	Down-regulated	3	1	98	56	0.0535714	0.0102041	0.0526316	0.0535714	0.75	2.0625	5.42885	0.136859
REACTOME_G_BETA_GAMMA_SIGNALLING_THROUGH_PI3KGAMMA	Up-regulated	1	1	98	56	0.0178571	0.0102041	0.0175439	0.0178571	0.5	1.375	1.75672	0.596554
REACTOME_G_PROTEIN_ACTIVATION	Up-regulated	3	1	98	56	0.0535714	0.0102041	0.0526316	0.0535714	0.75	2.0625	5.42885	0.136859
REACTOME_G_PROTEIN_BETA_GAMMA_SIGNALLING	Down-regulated	5	3	98	56	0.0892857	0.0306122	0.0847458	0.0892857	0.625	1.71875	3.08028	0.116448
REACTOME_G_PROTEIN_MEDIATED_EVENTS	Down-regulated	5	1	98	56	0.0892857	0.0102041	0.0877193	0.0892857	0.833333	2.29167	9.3761	0.0242334
REACTOME_G0_AND_EARLY_G1	Down-regulated	3	13	98	56	0.0535714	0.132653	0.0434783	0.0535714	0.1875	0.515625	0.372183	0.971226
REACTOME_G0_AND_EARLY_G1	Up-regulated	9	4	98	56	0.160714	0.0408163	0.15	0.160714	0.692308	1.90385	4.45297	0.0128331
REACTOME_G1_S_DNA_DAMAGE_CHECKPOINTS	Down-regulated	1	10	98	56	0.0178571	0.102041	0.0151515	0.0178571	0.0909091	0.25	0.161359	0.994421
REACTOME_G1_S_DNA_DAMAGE_CHECKPOINTS	Up-regulated	23	13	98	56	0.410714	0.132653	0.333333	0.410714	0.638889	1.75694	4.5069	0.000120068
REACTOME_G1_S_SPECIFIC_TRANSCRIPTION	Down-regulated	4	9	98	56	0.0714286	0.0918367	0.0615385	0.0714286	0.307692	0.846154	0.761991	0.766016
REACTOME_G1_S_SPECIFIC_TRANSCRIPTION	Up-regulated	13	5	98	56	0.232143	0.0510204	0.213115	0.232143	0.722222	1.98611	5.55466	0.00115241
REACTOME_G2_M_CHECKPOINTS	Down-regulated	1	12	98	56	0.0178571	0.122449	0.0147059	0.0178571	0.0769231	0.211538	0.131512	0.997944
REACTOME_G2_M_CHECKPOINTS	Up-regulated	21	7	98	56	0.375	0.0714286	0.333333	0.375	0.75	2.0625	7.68049	4.94344e-06
REACTOME_G2_M_DNA_DAMAGE_CHECKPOINT	Down-regulated	1	11	98	56	0.0178571	0.112245	0.0149254	0.0178571	0.0833333	0.229167	0.145082	0.996606
REACTOME_G2_M_DNA_DAMAGE_CHECKPOINT	Up-regulated	14	3	98	56	0.25	0.0306122	0.237288	0.25	0.823529	2.26471	10.3846	5.56476e-05
REACTOME_GAB1_SIGNALOSOME	Down-regulated	3	2	98	56	0.0535714	0.0204082	0.0517241	0.0535714	0.6	1.65	2.69829	0.2538
REACTOME_GABA_B_RECEPTOR_ACTIVATION	Down-regulated	4	5	98	56	0.0714286	0.0510204	0.0655738	0.0714286	0.444444	1.22222	1.42727	0.424663
REACTOME_GABA_RECEPTOR_ACTIVATION	Down-regulated	5	5	98	56	0.0892857	0.0510204	0.0819672	0.0892857	0.5	1.375	1.81611	0.273451
REACTOME_GABA_RECEPTOR_ACTIVATION	Up-regulated	1	3	98	56	0.0178571	0.0306122	0.0169492	0.0178571	0.25	0.6875	0.577647	0.83969
REACTOME_GABA_SYNTHESIS_RELEASE_REUPTAKE_AND_DEGRADATION	Down-regulated	10	3	98	56	0.178571	0.0306122	0.169492	0.178571	0.769231	2.11538	6.79314	0.00236415
REACTOME_GALACTOSE_CATABOLISM	Down-regulated	4	5	98	56	0.0714286	0.0510204	0.0655738	0.0714286	0.444444	1.22222	1.42727	0.424663
REACTOME_GALACTOSE_CATABOLISM	Up-regulated	6	3	98	56	0.107143	0.0306122	0.101695	0.107143	0.666667	1.83333	3.76494	0.058483
REACTOME_GAMMA_CARBOXYLATION_HYPUSINE_FORMATION_AND_ARYLSULFATASE_ACTIVATION	Down-regulated	2	1	98	56	0.0357143	0.0102041	0.0350877	0.0357143	0.666667	1.83333	3.56137	0.299278
REACTOME_GAMMA_CARBOXYLATION_HYPUSINE_FORMATION_AND_ARYLSULFATASE_ACTIVATION	Up-regulated	1	1	98	56	0.0178571	0.0102041	0.0175439	0.0178571	0.5	1.375	1.75672	0.596554
REACTOME_GAMMA_CARBOXYLATION_TRANSPORT_AND_AMINO_TERMINAL_CLEAVAGE_OF_PROTEINS	Down-regulated	22	9	98	56	0.392857	0.0918367	0.338462	0.392857	0.709677	1.95161	6.30995	1.27255e-05
REACTOME_GAP_FILLING_DNA_REPAIR_SYNTHESIS_AND_LIGATION_IN_GG_NER	Down-regulated	3	17	98	56	0.0535714	0.173469	0.0410959	0.0535714	0.15	0.4125	0.271628	0.994213
REACTOME_GAP_FILLING_DNA_REPAIR_SYNTHESIS_AND_LIGATION_IN_GG_NER	Up-regulated	14	6	98	56	0.25	0.0612245	0.225806	0.25	0.7	1.925	5.05175	0.00115816
REACTOME_GAP_JUNCTION_ASSEMBLY	Down-regulated	2	1	98	56	0.0357143	0.0102041	0.0350877	0.0357143	0.666667	1.83333	3.56137	0.299278
REACTOME_GAP_JUNCTION_ASSEMBLY	Up-regulated	3	2	98	56	0.0535714	0.0204082	0.0517241	0.0535714	0.6	1.65	2.69829	0.2538
REACTOME_GAP_JUNCTION_DEGRADATION	Down-regulated	4	3	98	56	0.0714286	0.0306122	0.0677966	0.0714286	0.571429	1.57143	2.42095	0.218164
REACTOME_GAP_JUNCTION_DEGRADATION	Up-regulated	2	3	98	56	0.0357143	0.0306122	0.0338983	0.0357143	0.4	1.1	1.17159	0.600294
REACTOME_GAP_JUNCTION_TRAFFICKING_AND_REGULATION	Up-regulated	2	0	98	56	0.0357143	0	0.0357143	0.0357143	1	2.75		0.130719
REACTOME_GASTRIN_CREB_SIGNALLING_PATHWAY_VIA_PKC_AND_MAPK	Down-regulated	5	0	98	56	0.0892857	0	0.0892857	0.0892857	1	2.75		0.00565067
REACTOME_GASTRIN_CREB_SIGNALLING_PATHWAY_VIA_PKC_AND_MAPK	Up-regulated	1	0	98	56	0.0178571	0	0.0178571	0.0178571	1	2.75		0.363636
REACTOME_GENE_AND_PROTEIN_EXPRESSION_BY_JAK_STAT_SIGNALING_AFTER_INTERLEUKIN_12_STIMULATION	Down-regulated	2	9	98	56	0.0357143	0.0918367	0.0307692	0.0357143	0.181818	0.5	0.368299	0.955366
REACTOME_GENE_AND_PROTEIN_EXPRESSION_BY_JAK_STAT_SIGNALING_AFTER_INTERLEUKIN_12_STIMULATION	Up-regulated	11	4	98	56	0.196429	0.0408163	0.183333	0.196429	0.733333	2.01667	5.67405	0.00257352
REACTOME_GENE_SILENCING_BY_RNA	Up-regulated	16	5	98	56	0.285714	0.0510204	0.262295	0.285714	0.761905	2.09524	7.33198	7.91101e-05
REACTOME_GENERATION_OF_SECOND_MESSENGER_MOLECULES	Down-regulated	5	3	98	56	0.0892857	0.0306122	0.0847458	0.0892857	0.625	1.71875	3.08028	0.116448
REACTOME_GENERATION_OF_SECOND_MESSENGER_MOLECULES	Up-regulated	2	4	98	56	0.0357143	0.0408163	0.0333333	0.0357143	0.333333	0.916667	0.87112	0.710754
REACTOME_GENOME_REPLICATION_AND_TRANSCRIPTION	Down-regulated	1	6	98	56	0.0178571	0.0612245	0.016129	0.0178571	0.142857	0.392857	0.280619	0.961022
REACTOME_GENOME_REPLICATION_AND_TRANSCRIPTION	Up-regulated	9	1	98	56	0.160714	0.0102041	0.157895	0.160714	0.9	2.475	18.2535	0.000507179
REACTOME_GLI_PROTEINS_BIND_PROMOTERS_OF_HH_RESPONSIVE_GENES_TO_PROMOTE_TRANSCRIPTION	Down-regulated	7	4	98	56	0.125	0.0408163	0.116667	0.125	0.636364	1.75	3.32892	0.054448
REACTOME_GLI_PROTEINS_BIND_PROMOTERS_OF_HH_RESPONSIVE_GENES_TO_PROMOTE_TRANSCRIPTION	Up-regulated	4	2	98	56	0.0714286	0.0204082	0.0689655	0.0714286	0.666667	1.83333	3.65944	0.128225
REACTOME_GLOBAL_GENOME_NUCLEOTIDE_EXCISION_REPAIR_GG_NER_	Down-regulated	1	9	98	56	0.0178571	0.0918367	0.0153846	0.0178571	0.1	0.275	0.181253	0.99087
REACTOME_GLOBAL_GENOME_NUCLEOTIDE_EXCISION_REPAIR_GG_NER_	Up-regulated	18	5	98	56	0.321429	0.0510204	0.295082	0.321429	0.782609	2.15217	8.6702	1.13974e-05
REACTOME_GLUCAGON_LIKE_PEPTIDE_1_GLP1_REGULATES_INSULIN_SECRETION	Down-regulated	4	0	98	56	0.0714286	0	0.0714286	0.0714286	1	2.75		0.0163
REACTOME_GLUCAGON_SIGNALING_IN_METABOLIC_REGULATION	Down-regulated	5	2	98	56	0.0892857	0.0204082	0.0862069	0.0892857	0.714286	1.96429	4.65634	0.0607711
REACTOME_GLUCAGON_TYPE_LIGAND_RECEPTORS	Down-regulated	5	5	98	56	0.0892857	0.0510204	0.0819672	0.0892857	0.5	1.375	1.81611	0.273451
REACTOME_GLUCAGON_TYPE_LIGAND_RECEPTORS	Up-regulated	1	3	98	56	0.0178571	0.0306122	0.0169492	0.0178571	0.25	0.6875	0.577647	0.83969
REACTOME_GLUCOCORTICOID_BIOSYNTHESIS	Down-regulated	14	8	98	56	0.25	0.0816327	0.21875	0.25	0.636364	1.75	3.71481	0.00483949
REACTOME_GLUCONEOGENESIS	Down-regulated	2	5	98	56	0.0357143	0.0510204	0.0327869	0.0357143	0.285714	0.785714	0.69047	0.794942
REACTOME_GLUCONEOGENESIS	Up-regulated	4	4	98	56	0.0714286	0.0408163	0.0666667	0.0714286	0.5	1.375	1.80045	0.319881
REACTOME_GLUCOSE_METABOLISM	Down-regulated	1	2	98	56	0.0178571	0.0204082	0.0172414	0.0178571	0.333333	0.916667	0.873466	0.745192
REACTOME_GLUCOSE_METABOLISM	Up-regulated	10	5	98	56	0.178571	0.0510204	0.163934	0.178571	0.666667	1.83333	4.00348	0.0124143
REACTOME_GLUCURONIDATION	Down-regulated	3	0	98	56	0.0535714	0	0.0535714	0.0535714	1	2.75		0.0464396
REACTOME_GLUCURONIDATION	Up-regulated	5	3	98	56	0.0892857	0.0306122	0.0847458	0.0892857	0.625	1.71875	3.08028	0.116448
REACTOME_GLUTAMATE_AND_GLUTAMINE_METABOLISM	Down-regulated	10	5	98	56	0.178571	0.0510204	0.163934	0.178571	0.666667	1.83333	4.00348	0.0124143
REACTOME_GLUTAMATE_NEUROTRANSMITTER_RELEASE_CYCLE	Down-regulated	11	4	98	56	0.196429	0.0408163	0.183333	0.196429	0.733333	2.01667	5.67405	0.00257352
REACTOME_GLUTAMATE_NEUROTRANSMITTER_RELEASE_CYCLE	Up-regulated	1	8	98	56	0.0178571	0.0816327	0.015625	0.0178571	0.111111	0.305556	0.206114	0.985126
REACTOME_GLUTATHIONE_CONJUGATION	Down-regulated	3	3	98	56	0.0535714	0.0306122	0.0508475	0.0535714	0.5	1.375	1.78521	0.379375
REACTOME_GLUTATHIONE_CONJUGATION	Up-regulated	2	6	98	56	0.0357143	0.0612245	0.0322581	0.0357143	0.25	0.6875	0.56982	0.857081
REACTOME_GLUTATHIONE_SYNTHESIS_AND_RECYCLING	Down-regulated	6	7	98	56	0.107143	0.0714286	0.0952381	0.107143	0.461538	1.26923	1.55538	0.314956
REACTOME_GLUTATHIONE_SYNTHESIS_AND_RECYCLING	Up-regulated	2	7	98	56	0.0357143	0.0714286	0.031746	0.0357143	0.222222	0.611111	0.483526	0.90183
REACTOME_GLYCEROPHOSPHOLIPID_BIOSYNTHESIS	Up-regulated	1	0	98	56	0.0178571	0	0.0178571	0.0178571	1	2.75		0.363636
REACTOME_GLYCEROPHOSPHOLIPID_CATABOLISM	Down-regulated	3	2	98	56	0.0535714	0.0204082	0.0517241	0.0535714	0.6	1.65	2.69829	0.2538
REACTOME_GLYCEROPHOSPHOLIPID_CATABOLISM	Up-regulated	2	1	98	56	0.0357143	0.0102041	0.0350877	0.0357143	0.666667	1.83333	3.56137	0.299278
REACTOME_GLYCOGEN_BREAKDOWN_GLYCOGENOLYSIS_	Down-regulated	9	5	98	56	0.160714	0.0510204	0.147541	0.160714	0.642857	1.76786	3.53006	0.0253958
REACTOME_GLYCOGEN_BREAKDOWN_GLYCOGENOLYSIS_	Up-regulated	1	0	98	56	0.0178571	0	0.0178571	0.0178571	1	2.75		0.363636
REACTOME_GLYCOGEN_METABOLISM	Down-regulated	11	5	98	56	0.196429	0.0510204	0.180328	0.196429	0.6875	1.89062	4.49834	0.00583019
REACTOME_GLYCOGEN_STORAGE_DISEASES	Down-regulated	5	5	98	56	0.0892857	0.0510204	0.0819672	0.0892857	0.5	1.375	1.81611	0.273451
REACTOME_GLYCOGEN_STORAGE_DISEASES	Up-regulated	5	6	98	56	0.0892857	0.0612245	0.0806452	0.0892857	0.454545	1.25	1.4992	0.364458
REACTOME_GLYCOGEN_SYNTHESIS	Down-regulated	9	7	98	56	0.160714	0.0714286	0.142857	0.160714	0.5625	1.54688	2.47361	0.0724854
REACTOME_GLYCOLYSIS	Down-regulated	1	3	98	56	0.0178571	0.0306122	0.0169492	0.0178571	0.25	0.6875	0.577647	0.83969
REACTOME_GLYCOLYSIS	Up-regulated	11	5	98	56	0.196429	0.0510204	0.180328	0.196429	0.6875	1.89062	4.49834	0.00583019
REACTOME_GLYCOSAMINOGLYCAN_METABOLISM	Down-regulated	12	2	98	56	0.214286	0.0204082	0.206897	0.214286	0.857143	2.35714	12.8676	0.000108063
REACTOME_GLYCOSPHINGOLIPID_METABOLISM	Down-regulated	7	3	98	56	0.125	0.0306122	0.118644	0.125	0.7	1.925	4.47684	0.0279017
REACTOME_GLYCOSPHINGOLIPID_METABOLISM	Up-regulated	1	0	98	56	0.0178571	0	0.0178571	0.0178571	1	2.75		0.363636
REACTOME_GLYOXYLATE_METABOLISM_AND_GLYCINE_DEGRADATION	Down-regulated	15	8	98	56	0.267857	0.0816327	0.234375	0.267857	0.652174	1.79348	4.07426	0.00230587
REACTOME_GLYOXYLATE_METABOLISM_AND_GLYCINE_DEGRADATION	Up-regulated	1	1	98	56	0.0178571	0.0102041	0.0175439	0.0178571	0.5	1.375	1.75672	0.596554
REACTOME_GOLGI_ASSOCIATED_VESICLE_BIOGENESIS	Down-regulated	5	0	98	56	0.0892857	0	0.0892857	0.0892857	1	2.75		0.00565067
REACTOME_GOLGI_ASSOCIATED_VESICLE_BIOGENESIS	Up-regulated	5	3	98	56	0.0892857	0.0306122	0.0847458	0.0892857	0.625	1.71875	3.08028	0.116448
REACTOME_GOLGI_CISTERNAE_PERICENTRIOLAR_STACK_REORGANIZATION	Down-regulated	6	13	98	56	0.107143	0.132653	0.0869565	0.107143	0.315789	0.868421	0.78582	0.760304
REACTOME_GOLGI_CISTERNAE_PERICENTRIOLAR_STACK_REORGANIZATION	Up-regulated	8	7	98	56	0.142857	0.0714286	0.126984	0.142857	0.533333	1.46667	2.15514	0.124843
REACTOME_GOLGI_TO_ER_RETROGRADE_TRANSPORT	Down-regulated	1	8	98	56	0.0178571	0.0816327	0.015625	0.0178571	0.111111	0.305556	0.206114	0.985126
REACTOME_GOLGI_TO_ER_RETROGRADE_TRANSPORT	Up-regulated	3	2	98	56	0.0535714	0.0204082	0.0517241	0.0535714	0.6	1.65	2.69829	0.2538
REACTOME_GP1B_IX_V_ACTIVATION_SIGNALLING	Down-regulated	8	3	98	56	0.142857	0.0306122	0.135593	0.142857	0.727273	2	5.21736	0.0127324
REACTOME_GPCR_LIGAND_BINDING	Down-regulated	6	6	98	56	0.107143	0.0612245	0.0967742	0.107143	0.5	1.375	1.83239	0.235649
REACTOME_GPCR_LIGAND_BINDING	Up-regulated	4	8	98	56	0.0714286	0.0816327	0.0625	0.0714286	0.333333	0.916667	0.866156	0.697983
REACTOME_GPVI_MEDIATED_ACTIVATION_CASCADE	Down-regulated	5	5	98	56	0.0892857	0.0510204	0.0819672	0.0892857	0.5	1.375	1.81611	0.273451
REACTOME_GPVI_MEDIATED_ACTIVATION_CASCADE	Up-regulated	2	2	98	56	0.0357143	0.0204082	0.0344828	0.0357143	0.5	1.375	1.7707	0.461697
REACTOME_GRB2_EVENTS_IN_ERBB2_SIGNALING	Down-regulated	6	3	98	56	0.107143	0.0306122	0.101695	0.107143	0.666667	1.83333	3.76494	0.058483
REACTOME_GRB2_SOS_PROVIDES_LINKAGE_TO_MAPK_SIGNALING_FOR_INTEGRINS_	Down-regulated	14	7	98	56	0.25	0.0714286	0.222222	0.25	0.666667	1.83333	4.28807	0.00247478
REACTOME_GRB2_SOS_PROVIDES_LINKAGE_TO_MAPK_SIGNALING_FOR_INTEGRINS_	Up-regulated	1	2	98	56	0.0178571	0.0204082	0.0172414	0.0178571	0.333333	0.916667	0.873466	0.745192
REACTOME_GRB7_EVENTS_IN_ERBB2_SIGNALING	Down-regulated	3	2	98	56	0.0535714	0.0204082	0.0517241	0.0535714	0.6	1.65	2.69829	0.2538
REACTOME_GRB7_EVENTS_IN_ERBB2_SIGNALING	Up-regulated	4	6	98	56	0.0714286	0.0612245	0.0645161	0.0714286	0.4	1.1	1.17819	0.52547
REACTOME_GROWTH_HORMONE_RECEPTOR_SIGNALING	Down-regulated	3	2	98	56	0.0535714	0.0204082	0.0517241	0.0535714	0.6	1.65	2.69829	0.2538
REACTOME_HATS_ACETYLATE_HISTONES	Down-regulated	1	6	98	56	0.0178571	0.0612245	0.016129	0.0178571	0.142857	0.392857	0.280619	0.961022
REACTOME_HATS_ACETYLATE_HISTONES	Up-regulated	12	7	98	56	0.214286	0.0714286	0.190476	0.214286	0.631579	1.73684	3.51376	0.0107768
REACTOME_HCMV_EARLY_EVENTS	Down-regulated	2	5	98	56	0.0357143	0.0510204	0.0327869	0.0357143	0.285714	0.785714	0.69047	0.794942
REACTOME_HCMV_EARLY_EVENTS	Up-regulated	11	5	98	56	0.196429	0.0510204	0.180328	0.196429	0.6875	1.89062	4.49834	0.00583019
REACTOME_HCMV_INFECTION	Down-regulated	1	4	98	56	0.0178571	0.0408163	0.0166667	0.0178571	0.2	0.55	0.429312	0.899539
REACTOME_HCMV_INFECTION	Up-regulated	12	4	98	56	0.214286	0.0408163	0.2	0.214286	0.75	2.0625	6.32556	0.00109322
REACTOME_HCMV_LATE_EVENTS	Up-regulated	17	9	98	56	0.303571	0.0918367	0.261538	0.303571	0.653846	1.79808	4.26513	0.000978625
REACTOME_HDACS_DEACETYLATE_HISTONES	Down-regulated	6	1	98	56	0.107143	0.0102041	0.105263	0.107143	0.857143	2.35714	11.467	0.00961833
REACTOME_HDACS_DEACETYLATE_HISTONES	Up-regulated	4	3	98	56	0.0714286	0.0306122	0.0677966	0.0714286	0.571429	1.57143	2.42095	0.218164
REACTOME_HDL_ASSEMBLY	Down-regulated	17	8	98	56	0.303571	0.0816327	0.265625	0.303571	0.68	1.87	4.84733	0.000471102
REACTOME_HDL_ASSEMBLY	Up-regulated	1	1	98	56	0.0178571	0.0102041	0.0175439	0.0178571	0.5	1.375	1.75672	0.596554
REACTOME_HDL_CLEARANCE	Down-regulated	9	5	98	56	0.160714	0.0510204	0.147541	0.160714	0.642857	1.76786	3.53006	0.0253958
REACTOME_HDL_CLEARANCE	Up-regulated	1	2	98	56	0.0178571	0.0204082	0.0172414	0.0178571	0.333333	0.916667	0.873466	0.745192
REACTOME_HDL_REMODELING	Down-regulated	14	8	98	56	0.25	0.0816327	0.21875	0.25	0.636364	1.75	3.71481	0.00483949
REACTOME_HDL_REMODELING	Up-regulated	1	3	98	56	0.0178571	0.0306122	0.0169492	0.0178571	0.25	0.6875	0.577647	0.83969
REACTOME_HDMS_DEMETHYLATE_HISTONES	Down-regulated	6	5	98	56	0.107143	0.0510204	0.0983607	0.107143	0.545455	1.5	2.21966	0.164243
REACTOME_HDMS_DEMETHYLATE_HISTONES	Up-regulated	6	3	98	56	0.107143	0.0306122	0.101695	0.107143	0.666667	1.83333	3.76494	0.058483
REACTOME_HDR_THROUGH_HOMOLOGOUS_RECOMBINATION_HRR_	Down-regulated	2	10	98	56	0.0357143	0.102041	0.030303	0.0357143	0.166667	0.458333	0.327916	0.970387
REACTOME_HDR_THROUGH_HOMOLOGOUS_RECOMBINATION_HRR_	Up-regulated	12	5	98	56	0.214286	0.0510204	0.196721	0.214286	0.705882	1.94118	5.01474	0.00263789
REACTOME_HDR_THROUGH_MMEJ_ALT_NHEJ_	Down-regulated	5	6	98	56	0.0892857	0.0612245	0.0806452	0.0892857	0.454545	1.25	1.4992	0.364458
REACTOME_HDR_THROUGH_MMEJ_ALT_NHEJ_	Up-regulated	16	9	98	56	0.285714	0.0918367	0.246154	0.285714	0.64	1.76	3.91663	0.00210786
REACTOME_HDR_THROUGH_SINGLE_STRAND_ANNEALING_SSA_	Down-regulated	3	13	98	56	0.0535714	0.132653	0.0434783	0.0535714	0.1875	0.515625	0.372183	0.971226
REACTOME_HDR_THROUGH_SINGLE_STRAND_ANNEALING_SSA_	Up-regulated	14	5	98	56	0.25	0.0510204	0.229508	0.25	0.736842	2.02632	6.11977	0.000486975
REACTOME_HEDGEHOG_LIGAND_BIOGENESIS	Up-regulated	22	13	98	56	0.392857	0.132653	0.318841	0.392857	0.628571	1.72857	4.18599	0.000273393
REACTOME_HEDGEHOG_OFF_STATE	Up-regulated	20	9	98	56	0.357143	0.0918367	0.307692	0.357143	0.689655	1.89655	5.42503	7.98171e-05
REACTOME_HEDGEHOG_ON_STATE	Up-regulated	21	10	98	56	0.375	0.102041	0.318182	0.375	0.677419	1.8629	5.21607	7.3698e-05
REACTOME_HEME_BIOSYNTHESIS	Down-regulated	4	7	98	56	0.0714286	0.0714286	0.0634921	0.0714286	0.363636	1	1	0.617477
REACTOME_HEME_BIOSYNTHESIS	Up-regulated	8	4	98	56	0.142857	0.0408163	0.133333	0.142857	0.666667	1.83333	3.87947	0.0270266
REACTOME_HEME_DEGRADATION	Down-regulated	5	3	98	56	0.0892857	0.0306122	0.0847458	0.0892857	0.625	1.71875	3.08028	0.116448
REACTOME_HEME_DEGRADATION	Up-regulated	1	1	98	56	0.0178571	0.0102041	0.0175439	0.0178571	0.5	1.375	1.75672	0.596554
REACTOME_HEMOSTASIS	Down-regulated	5	2	98	56	0.0892857	0.0204082	0.0862069	0.0892857	0.714286	1.96429	4.65634	0.0607711
REACTOME_HEPARAN_SULFATE_HEPARIN_HS_GAG_METABOLISM	Down-regulated	17	3	98	56	0.303571	0.0306122	0.288136	0.303571	0.85	2.3375	13.5511	2.504e-06
REACTOME_HIGHLY_CALCIUM_PERMEABLE_NICOTINIC_ACETYLCHOLINE_RECEPTORS	Down-regulated	5	3	98	56	0.0892857	0.0306122	0.0847458	0.0892857	0.625	1.71875	3.08028	0.116448
REACTOME_HIGHLY_CALCIUM_PERMEABLE_NICOTINIC_ACETYLCHOLINE_RECEPTORS	Up-regulated	3	6	98	56	0.0535714	0.0612245	0.0483871	0.0535714	0.333333	0.916667	0.868685	0.700457
REACTOME_HIGHLY_CALCIUM_PERMEABLE_POSTSYNAPTIC_NICOTINIC_ACETYLCHOLINE_RECEPTORS	Down-regulated	5	3	98	56	0.0892857	0.0306122	0.0847458	0.0892857	0.625	1.71875	3.08028	0.116448
REACTOME_HIGHLY_CALCIUM_PERMEABLE_POSTSYNAPTIC_NICOTINIC_ACETYLCHOLINE_RECEPTORS	Up-regulated	4	7	98	56	0.0714286	0.0714286	0.0634921	0.0714286	0.363636	1	1	0.617477
REACTOME_HIGHLY_SODIUM_PERMEABLE_POSTSYNAPTIC_ACETYLCHOLINE_NICOTINIC_RECEPTORS	Down-regulated	4	2	98	56	0.0714286	0.0204082	0.0689655	0.0714286	0.666667	1.83333	3.65944	0.128225
REACTOME_HIGHLY_SODIUM_PERMEABLE_POSTSYNAPTIC_ACETYLCHOLINE_NICOTINIC_RECEPTORS	Up-regulated	1	8	98	56	0.0178571	0.0816327	0.015625	0.0178571	0.111111	0.305556	0.206114	0.985126
REACTOME_HISTIDINE_CATABOLISM	Down-regulated	7	6	98	56	0.125	0.0612245	0.112903	0.125	0.538462	1.48077	2.17866	0.143123
REACTOME_HISTIDINE_CATABOLISM	Up-regulated	2	6	98	56	0.0357143	0.0612245	0.0322581	0.0357143	0.25	0.6875	0.56982	0.857081
REACTOME_HIV_ELONGATION_ARREST_AND_RECOVERY	Down-regulated	2	10	98	56	0.0357143	0.102041	0.030303	0.0357143	0.166667	0.458333	0.327916	0.970387
REACTOME_HIV_ELONGATION_ARREST_AND_RECOVERY	Up-regulated	14	8	98	56	0.25	0.0816327	0.21875	0.25	0.636364	1.75	3.71481	0.00483949
REACTOME_HIV_INFECTION	Up-regulated	19	8	98	56	0.339286	0.0816327	0.296875	0.339286	0.703704	1.93519	5.70281	8.41623e-05
REACTOME_HIV_LIFE_CYCLE	Up-regulated	17	7	98	56	0.303571	0.0714286	0.269841	0.303571	0.708333	1.94792	5.5955	0.00020922
REACTOME_HIV_TRANSCRIPTION_ELONGATION	Down-regulated	2	11	98	56	0.0357143	0.112245	0.0298507	0.0357143	0.153846	0.423077	0.294853	0.980542
REACTOME_HIV_TRANSCRIPTION_ELONGATION	Up-regulated	17	9	98	56	0.303571	0.0918367	0.261538	0.303571	0.653846	1.79808	4.26513	0.000978625
REACTOME_HIV_TRANSCRIPTION_INITIATION	Down-regulated	1	3	98	56	0.0178571	0.0306122	0.0169492	0.0178571	0.25	0.6875	0.577647	0.83969
REACTOME_HIV_TRANSCRIPTION_INITIATION	Up-regulated	19	9	98	56	0.339286	0.0918367	0.292308	0.339286	0.678571	1.86607	5.01748	0.000190309
REACTOME_HOMOLOGOUS_DNA_PAIRING_AND_STRAND_EXCHANGE	Down-regulated	2	10	98	56	0.0357143	0.102041	0.030303	0.0357143	0.166667	0.458333	0.327916	0.970387
REACTOME_HOMOLOGOUS_DNA_PAIRING_AND_STRAND_EXCHANGE	Up-regulated	14	6	98	56	0.25	0.0612245	0.225806	0.25	0.7	1.925	5.05175	0.00115816
REACTOME_HOMOLOGY_DIRECTED_REPAIR	Down-regulated	1	7	98	56	0.0178571	0.0714286	0.015873	0.0178571	0.125	0.34375	0.238059	0.975871
REACTOME_HOMOLOGY_DIRECTED_REPAIR	Up-regulated	11	5	98	56	0.196429	0.0510204	0.180328	0.196429	0.6875	1.89062	4.49834	0.00583019
REACTOME_HORMONE_LIGAND_BINDING_RECEPTORS	Down-regulated	5	4	98	56	0.0892857	0.0408163	0.0833333	0.0892857	0.555556	1.52778	2.29068	0.188903
REACTOME_HORMONE_LIGAND_BINDING_RECEPTORS	Up-regulated	5	9	98	56	0.0892857	0.0918367	0.0769231	0.0892857	0.357143	0.982143	0.969691	0.626452
REACTOME_HOST_INTERACTIONS_OF_HIV_FACTORS	Up-regulated	22	10	98	56	0.392857	0.102041	0.333333	0.392857	0.6875	1.89062	5.62052	3.00754e-05
REACTOME_HS_GAG_BIOSYNTHESIS	Down-regulated	16	2	98	56	0.285714	0.0204082	0.275862	0.285714	0.888889	2.44444	18.8317	1.57533e-06
REACTOME_HS_GAG_BIOSYNTHESIS	Up-regulated	1	0	98	56	0.0178571	0	0.0178571	0.0178571	1	2.75		0.363636
REACTOME_HS_GAG_DEGRADATION	Down-regulated	19	5	98	56	0.339286	0.0510204	0.311475	0.339286	0.791667	2.17708	9.39247	4.14146e-06
REACTOME_HS_GAG_DEGRADATION	Up-regulated	1	2	98	56	0.0178571	0.0204082	0.0172414	0.0178571	0.333333	0.916667	0.873466	0.745192
REACTOME_HSF1_ACTIVATION	Up-regulated	16	4	98	56	0.285714	0.0408163	0.266667	0.285714	0.8	2.2	9.25034	2.61131e-05
REACTOME_HSF1_DEPENDENT_TRANSACTIVATION	Up-regulated	10	4	98	56	0.178571	0.0408163	0.166667	0.178571	0.714286	1.96429	5.05075	0.00585379
REACTOME_HSP90_CHAPERONE_CYCLE_FOR_STEROID_HORMONE_RECEPTORS_SHR_	Down-regulated	1	1	98	56	0.0178571	0.0102041	0.0175439	0.0178571	0.5	1.375	1.75672	0.596554
REACTOME_HSP90_CHAPERONE_CYCLE_FOR_STEROID_HORMONE_RECEPTORS_SHR_	Up-regulated	9	3	98	56	0.160714	0.0306122	0.152542	0.160714	0.75	2.0625	5.98885	0.00558536
REACTOME_HUR_ELAVL1_BINDS_AND_STABILIZES_MRNA	Down-regulated	2	3	98	56	0.0357143	0.0306122	0.0338983	0.0357143	0.4	1.1	1.17159	0.600294
REACTOME_HUR_ELAVL1_BINDS_AND_STABILIZES_MRNA	Up-regulated	2	2	98	56	0.0357143	0.0204082	0.0344828	0.0357143	0.5	1.375	1.7707	0.461697
REACTOME_HYALURONAN_METABOLISM	Down-regulated	7	2	98	56	0.125	0.0204082	0.12069	0.125	0.777778	2.13889	6.76919	0.0118063
REACTOME_HYALURONAN_UPTAKE_AND_DEGRADATION	Down-regulated	10	5	98	56	0.178571	0.0510204	0.163934	0.178571	0.666667	1.83333	4.00348	0.0124143
REACTOME_HYALURONAN_UPTAKE_AND_DEGRADATION	Up-regulated	1	3	98	56	0.0178571	0.0306122	0.0169492	0.0178571	0.25	0.6875	0.577647	0.83969
REACTOME_HYDROLYSIS_OF_LPC	Down-regulated	2	1	98	56	0.0357143	0.0102041	0.0350877	0.0357143	0.666667	1.83333	3.56137	0.299278
REACTOME_HYDROLYSIS_OF_LPC	Up-regulated	1	4	98	56	0.0178571	0.0408163	0.0166667	0.0178571	0.2	0.55	0.429312	0.899539
REACTOME_IKBA_VARIANT_LEADS_TO_EDA_ID	Down-regulated	3	5	98	56	0.0535714	0.0510204	0.0491803	0.0535714	0.375	1.03125	1.05247	0.608525
REACTOME_IKBA_VARIANT_LEADS_TO_EDA_ID	Up-regulated	12	7	98	56	0.214286	0.0714286	0.190476	0.214286	0.631579	1.73684	3.51376	0.0107768
REACTOME_IKK_COMPLEX_RECRUITMENT_MEDIATED_BY_RIP1	Up-regulated	10	4	98	56	0.178571	0.0408163	0.166667	0.178571	0.714286	1.96429	5.05075	0.00585379
REACTOME_IL_6_TYPE_CYTOKINE_RECEPTOR_LIGAND_INTERACTIONS	Down-regulated	3	4	98	56	0.0535714	0.0408163	0.05	0.0535714	0.428571	1.17857	1.32761	0.500284
REACTOME_IMMUNOREGULATORY_INTERACTIONS_BETWEEN_A_LYMPHOID_AND_A_NON_LYMPHOID_CELL	Down-regulated	9	3	98	56	0.160714	0.0306122	0.152542	0.160714	0.75	2.0625	5.98885	0.00558536
REACTOME_INACTIVATION_OF_CDC42_AND_RAC1	Down-regulated	2	3	98	56	0.0357143	0.0306122	0.0338983	0.0357143	0.4	1.1	1.17159	0.600294
REACTOME_INACTIVATION_OF_CDC42_AND_RAC1	Up-regulated	1	1	98	56	0.0178571	0.0102041	0.0175439	0.0178571	0.5	1.375	1.75672	0.596554
REACTOME_INCRETIN_SYNTHESIS_SECRETION_AND_INACTIVATION	Down-regulated	5	7	98	56	0.0892857	0.0714286	0.0793651	0.0892857	0.416667	1.14583	1.27243	0.456465
REACTOME_INFECTION_WITH_MYCOBACTERIUM_TUBERCULOSIS	Up-regulated	11	3	98	56	0.196429	0.0306122	0.186441	0.196429	0.785714	2.16071	7.63239	0.000968286
REACTOME_INFECTIOUS_DISEASE	Up-regulated	9	2	98	56	0.160714	0.0204082	0.155172	0.160714	0.818182	2.25	9.05739	0.00197421
REACTOME_INFLAMMASOMES	Down-regulated	2	4	98	56	0.0357143	0.0408163	0.0333333	0.0357143	0.333333	0.916667	0.87112	0.710754
REACTOME_INFLAMMASOMES	Up-regulated	6	3	98	56	0.107143	0.0306122	0.101695	0.107143	0.666667	1.83333	3.76494	0.058483
REACTOME_INFLUENZA_INFECTION	Up-regulated	21	10	98	56	0.375	0.102041	0.318182	0.375	0.677419	1.8629	5.21607	7.3698e-05
REACTOME_INHIBITION_OF_DNA_RECOMBINATION_AT_TELOMERE	Down-regulated	2	10	98	56	0.0357143	0.102041	0.030303	0.0357143	0.166667	0.458333	0.327916	0.970387
REACTOME_INHIBITION_OF_DNA_RECOMBINATION_AT_TELOMERE	Up-regulated	13	6	98	56	0.232143	0.0612245	0.209677	0.232143	0.684211	1.88158	4.58528	0.00259419
REACTOME_INHIBITION_OF_REPLICATION_INITIATION_OF_DAMAGED_DNA_BY_RB1_E2F1	Down-regulated	3	12	98	56	0.0535714	0.122449	0.0441176	0.0535714	0.2	0.55	0.407757	0.958142
REACTOME_INHIBITION_OF_REPLICATION_INITIATION_OF_DAMAGED_DNA_BY_RB1_E2F1	Up-regulated	8	4	98	56	0.142857	0.0408163	0.133333	0.142857	0.666667	1.83333	3.87947	0.0270266
REACTOME_INHIBITION_OF_THE_PROTEOLYTIC_ACTIVITY_OF_APC_C_REQUIRED_FOR_THE_ONSET_OF_ANAPHASE_BY_MITOTIC_SPINDLE_CHECKPOINT_COMPONENTS	Down-regulated	1	13	98	56	0.0178571	0.132653	0.0144928	0.0178571	0.0714286	0.196429	0.120025	0.998761
REACTOME_INHIBITION_OF_THE_PROTEOLYTIC_ACTIVITY_OF_APC_C_REQUIRED_FOR_THE_ONSET_OF_ANAPHASE_BY_MITOTIC_SPINDLE_CHECKPOINT_COMPONENTS	Up-regulated	14	6	98	56	0.25	0.0612245	0.225806	0.25	0.7	1.925	5.05175	0.00115816
REACTOME_INITIAL_TRIGGERING_OF_COMPLEMENT	Down-regulated	18	14	98	56	0.321429	0.142857	0.257143	0.321429	0.5625	1.54688	2.82124	0.00843878
REACTOME_INITIAL_TRIGGERING_OF_COMPLEMENT	Up-regulated	1	7	98	56	0.0178571	0.0714286	0.015873	0.0178571	0.125	0.34375	0.238059	0.975871
REACTOME_INITIATION_OF_NUCLEAR_ENVELOPE_NE_REFORMATION	Down-regulated	2	9	98	56	0.0357143	0.0918367	0.0307692	0.0357143	0.181818	0.5	0.368299	0.955366
REACTOME_INITIATION_OF_NUCLEAR_ENVELOPE_NE_REFORMATION	Up-regulated	11	7	98	56	0.196429	0.0714286	0.174603	0.196429	0.611111	1.68056	3.152	0.0212275
REACTOME_INLA_MEDIATED_ENTRY_OF_LISTERIA_MONOCYTOGENES_INTO_HOST_CELLS	Down-regulated	1	5	98	56	0.0178571	0.0510204	0.0163934	0.0178571	0.166667	0.458333	0.340145	0.937296
REACTOME_INLA_MEDIATED_ENTRY_OF_LISTERIA_MONOCYTOGENES_INTO_HOST_CELLS	Up-regulated	4	5	98	56	0.0714286	0.0510204	0.0655738	0.0714286	0.444444	1.22222	1.42727	0.424663
REACTOME_INLB_MEDIATED_ENTRY_OF_LISTERIA_MONOCYTOGENES_INTO_HOST_CELL	Down-regulated	6	4	98	56	0.107143	0.0408163	0.1	0.107143	0.6	1.65	2.79974	0.104355
REACTOME_INLB_MEDIATED_ENTRY_OF_LISTERIA_MONOCYTOGENES_INTO_HOST_CELL	Up-regulated	1	0	98	56	0.0178571	0	0.0178571	0.0178571	1	2.75		0.363636
REACTOME_INNATE_IMMUNE_SYSTEM	Up-regulated	2	0	98	56	0.0357143	0	0.0357143	0.0357143	1	2.75		0.130719
REACTOME_INOSITOL_PHOSPHATE_METABOLISM	Down-regulated	2	1	98	56	0.0357143	0.0102041	0.0350877	0.0357143	0.666667	1.83333	3.56137	0.299278
REACTOME_INSERTION_OF_TAIL_ANCHORED_PROTEINS_INTO_THE_ENDOPLASMIC_RETICULUM_MEMBRANE	Down-regulated	1	5	98	56	0.0178571	0.0510204	0.0163934	0.0178571	0.166667	0.458333	0.340145	0.937296
REACTOME_INSERTION_OF_TAIL_ANCHORED_PROTEINS_INTO_THE_ENDOPLASMIC_RETICULUM_MEMBRANE	Up-regulated	9	7	98	56	0.160714	0.0714286	0.142857	0.160714	0.5625	1.54688	2.47361	0.0724854
REACTOME_INSULIN_PROCESSING	Up-regulated	2	2	98	56	0.0357143	0.0204082	0.0344828	0.0357143	0.5	1.375	1.7707	0.461697
REACTOME_INSULIN_RECEPTOR_RECYCLING	Down-regulated	1	2	98	56	0.0178571	0.0204082	0.0172414	0.0178571	0.333333	0.916667	0.873466	0.745192
REACTOME_INSULIN_RECEPTOR_RECYCLING	Up-regulated	9	4	98	56	0.160714	0.0408163	0.15	0.160714	0.692308	1.90385	4.45297	0.0128331
REACTOME_INSULIN_RECEPTOR_SIGNALLING_CASCADE	Down-regulated	2	0	98	56	0.0357143	0	0.0357143	0.0357143	1	2.75		0.130719
REACTOME_INTEGRATION_OF_ENERGY_METABOLISM	Down-regulated	7	1	98	56	0.125	0.0102041	0.122807	0.125	0.875	2.40625	13.6385	0.00370271
REACTOME_INTEGRATION_OF_PROVIRUS	Down-regulated	3	4	98	56	0.0535714	0.0408163	0.05	0.0535714	0.428571	1.17857	1.32761	0.500284
REACTOME_INTEGRATION_OF_PROVIRUS	Up-regulated	16	6	98	56	0.285714	0.0612245	0.258065	0.285714	0.727273	2	6.05331	0.000208813
REACTOME_INTEGRIN_CELL_SURFACE_INTERACTIONS	Down-regulated	18	6	98	56	0.321429	0.0612245	0.290323	0.321429	0.75	2.0625	7.15824	3.3165e-05
REACTOME_INTEGRIN_SIGNALING	Down-regulated	9	6	98	56	0.160714	0.0612245	0.145161	0.160714	0.6	1.65	2.91411	0.0448681
REACTOME_INTEGRIN_SIGNALING	Up-regulated	1	3	98	56	0.0178571	0.0306122	0.0169492	0.0178571	0.25	0.6875	0.577647	0.83969
REACTOME_INTERACTION_BETWEEN_L1_AND_ANKYRINS	Down-regulated	4	4	98	56	0.0714286	0.0408163	0.0666667	0.0714286	0.5	1.375	1.80045	0.319881
REACTOME_INTERACTION_BETWEEN_L1_AND_ANKYRINS	Up-regulated	2	6	98	56	0.0357143	0.0612245	0.0322581	0.0357143	0.25	0.6875	0.56982	0.857081
REACTOME_INTERACTION_WITH_CUMULUS_CELLS_AND_THE_ZONA_PELLUCIDA	Down-regulated	7	4	98	56	0.125	0.0408163	0.116667	0.125	0.636364	1.75	3.32892	0.054448
REACTOME_INTERACTION_WITH_CUMULUS_CELLS_AND_THE_ZONA_PELLUCIDA	Up-regulated	1	13	98	56	0.0178571	0.132653	0.0144928	0.0178571	0.0714286	0.196429	0.120025	0.998761
REACTOME_INTERACTIONS_OF_REV_WITH_HOST_CELLULAR_PROTEINS	Down-regulated	1	12	98	56	0.0178571	0.122449	0.0147059	0.0178571	0.0769231	0.211538	0.131512	0.997944
REACTOME_INTERACTIONS_OF_REV_WITH_HOST_CELLULAR_PROTEINS	Up-regulated	23	8	98	56	0.410714	0.0816327	0.359375	0.410714	0.741935	2.04032	7.7186	1.82644e-06
REACTOME_INTERACTIONS_OF_VPR_WITH_HOST_CELLULAR_PROTEINS	Down-regulated	1	13	98	56	0.0178571	0.132653	0.0144928	0.0178571	0.0714286	0.196429	0.120025	0.998761
REACTOME_INTERACTIONS_OF_VPR_WITH_HOST_CELLULAR_PROTEINS	Up-regulated	21	7	98	56	0.375	0.0714286	0.333333	0.375	0.75	2.0625	7.68049	4.94344e-06
REACTOME_INTERCONVERSION_OF_NUCLEOTIDE_DI_AND_TRIPHOSPHATES	Up-regulated	17	8	98	56	0.303571	0.0816327	0.265625	0.303571	0.68	1.87	4.84733	0.000471102
REACTOME_INTERFERON_ALPHA_BETA_SIGNALING	Down-regulated	7	9	98	56	0.125	0.0918367	0.107692	0.125	0.4375	1.20312	1.40937	0.348166
REACTOME_INTERFERON_ALPHA_BETA_SIGNALING	Up-regulated	6	3	98	56	0.107143	0.0306122	0.101695	0.107143	0.666667	1.83333	3.76494	0.058483
REACTOME_INTERFERON_GAMMA_SIGNALING	Down-regulated	6	4	98	56	0.107143	0.0408163	0.1	0.107143	0.6	1.65	2.79974	0.104355
REACTOME_INTERFERON_GAMMA_SIGNALING	Up-regulated	3	1	98	56	0.0535714	0.0102041	0.0526316	0.0535714	0.75	2.0625	5.42885	0.136859
REACTOME_INTERFERON_SIGNALING	Down-regulated	1	2	98	56	0.0178571	0.0204082	0.0172414	0.0178571	0.333333	0.916667	0.873466	0.745192
REACTOME_INTERFERON_SIGNALING	Up-regulated	5	1	98	56	0.0892857	0.0102041	0.0877193	0.0892857	0.833333	2.29167	9.3761	0.0242334
REACTOME_INTERLEUKIN_1_FAMILY_SIGNALING	Up-regulated	16	8	98	56	0.285714	0.0816327	0.25	0.285714	0.666667	1.83333	4.45132	0.00106034
REACTOME_INTERLEUKIN_1_PROCESSING	Down-regulated	7	10	98	56	0.125	0.102041	0.106061	0.125	0.411765	1.13235	1.25521	0.425348
REACTOME_INTERLEUKIN_1_PROCESSING	Up-regulated	6	3	98	56	0.107143	0.0306122	0.101695	0.107143	0.666667	1.83333	3.76494	0.058483
REACTOME_INTERLEUKIN_1_SIGNALING	Up-regulated	22	11	98	56	0.392857	0.112245	0.328358	0.392857	0.666667	1.83333	5.05653	6.64818e-05
REACTOME_INTERLEUKIN_10_SIGNALING	Down-regulated	5	4	98	56	0.0892857	0.0408163	0.0833333	0.0892857	0.555556	1.52778	2.29068	0.188903
REACTOME_INTERLEUKIN_10_SIGNALING	Up-regulated	2	4	98	56	0.0357143	0.0408163	0.0333333	0.0357143	0.333333	0.916667	0.87112	0.710754
REACTOME_INTERLEUKIN_12_FAMILY_SIGNALING	Down-regulated	2	4	98	56	0.0357143	0.0408163	0.0333333	0.0357143	0.333333	0.916667	0.87112	0.710754
REACTOME_INTERLEUKIN_12_FAMILY_SIGNALING	Up-regulated	6	2	98	56	0.107143	0.0204082	0.103448	0.107143	0.75	2.0625	5.69219	0.0273652
REACTOME_INTERLEUKIN_12_SIGNALING	Down-regulated	4	5	98	56	0.0714286	0.0510204	0.0655738	0.0714286	0.444444	1.22222	1.42727	0.424663
REACTOME_INTERLEUKIN_12_SIGNALING	Up-regulated	10	2	98	56	0.178571	0.0204082	0.172414	0.178571	0.833333	2.29167	10.2744	0.000770492
REACTOME_INTERLEUKIN_15_SIGNALING	Down-regulated	10	5	98	56	0.178571	0.0510204	0.163934	0.178571	0.666667	1.83333	4.00348	0.0124143
REACTOME_INTERLEUKIN_15_SIGNALING	Up-regulated	2	1	98	56	0.0357143	0.0102041	0.0350877	0.0357143	0.666667	1.83333	3.56137	0.299278
REACTOME_INTERLEUKIN_17_SIGNALING	Down-regulated	3	4	98	56	0.0535714	0.0408163	0.05	0.0535714	0.428571	1.17857	1.32761	0.500284
REACTOME_INTERLEUKIN_17_SIGNALING	Up-regulated	9	3	98	56	0.160714	0.0306122	0.152542	0.160714	0.75	2.0625	5.98885	0.00558536
REACTOME_INTERLEUKIN_18_SIGNALING	Down-regulated	12	5	98	56	0.214286	0.0510204	0.196721	0.214286	0.705882	1.94118	5.01474	0.00263789
REACTOME_INTERLEUKIN_2_FAMILY_SIGNALING	Down-regulated	8	3	98	56	0.142857	0.0306122	0.135593	0.142857	0.727273	2	5.21736	0.0127324
REACTOME_INTERLEUKIN_2_SIGNALING	Down-regulated	5	3	98	56	0.0892857	0.0306122	0.0847458	0.0892857	0.625	1.71875	3.08028	0.116448
REACTOME_INTERLEUKIN_2_SIGNALING	Up-regulated	1	3	98	56	0.0178571	0.0306122	0.0169492	0.0178571	0.25	0.6875	0.577647	0.83969
REACTOME_INTERLEUKIN_20_FAMILY_SIGNALING	Down-regulated	11	3	98	56	0.196429	0.0306122	0.186441	0.196429	0.785714	2.16071	7.63239	0.000968286
REACTOME_INTERLEUKIN_21_SIGNALING	Down-regulated	7	3	98	56	0.125	0.0306122	0.118644	0.125	0.7	1.925	4.47684	0.0279017
REACTOME_INTERLEUKIN_21_SIGNALING	Up-regulated	3	6	98	56	0.0535714	0.0612245	0.0483871	0.0535714	0.333333	0.916667	0.868685	0.700457
REACTOME_INTERLEUKIN_23_SIGNALING	Down-regulated	8	7	98	56	0.142857	0.0714286	0.126984	0.142857	0.533333	1.46667	2.15514	0.124843
REACTOME_INTERLEUKIN_23_SIGNALING	Up-regulated	2	8	98	56	0.0357143	0.0816327	0.03125	0.0357143	0.2	0.55	0.418734	0.933425
REACTOME_INTERLEUKIN_27_SIGNALING	Down-regulated	12	5	98	56	0.214286	0.0510204	0.196721	0.214286	0.705882	1.94118	5.01474	0.00263789
REACTOME_INTERLEUKIN_3_INTERLEUKIN_5_AND_GM_CSF_SIGNALING	Down-regulated	3	4	98	56	0.0535714	0.0408163	0.05	0.0535714	0.428571	1.17857	1.32761	0.500284
REACTOME_INTERLEUKIN_3_INTERLEUKIN_5_AND_GM_CSF_SIGNALING	Up-regulated	1	1	98	56	0.0178571	0.0102041	0.0175439	0.0178571	0.5	1.375	1.75672	0.596554
REACTOME_INTERLEUKIN_35_SIGNALLING	Down-regulated	12	6	98	56	0.214286	0.0612245	0.193548	0.214286	0.666667	1.83333	4.13957	0.00560883
REACTOME_INTERLEUKIN_37_SIGNALING	Down-regulated	6	4	98	56	0.107143	0.0408163	0.1	0.107143	0.6	1.65	2.79974	0.104355
REACTOME_INTERLEUKIN_37_SIGNALING	Up-regulated	3	2	98	56	0.0535714	0.0204082	0.0517241	0.0535714	0.6	1.65	2.69829	0.2538
REACTOME_INTERLEUKIN_4_AND_INTERLEUKIN_13_SIGNALING	Down-regulated	5	3	98	56	0.0892857	0.0306122	0.0847458	0.0892857	0.625	1.71875	3.08028	0.116448
REACTOME_INTERLEUKIN_4_AND_INTERLEUKIN_13_SIGNALING	Up-regulated	2	0	98	56	0.0357143	0	0.0357143	0.0357143	1	2.75		0.130719
REACTOME_INTERLEUKIN_6_FAMILY_SIGNALING	Down-regulated	3	2	98	56	0.0535714	0.0204082	0.0517241	0.0535714	0.6	1.65	2.69829	0.2538
REACTOME_INTERLEUKIN_6_SIGNALING	Down-regulated	8	6	98	56	0.142857	0.0612245	0.129032	0.142857	0.571429	1.57143	2.53892	0.0821898
REACTOME_INTERLEUKIN_6_SIGNALING	Up-regulated	2	7	98	56	0.0357143	0.0714286	0.031746	0.0357143	0.222222	0.611111	0.483526	0.90183
REACTOME_INTERLEUKIN_7_SIGNALING	Down-regulated	7	4	98	56	0.125	0.0408163	0.116667	0.125	0.636364	1.75	3.32892	0.054448
REACTOME_INTERLEUKIN_9_SIGNALING	Down-regulated	7	3	98	56	0.125	0.0306122	0.118644	0.125	0.7	1.925	4.47684	0.0279017
REACTOME_INTERLEUKIN_9_SIGNALING	Up-regulated	2	7	98	56	0.0357143	0.0714286	0.031746	0.0357143	0.222222	0.611111	0.483526	0.90183
REACTOME_INTERLEUKIN_RECEPTOR_SHC_SIGNALING	Down-regulated	8	6	98	56	0.142857	0.0612245	0.129032	0.142857	0.571429	1.57143	2.53892	0.0821898
REACTOME_INTERLEUKIN_RECEPTOR_SHC_SIGNALING	Up-regulated	1	1	98	56	0.0178571	0.0102041	0.0175439	0.0178571	0.5	1.375	1.75672	0.596554
REACTOME_INTRA_GOLGI_AND_RETROGRADE_GOLGI_TO_ER_TRAFFIC	Down-regulated	1	3	98	56	0.0178571	0.0306122	0.0169492	0.0178571	0.25	0.6875	0.577647	0.83969
REACTOME_INTRA_GOLGI_AND_RETROGRADE_GOLGI_TO_ER_TRAFFIC	Up-regulated	6	1	98	56	0.107143	0.0102041	0.105263	0.107143	0.857143	2.35714	11.467	0.00961833
REACTOME_INTRA_GOLGI_TRAFFIC	Down-regulated	3	2	98	56	0.0535714	0.0204082	0.0517241	0.0535714	0.6	1.65	2.69829	0.2538
REACTOME_INTRA_GOLGI_TRAFFIC	Up-regulated	4	3	98	56	0.0714286	0.0306122	0.0677966	0.0714286	0.571429	1.57143	2.42095	0.218164
REACTOME_INTRACELLULAR_SIGNALING_BY_SECOND_MESSENGERS	Up-regulated	2	1	98	56	0.0357143	0.0102041	0.0350877	0.0357143	0.666667	1.83333	3.56137	0.299278
REACTOME_INTRAFLAGELLAR_TRANSPORT	Down-regulated	1	1	98	56	0.0178571	0.0102041	0.0175439	0.0178571	0.5	1.375	1.75672	0.596554
REACTOME_INTRAFLAGELLAR_TRANSPORT	Up-regulated	15	3	98	56	0.267857	0.0306122	0.254237	0.267857	0.833333	2.29167	11.3897	2.03184e-05
REACTOME_INTRINSIC_PATHWAY_FOR_APOPTOSIS	Down-regulated	2	5	98	56	0.0357143	0.0510204	0.0327869	0.0357143	0.285714	0.785714	0.69047	0.794942
REACTOME_INTRINSIC_PATHWAY_FOR_APOPTOSIS	Up-regulated	11	3	98	56	0.196429	0.0306122	0.186441	0.196429	0.785714	2.16071	7.63239	0.000968286
REACTOME_INTRINSIC_PATHWAY_OF_FIBRIN_CLOT_FORMATION	Down-regulated	21	10	98	56	0.375	0.102041	0.318182	0.375	0.677419	1.8629	5.21607	7.3698e-05
REACTOME_INTRINSIC_PATHWAY_OF_FIBRIN_CLOT_FORMATION	Up-regulated	1	1	98	56	0.0178571	0.0102041	0.0175439	0.0178571	0.5	1.375	1.75672	0.596554
REACTOME_INWARDLY_RECTIFYING_K_CHANNELS	Down-regulated	5	5	98	56	0.0892857	0.0510204	0.0819672	0.0892857	0.5	1.375	1.81611	0.273451
REACTOME_INWARDLY_RECTIFYING_K_CHANNELS	Up-regulated	1	0	98	56	0.0178571	0	0.0178571	0.0178571	1	2.75		0.363636
REACTOME_ION_CHANNEL_TRANSPORT	Down-regulated	3	1	98	56	0.0535714	0.0102041	0.0526316	0.0535714	0.75	2.0625	5.42885	0.136859
REACTOME_ION_HOMEOSTASIS	Down-regulated	12	3	98	56	0.214286	0.0306122	0.20339	0.214286	0.8	2.2	8.50898	0.000384563
REACTOME_ION_TRANSPORT_BY_P_TYPE_ATPASES	Down-regulated	9	2	98	56	0.160714	0.0204082	0.155172	0.160714	0.818182	2.25	9.05739	0.00197421
REACTOME_IONOTROPIC_ACTIVITY_OF_KAINATE_RECEPTORS	Down-regulated	4	0	98	56	0.0714286	0	0.0714286	0.0714286	1	2.75		0.0163
REACTOME_IONOTROPIC_ACTIVITY_OF_KAINATE_RECEPTORS	Up-regulated	1	1	98	56	0.0178571	0.0102041	0.0175439	0.0178571	0.5	1.375	1.75672	0.596554
REACTOME_IRAK1_RECRUITS_IKK_COMPLEX	Down-regulated	2	5	98	56	0.0357143	0.0510204	0.0327869	0.0357143	0.285714	0.785714	0.69047	0.794942
REACTOME_IRAK1_RECRUITS_IKK_COMPLEX	Up-regulated	14	6	98	56	0.25	0.0612245	0.225806	0.25	0.7	1.925	5.05175	0.00115816
REACTOME_IRAK2_MEDIATED_ACTIVATION_OF_TAK1_COMPLEX	Down-regulated	1	12	98	56	0.0178571	0.122449	0.0147059	0.0178571	0.0769231	0.211538	0.131512	0.997944
REACTOME_IRAK2_MEDIATED_ACTIVATION_OF_TAK1_COMPLEX	Up-regulated	11	4	98	56	0.196429	0.0408163	0.183333	0.196429	0.733333	2.01667	5.67405	0.00257352
REACTOME_IRAK4_DEFICIENCY_TLR2_4_	Down-regulated	6	8	98	56	0.107143	0.0816327	0.09375	0.107143	0.428571	1.17857	1.34725	0.39813
REACTOME_IRAK4_DEFICIENCY_TLR2_4_	Up-regulated	3	4	98	56	0.0535714	0.0408163	0.05	0.0535714	0.428571	1.17857	1.32761	0.500284
REACTOME_IRE1ALPHA_ACTIVATES_CHAPERONES	Down-regulated	7	5	98	56	0.125	0.0510204	0.114754	0.125	0.583333	1.60417	2.63913	0.0928379
REACTOME_IRE1ALPHA_ACTIVATES_CHAPERONES	Up-regulated	3	4	98	56	0.0535714	0.0408163	0.05	0.0535714	0.428571	1.17857	1.32761	0.500284
REACTOME_IRF3_MEDIATED_INDUCTION_OF_TYPE_I_IFN	Down-regulated	4	2	98	56	0.0714286	0.0204082	0.0689655	0.0714286	0.666667	1.83333	3.65944	0.128225
REACTOME_IRF3_MEDIATED_INDUCTION_OF_TYPE_I_IFN	Up-regulated	5	6	98	56	0.0892857	0.0612245	0.0806452	0.0892857	0.454545	1.25	1.4992	0.364458
REACTOME_IRON_UPTAKE_AND_TRANSPORT	Up-regulated	5	3	98	56	0.0892857	0.0306122	0.0847458	0.0892857	0.625	1.71875	3.08028	0.116448
REACTOME_IRS_ACTIVATION	Down-regulated	4	1	98	56	0.0714286	0.0102041	0.0701754	0.0714286	0.8	2.2	7.36538	0.0588973
REACTOME_IRS_ACTIVATION	Up-regulated	7	7	98	56	0.125	0.0714286	0.111111	0.125	0.5	1.375	1.84934	0.204057
REACTOME_IRS_MEDIATED_SIGNALLING	Down-regulated	3	1	98	56	0.0535714	0.0102041	0.0526316	0.0535714	0.75	2.0625	5.42885	0.136859
REACTOME_JNK_C_JUN_KINASES_PHOSPHORYLATION_AND_ACTIVATION_MEDIATED_BY_ACTIVATED_HUMAN_TAK1	Down-regulated	3	6	98	56	0.0535714	0.0612245	0.0483871	0.0535714	0.333333	0.916667	0.868685	0.700457
REACTOME_JNK_C_JUN_KINASES_PHOSPHORYLATION_AND_ACTIVATION_MEDIATED_BY_ACTIVATED_HUMAN_TAK1	Up-regulated	10	4	98	56	0.178571	0.0408163	0.166667	0.178571	0.714286	1.96429	5.05075	0.00585379
REACTOME_JOSEPHIN_DOMAIN_DUBS	Down-regulated	2	6	98	56	0.0357143	0.0612245	0.0322581	0.0357143	0.25	0.6875	0.56982	0.857081
REACTOME_JOSEPHIN_DOMAIN_DUBS	Up-regulated	20	10	98	56	0.357143	0.102041	0.30303	0.357143	0.666667	1.83333	4.83171	0.000174663
REACTOME_KERATAN_SULFATE_BIOSYNTHESIS	Down-regulated	8	3	98	56	0.142857	0.0306122	0.135593	0.142857	0.727273	2	5.21736	0.0127324
REACTOME_KERATAN_SULFATE_DEGRADATION	Down-regulated	15	3	98	56	0.267857	0.0306122	0.254237	0.267857	0.833333	2.29167	11.3897	2.03184e-05
REACTOME_KERATAN_SULFATE_DEGRADATION	Up-regulated	1	4	98	56	0.0178571	0.0408163	0.0166667	0.0178571	0.2	0.55	0.429312	0.899539
REACTOME_KERATAN_SULFATE_KERATIN_METABOLISM	Down-regulated	12	3	98	56	0.214286	0.0306122	0.20339	0.214286	0.8	2.2	8.50898	0.000384563
REACTOME_KERATINIZATION	Down-regulated	3	2	98	56	0.0535714	0.0204082	0.0517241	0.0535714	0.6	1.65	2.69829	0.2538
REACTOME_KERATINIZATION	Up-regulated	1	2	98	56	0.0178571	0.0204082	0.0172414	0.0178571	0.333333	0.916667	0.873466	0.745192
REACTOME_KETONE_BODY_METABOLISM	Down-regulated	10	6	98	56	0.178571	0.0612245	0.16129	0.178571	0.625	1.71875	3.3049	0.0233879
REACTOME_KETONE_BODY_METABOLISM	Up-regulated	8	4	98	56	0.142857	0.0408163	0.133333	0.142857	0.666667	1.83333	3.87947	0.0270266
REACTOME_KILLING_MECHANISMS	Down-regulated	2	0	98	56	0.0357143	0	0.0357143	0.0357143	1	2.75		0.130719
REACTOME_KILLING_MECHANISMS	Up-regulated	3	1	98	56	0.0535714	0.0102041	0.0526316	0.0535714	0.75	2.0625	5.42885	0.136859
REACTOME_KINESINS	Down-regulated	4	9	98	56	0.0714286	0.0918367	0.0615385	0.0714286	0.307692	0.846154	0.761991	0.766016
REACTOME_KINESINS	Up-regulated	3	3	98	56	0.0535714	0.0306122	0.0508475	0.0535714	0.5	1.375	1.78521	0.379375
REACTOME_KSRP_KHSRP_BINDS_AND_DESTABILIZES_MRNA	Up-regulated	16	9	98	56	0.285714	0.0918367	0.246154	0.285714	0.64	1.76	3.91663	0.00210786
REACTOME_L1CAM_INTERACTIONS	Down-regulated	4	0	98	56	0.0714286	0	0.0714286	0.0714286	1	2.75		0.0163
REACTOME_LAGGING_STRAND_SYNTHESIS	Down-regulated	6	18	98	56	0.107143	0.183673	0.0810811	0.107143	0.25	0.6875	0.535373	0.935134
REACTOME_LAGGING_STRAND_SYNTHESIS	Up-regulated	11	5	98	56	0.196429	0.0510204	0.180328	0.196429	0.6875	1.89062	4.49834	0.00583019
REACTOME_LAMININ_INTERACTIONS	Down-regulated	12	3	98	56	0.214286	0.0306122	0.20339	0.214286	0.8	2.2	8.50898	0.000384563
REACTOME_LATE_ENDOSOMAL_MICROAUTOPHAGY	Down-regulated	1	1	98	56	0.0178571	0.0102041	0.0175439	0.0178571	0.5	1.375	1.75672	0.596554
REACTOME_LATE_ENDOSOMAL_MICROAUTOPHAGY	Up-regulated	7	1	98	56	0.125	0.0102041	0.122807	0.125	0.875	2.40625	13.6385	0.00370271
REACTOME_LDL_CLEARANCE	Down-regulated	9	5	98	56	0.160714	0.0510204	0.147541	0.160714	0.642857	1.76786	3.53006	0.0253958
REACTOME_LDL_CLEARANCE	Up-regulated	4	4	98	56	0.0714286	0.0408163	0.0666667	0.0714286	0.5	1.375	1.80045	0.319881
REACTOME_LECTIN_PATHWAY_OF_COMPLEMENT_ACTIVATION	Down-regulated	18	9	98	56	0.321429	0.0918367	0.276923	0.321429	0.666667	1.83333	4.63161	0.000438915
REACTOME_LECTIN_PATHWAY_OF_COMPLEMENT_ACTIVATION	Up-regulated	1	0	98	56	0.0178571	0	0.0178571	0.0178571	1	2.75		0.363636
REACTOME_LEISHMANIA_INFECTION	Down-regulated	5	2	98	56	0.0892857	0.0204082	0.0862069	0.0892857	0.714286	1.96429	4.65634	0.0607711
REACTOME_LGI_ADAM_INTERACTIONS	Down-regulated	6	7	98	56	0.107143	0.0714286	0.0952381	0.107143	0.461538	1.26923	1.55538	0.314956
REACTOME_LGI_ADAM_INTERACTIONS	Up-regulated	6	9	98	56	0.107143	0.0918367	0.0923077	0.107143	0.4	1.1	1.18531	0.481304
REACTOME_LIGAND_RECEPTOR_INTERACTIONS	Down-regulated	9	8	98	56	0.160714	0.0816327	0.140625	0.160714	0.529412	1.45588	2.14288	0.108908
REACTOME_LIGAND_RECEPTOR_INTERACTIONS	Up-regulated	1	7	98	56	0.0178571	0.0714286	0.015873	0.0178571	0.125	0.34375	0.238059	0.975871
REACTOME_LINOLEIC_ACID_LA_METABOLISM	Down-regulated	16	16	98	56	0.285714	0.163265	0.222222	0.285714	0.5	1.375	2.03994	0.0566946
REACTOME_LINOLEIC_ACID_LA_METABOLISM	Up-regulated	6	0	98	56	0.107143	0	0.107143	0.107143	1	2.75		0.00193412
REACTOME_LIPID_PARTICLE_ORGANIZATION	Down-regulated	2	6	98	56	0.0357143	0.0612245	0.0322581	0.0357143	0.25	0.6875	0.56982	0.857081
REACTOME_LIPID_PARTICLE_ORGANIZATION	Up-regulated	7	5	98	56	0.125	0.0510204	0.114754	0.125	0.583333	1.60417	2.63913	0.0928379
REACTOME_LIPOPHAGY	Down-regulated	5	4	98	56	0.0892857	0.0408163	0.0833333	0.0892857	0.555556	1.52778	2.29068	0.188903
REACTOME_LIPOPHAGY	Up-regulated	2	0	98	56	0.0357143	0	0.0357143	0.0357143	1	2.75		0.130719
REACTOME_LISTERIA_MONOCYTOGENES_ENTRY_INTO_HOST_CELLS	Down-regulated	3	2	98	56	0.0535714	0.0204082	0.0517241	0.0535714	0.6	1.65	2.69829	0.2538
REACTOME_LISTERIA_MONOCYTOGENES_ENTRY_INTO_HOST_CELLS	Up-regulated	1	0	98	56	0.0178571	0	0.0178571	0.0178571	1	2.75		0.363636
REACTOME_LONG_TERM_POTENTIATION	Down-regulated	7	5	98	56	0.125	0.0510204	0.114754	0.125	0.583333	1.60417	2.63913	0.0928379
REACTOME_LONG_TERM_POTENTIATION	Up-regulated	4	9	98	56	0.0714286	0.0918367	0.0615385	0.0714286	0.307692	0.846154	0.761991	0.766016
REACTOME_LOSS_OF_FUNCTION_OF_MECP2_IN_RETT_SYNDROME	Down-regulated	5	8	98	56	0.0892857	0.0816327	0.078125	0.0892857	0.384615	1.05769	1.10223	0.544908
REACTOME_LOSS_OF_FUNCTION_OF_MECP2_IN_RETT_SYNDROME	Up-regulated	3	0	98	56	0.0535714	0	0.0535714	0.0535714	1	2.75		0.0464396
REACTOME_LOSS_OF_FUNCTION_OF_SMAD2_3_IN_CANCER	Down-regulated	13	3	98	56	0.232143	0.0306122	0.220339	0.232143	0.8125	2.23438	9.4255	0.000148344
REACTOME_LOSS_OF_FUNCTION_OF_SMAD2_3_IN_CANCER	Up-regulated	7	0	98	56	0.125	0	0.125	0.125	1	2.75		0.000653419
REACTOME_LOSS_OF_MECP2_BINDING_ABILITY_TO_THE_NCOR_SMRT_COMPLEX	Down-regulated	8	6	98	56	0.142857	0.0612245	0.129032	0.142857	0.571429	1.57143	2.53892	0.0821898
REACTOME_LOSS_OF_MECP2_BINDING_ABILITY_TO_THE_NCOR_SMRT_COMPLEX	Up-regulated	5	0	98	56	0.0892857	0	0.0892857	0.0892857	1	2.75		0.00565067
REACTOME_LRR_FLII_INTERACTING_PROTEIN_1_LRRFIP1_ACTIVATES_TYPE_I_IFN_PRODUCTION	Down-regulated	7	7	98	56	0.125	0.0714286	0.111111	0.125	0.5	1.375	1.84934	0.204057
REACTOME_LRR_FLII_INTERACTING_PROTEIN_1_LRRFIP1_ACTIVATES_TYPE_I_IFN_PRODUCTION	Up-regulated	3	4	98	56	0.0535714	0.0408163	0.05	0.0535714	0.428571	1.17857	1.32761	0.500284
REACTOME_LTC4_CYSLTR_MEDIATED_IL4_PRODUCTION	Down-regulated	7	6	98	56	0.125	0.0612245	0.112903	0.125	0.538462	1.48077	2.17866	0.143123
REACTOME_LYSINE_CATABOLISM	Down-regulated	12	4	98	56	0.214286	0.0408163	0.2	0.214286	0.75	2.0625	6.32556	0.00109322
REACTOME_LYSINE_CATABOLISM	Up-regulated	2	2	98	56	0.0357143	0.0204082	0.0344828	0.0357143	0.5	1.375	1.7707	0.461697
REACTOME_LYSOSOME_VESICLE_BIOGENESIS	Down-regulated	2	3	98	56	0.0357143	0.0306122	0.0338983	0.0357143	0.4	1.1	1.17159	0.600294
REACTOME_LYSOSPHINGOLIPID_AND_LPA_RECEPTORS	Down-regulated	7	3	98	56	0.125	0.0306122	0.118644	0.125	0.7	1.925	4.47684	0.0279017
REACTOME_M_PHASE	Down-regulated	1	9	98	56	0.0178571	0.0918367	0.0153846	0.0178571	0.1	0.275	0.181253	0.99087
REACTOME_M_PHASE	Up-regulated	16	5	98	56	0.285714	0.0510204	0.262295	0.285714	0.761905	2.09524	7.33198	7.91101e-05
REACTOME_MAP2K_AND_MAPK_ACTIVATION	Down-regulated	5	4	98	56	0.0892857	0.0408163	0.0833333	0.0892857	0.555556	1.52778	2.29068	0.188903
REACTOME_MAP2K_AND_MAPK_ACTIVATION	Up-regulated	2	0	98	56	0.0357143	0	0.0357143	0.0357143	1	2.75		0.130719
REACTOME_MAP3K8_TPL2_DEPENDENT_MAPK1_3_ACTIVATION	Down-regulated	3	4	98	56	0.0535714	0.0408163	0.05	0.0535714	0.428571	1.17857	1.32761	0.500284
REACTOME_MAP3K8_TPL2_DEPENDENT_MAPK1_3_ACTIVATION	Up-regulated	11	5	98	56	0.196429	0.0510204	0.180328	0.196429	0.6875	1.89062	4.49834	0.00583019
REACTOME_MAPK_TARGETS_NUCLEAR_EVENTS_MEDIATED_BY_MAP_KINASES	Down-regulated	3	4	98	56	0.0535714	0.0408163	0.05	0.0535714	0.428571	1.17857	1.32761	0.500284
REACTOME_MAPK_TARGETS_NUCLEAR_EVENTS_MEDIATED_BY_MAP_KINASES	Up-regulated	8	3	98	56	0.142857	0.0306122	0.135593	0.142857	0.727273	2	5.21736	0.0127324
REACTOME_MAPK1_ERK2_ACTIVATION	Down-regulated	6	5	98	56	0.107143	0.0510204	0.0983607	0.107143	0.545455	1.5	2.21966	0.164243
REACTOME_MAPK1_ERK2_ACTIVATION	Up-regulated	4	5	98	56	0.0714286	0.0510204	0.0655738	0.0714286	0.444444	1.22222	1.42727	0.424663
REACTOME_MAPK3_ERK1_ACTIVATION	Down-regulated	6	5	98	56	0.107143	0.0510204	0.0983607	0.107143	0.545455	1.5	2.21966	0.164243
REACTOME_MAPK3_ERK1_ACTIVATION	Up-regulated	2	1	98	56	0.0357143	0.0102041	0.0350877	0.0357143	0.666667	1.83333	3.56137	0.299278
REACTOME_MAPK6_MAPK4_SIGNALING	Up-regulated	21	9	98	56	0.375	0.0918367	0.323077	0.375	0.7	1.925	5.85505	3.23941e-05
REACTOME_MASTL_FACILITATES_MITOTIC_PROGRESSION	Down-regulated	2	10	98	56	0.0357143	0.102041	0.030303	0.0357143	0.166667	0.458333	0.327916	0.970387
REACTOME_MASTL_FACILITATES_MITOTIC_PROGRESSION	Up-regulated	24	12	98	56	0.428571	0.122449	0.352941	0.428571	0.666667	1.83333	5.30759	2.4073e-05
REACTOME_MATURATION_OF_NUCLEOPROTEIN	Down-regulated	8	7	98	56	0.142857	0.0714286	0.126984	0.142857	0.533333	1.46667	2.15514	0.124843
REACTOME_MATURATION_OF_NUCLEOPROTEIN	Up-regulated	5	1	98	56	0.0892857	0.0102041	0.0877193	0.0892857	0.833333	2.29167	9.3761	0.0242334
REACTOME_MATURATION_OF_PROTEIN_3A	Down-regulated	12	0	98	56	0.214286	0	0.214286	0.214286	1	2.75		2.33325e-06
REACTOME_MATURATION_OF_PROTEIN_3A	Up-regulated	3	2	98	56	0.0535714	0.0204082	0.0517241	0.0535714	0.6	1.65	2.69829	0.2538
REACTOME_MECP2_REGULATES_NEURONAL_RECEPTORS_AND_CHANNELS	Down-regulated	2	0	98	56	0.0357143	0	0.0357143	0.0357143	1	2.75		0.130719
REACTOME_MECP2_REGULATES_NEURONAL_RECEPTORS_AND_CHANNELS	Up-regulated	1	3	98	56	0.0178571	0.0306122	0.0169492	0.0178571	0.25	0.6875	0.577647	0.83969
REACTOME_MECP2_REGULATES_TRANSCRIPTION_FACTORS	Down-regulated	5	2	98	56	0.0892857	0.0204082	0.0862069	0.0892857	0.714286	1.96429	4.65634	0.0607711
REACTOME_MECP2_REGULATES_TRANSCRIPTION_FACTORS	Up-regulated	1	6	98	56	0.0178571	0.0612245	0.016129	0.0178571	0.142857	0.392857	0.280619	0.961022
REACTOME_MECP2_REGULATES_TRANSCRIPTION_OF_NEURONAL_LIGANDS	Down-regulated	3	1	98	56	0.0535714	0.0102041	0.0526316	0.0535714	0.75	2.0625	5.42885	0.136859
REACTOME_MECP2_REGULATES_TRANSCRIPTION_OF_NEURONAL_LIGANDS	Up-regulated	3	1	98	56	0.0535714	0.0102041	0.0526316	0.0535714	0.75	2.0625	5.42885	0.136859
REACTOME_MEIOSIS	Down-regulated	2	5	98	56	0.0357143	0.0510204	0.0327869	0.0357143	0.285714	0.785714	0.69047	0.794942
REACTOME_MEIOSIS	Up-regulated	7	4	98	56	0.125	0.0408163	0.116667	0.125	0.636364	1.75	3.32892	0.054448
REACTOME_MEIOTIC_RECOMBINATION	Down-regulated	4	5	98	56	0.0714286	0.0510204	0.0655738	0.0714286	0.444444	1.22222	1.42727	0.424663
REACTOME_MEIOTIC_RECOMBINATION	Up-regulated	12	3	98	56	0.214286	0.0306122	0.20339	0.214286	0.8	2.2	8.50898	0.000384563
REACTOME_MEIOTIC_SYNAPSIS	Down-regulated	5	2	98	56	0.0892857	0.0204082	0.0862069	0.0892857	0.714286	1.96429	4.65634	0.0607711
REACTOME_MEIOTIC_SYNAPSIS	Up-regulated	5	4	98	56	0.0892857	0.0408163	0.0833333	0.0892857	0.555556	1.52778	2.29068	0.188903
REACTOME_MEMBRANE_TRAFFICKING	Down-regulated	1	1	98	56	0.0178571	0.0102041	0.0175439	0.0178571	0.5	1.375	1.75672	0.596554
REACTOME_MEMBRANE_TRAFFICKING	Up-regulated	5	2	98	56	0.0892857	0.0204082	0.0862069	0.0892857	0.714286	1.96429	4.65634	0.0607711
REACTOME_MET_ACTIVATES_PI3K_AKT_SIGNALING	Down-regulated	12	7	98	56	0.214286	0.0714286	0.190476	0.214286	0.631579	1.73684	3.51376	0.0107768
REACTOME_MET_ACTIVATES_PTK2_SIGNALING	Down-regulated	16	3	98	56	0.285714	0.0306122	0.271186	0.285714	0.842105	2.31579	12.4439	7.22581e-06
REACTOME_MET_ACTIVATES_PTPN11	Down-regulated	9	10	98	56	0.160714	0.102041	0.136364	0.160714	0.473684	1.30263	1.67921	0.207343
REACTOME_MET_ACTIVATES_RAP1_AND_RAC1	Down-regulated	6	8	98	56	0.107143	0.0816327	0.09375	0.107143	0.428571	1.17857	1.34725	0.39813
REACTOME_MET_ACTIVATES_RAP1_AND_RAC1	Up-regulated	3	5	98	56	0.0535714	0.0510204	0.0491803	0.0535714	0.375	1.03125	1.05247	0.608525
REACTOME_MET_ACTIVATES_RAS_SIGNALING	Down-regulated	7	4	98	56	0.125	0.0408163	0.116667	0.125	0.636364	1.75	3.32892	0.054448
REACTOME_MET_ACTIVATES_RAS_SIGNALING	Up-regulated	6	3	98	56	0.107143	0.0306122	0.101695	0.107143	0.666667	1.83333	3.76494	0.058483
REACTOME_MET_INTERACTS_WITH_TNS_PROTEINS	Down-regulated	10	5	98	56	0.178571	0.0510204	0.163934	0.178571	0.666667	1.83333	4.00348	0.0124143
REACTOME_MET_INTERACTS_WITH_TNS_PROTEINS	Up-regulated	1	5	98	56	0.0178571	0.0510204	0.0163934	0.0178571	0.166667	0.458333	0.340145	0.937296
REACTOME_MET_PROMOTES_CELL_MOTILITY	Down-regulated	11	4	98	56	0.196429	0.0408163	0.183333	0.196429	0.733333	2.01667	5.67405	0.00257352
REACTOME_MET_RECEPTOR_ACTIVATION	Down-regulated	21	8	98	56	0.375	0.0816327	0.328125	0.375	0.724138	1.99138	6.65409	1.32117e-05
REACTOME_MET_RECEPTOR_RECYCLING	Down-regulated	4	7	98	56	0.0714286	0.0714286	0.0634921	0.0714286	0.363636	1	1	0.617477
REACTOME_MET_RECEPTOR_RECYCLING	Up-regulated	3	3	98	56	0.0535714	0.0306122	0.0508475	0.0535714	0.5	1.375	1.78521	0.379375
REACTOME_METABOLIC_DISORDERS_OF_BIOLOGICAL_OXIDATION_ENZYMES	Down-regulated	4	0	98	56	0.0714286	0	0.0714286	0.0714286	1	2.75		0.0163
REACTOME_METABOLIC_DISORDERS_OF_BIOLOGICAL_OXIDATION_ENZYMES	Up-regulated	1	2	98	56	0.0178571	0.0204082	0.0172414	0.0178571	0.333333	0.916667	0.873466	0.745192
REACTOME_METABOLISM_OF_AMINE_DERIVED_HORMONES	Down-regulated	8	6	98	56	0.142857	0.0612245	0.129032	0.142857	0.571429	1.57143	2.53892	0.0821898
REACTOME_METABOLISM_OF_AMINE_DERIVED_HORMONES	Up-regulated	3	4	98	56	0.0535714	0.0408163	0.05	0.0535714	0.428571	1.17857	1.32761	0.500284
REACTOME_METABOLISM_OF_AMINO_ACIDS_AND_DERIVATIVES	Up-regulated	5	5	98	56	0.0892857	0.0510204	0.0819672	0.0892857	0.5	1.375	1.81611	0.273451
REACTOME_METABOLISM_OF_ANGIOTENSINOGEN_TO_ANGIOTENSINS	Down-regulated	9	5	98	56	0.160714	0.0510204	0.147541	0.160714	0.642857	1.76786	3.53006	0.0253958
REACTOME_METABOLISM_OF_ANGIOTENSINOGEN_TO_ANGIOTENSINS	Up-regulated	1	3	98	56	0.0178571	0.0306122	0.0169492	0.0178571	0.25	0.6875	0.577647	0.83969
REACTOME_METABOLISM_OF_COFACTORS	Down-regulated	2	4	98	56	0.0357143	0.0408163	0.0333333	0.0357143	0.333333	0.916667	0.87112	0.710754
REACTOME_METABOLISM_OF_COFACTORS	Up-regulated	9	5	98	56	0.160714	0.0510204	0.147541	0.160714	0.642857	1.76786	3.53006	0.0253958
REACTOME_METABOLISM_OF_FAT_SOLUBLE_VITAMINS	Down-regulated	17	4	98	56	0.303571	0.0408163	0.283333	0.303571	0.809524	2.22619	10.0729	9.55148e-06
REACTOME_METABOLISM_OF_FOLATE_AND_PTERINES	Down-regulated	6	0	98	56	0.107143	0	0.107143	0.107143	1	2.75		0.00193412
REACTOME_METABOLISM_OF_FOLATE_AND_PTERINES	Up-regulated	1	4	98	56	0.0178571	0.0408163	0.0166667	0.0178571	0.2	0.55	0.429312	0.899539
REACTOME_METABOLISM_OF_INGESTED_SEMET_SEC_MESEC_INTO_H2SE	Down-regulated	11	4	98	56	0.196429	0.0408163	0.183333	0.196429	0.733333	2.01667	5.67405	0.00257352
REACTOME_METABOLISM_OF_INGESTED_SEMET_SEC_MESEC_INTO_H2SE	Up-regulated	4	11	98	56	0.0714286	0.112245	0.0597015	0.0714286	0.266667	0.733333	0.610237	0.866503
REACTOME_METABOLISM_OF_LIPIDS	Down-regulated	2	0	98	56	0.0357143	0	0.0357143	0.0357143	1	2.75		0.130719
REACTOME_METABOLISM_OF_NITRIC_OXIDE_NOS3_ACTIVATION_AND_REGULATION	Down-regulated	3	7	98	56	0.0535714	0.0714286	0.047619	0.0535714	0.3	0.825	0.737257	0.775451
REACTOME_METABOLISM_OF_NITRIC_OXIDE_NOS3_ACTIVATION_AND_REGULATION	Up-regulated	3	2	98	56	0.0535714	0.0204082	0.0517241	0.0535714	0.6	1.65	2.69829	0.2538
REACTOME_METABOLISM_OF_NUCLEOTIDES	Up-regulated	6	2	98	56	0.107143	0.0204082	0.103448	0.107143	0.75	2.0625	5.69219	0.0273652
REACTOME_METABOLISM_OF_POLYAMINES	Up-regulated	24	16	98	56	0.428571	0.163265	0.333333	0.428571	0.6	1.65	3.80604	0.000363374
REACTOME_METABOLISM_OF_PORPHYRINS	Down-regulated	4	3	98	56	0.0714286	0.0306122	0.0677966	0.0714286	0.571429	1.57143	2.42095	0.218164
REACTOME_METABOLISM_OF_PORPHYRINS	Up-regulated	4	2	98	56	0.0714286	0.0204082	0.0689655	0.0714286	0.666667	1.83333	3.65944	0.128225
REACTOME_METABOLISM_OF_RNA	Down-regulated	1	6	98	56	0.0178571	0.0612245	0.016129	0.0178571	0.142857	0.392857	0.280619	0.961022
REACTOME_METABOLISM_OF_RNA	Up-regulated	21	10	98	56	0.375	0.102041	0.318182	0.375	0.677419	1.8629	5.21607	7.3698e-05
REACTOME_METABOLISM_OF_STEROID_HORMONES	Down-regulated	8	2	98	56	0.142857	0.0204082	0.137931	0.142857	0.8	2.2	7.88998	0.00490827
REACTOME_METABOLISM_OF_STEROIDS	Down-regulated	10	1	98	56	0.178571	0.0102041	0.175439	0.178571	0.909091	2.5	20.7084	0.000181173
REACTOME_METABOLISM_OF_VITAMINS_AND_COFACTORS	Down-regulated	8	1	98	56	0.142857	0.0102041	0.140351	0.142857	0.888889	2.44444	15.8989	0.0013874
REACTOME_METABOLISM_OF_WATER_SOLUBLE_VITAMINS_AND_COFACTORS	Down-regulated	6	1	98	56	0.107143	0.0102041	0.105263	0.107143	0.857143	2.35714	11.467	0.00961833
REACTOME_METAL_ION_SLC_TRANSPORTERS	Down-regulated	8	3	98	56	0.142857	0.0306122	0.135593	0.142857	0.727273	2	5.21736	0.0127324
REACTOME_METALLOPROTEASE_DUBS	Down-regulated	1	6	98	56	0.0178571	0.0612245	0.016129	0.0178571	0.142857	0.392857	0.280619	0.961022
REACTOME_METALLOPROTEASE_DUBS	Up-regulated	10	3	98	56	0.178571	0.0306122	0.169492	0.178571	0.769231	2.11538	6.79314	0.00236415
REACTOME_METHIONINE_SALVAGE_PATHWAY	Down-regulated	5	2	98	56	0.0892857	0.0204082	0.0862069	0.0892857	0.714286	1.96429	4.65634	0.0607711
REACTOME_METHIONINE_SALVAGE_PATHWAY	Up-regulated	13	12	98	56	0.232143	0.122449	0.191176	0.232143	0.52	1.43	2.15513	0.0623738
REACTOME_METHYLATION	Down-regulated	4	4	98	56	0.0714286	0.0408163	0.0666667	0.0714286	0.5	1.375	1.80045	0.319881
REACTOME_METHYLATION	Up-regulated	5	10	98	56	0.0892857	0.102041	0.0757576	0.0892857	0.333333	0.916667	0.863588	0.699025
REACTOME_MHC_CLASS_II_ANTIGEN_PRESENTATION	Down-regulated	2	1	98	56	0.0357143	0.0102041	0.0350877	0.0357143	0.666667	1.83333	3.56137	0.299278
REACTOME_MHC_CLASS_II_ANTIGEN_PRESENTATION	Up-regulated	3	0	98	56	0.0535714	0	0.0535714	0.0535714	1	2.75		0.0464396
REACTOME_MICRORNA_MIRNA_BIOGENESIS	Down-regulated	1	7	98	56	0.0178571	0.0714286	0.015873	0.0178571	0.125	0.34375	0.238059	0.975871
REACTOME_MICRORNA_MIRNA_BIOGENESIS	Up-regulated	15	6	98	56	0.267857	0.0612245	0.241935	0.267857	0.714286	1.96429	5.54054	0.000499855
REACTOME_MISCELLANEOUS_SUBSTRATES	Down-regulated	6	3	98	56	0.107143	0.0306122	0.101695	0.107143	0.666667	1.83333	3.76494	0.058483
REACTOME_MISCELLANEOUS_TRANSPORT_AND_BINDING_EVENTS	Down-regulated	4	1	98	56	0.0714286	0.0102041	0.0701754	0.0714286	0.8	2.2	7.36538	0.0588973
REACTOME_MISMATCH_REPAIR	Down-regulated	2	11	98	56	0.0357143	0.112245	0.0298507	0.0357143	0.153846	0.423077	0.294853	0.980542
REACTOME_MISMATCH_REPAIR	Up-regulated	10	5	98	56	0.178571	0.0510204	0.163934	0.178571	0.666667	1.83333	4.00348	0.0124143
REACTOME_MITOCHONDRIAL_BIOGENESIS	Down-regulated	1	1	98	56	0.0178571	0.0102041	0.0175439	0.0178571	0.5	1.375	1.75672	0.596554
REACTOME_MITOCHONDRIAL_BIOGENESIS	Up-regulated	3	5	98	56	0.0535714	0.0510204	0.0491803	0.0535714	0.375	1.03125	1.05247	0.608525
REACTOME_MITOCHONDRIAL_CALCIUM_ION_TRANSPORT	Down-regulated	1	9	98	56	0.0178571	0.0918367	0.0153846	0.0178571	0.1	0.275	0.181253	0.99087
REACTOME_MITOCHONDRIAL_CALCIUM_ION_TRANSPORT	Up-regulated	19	7	98	56	0.339286	0.0714286	0.301587	0.339286	0.730769	2.00962	6.58264	3.42341e-05
REACTOME_MITOCHONDRIAL_FATTY_ACID_BETA_OXIDATION	Down-regulated	5	4	98	56	0.0892857	0.0408163	0.0833333	0.0892857	0.555556	1.52778	2.29068	0.188903
REACTOME_MITOCHONDRIAL_FATTY_ACID_BETA_OXIDATION	Up-regulated	15	4	98	56	0.267857	0.0408163	0.25	0.267857	0.789474	2.17105	8.46672	6.94156e-05
REACTOME_MITOCHONDRIAL_FATTY_ACID_BETA_OXIDATION_OF_SATURATED_FATTY_ACIDS	Down-regulated	7	7	98	56	0.125	0.0714286	0.111111	0.125	0.5	1.375	1.84934	0.204057
REACTOME_MITOCHONDRIAL_FATTY_ACID_BETA_OXIDATION_OF_SATURATED_FATTY_ACIDS	Up-regulated	13	4	98	56	0.232143	0.0408163	0.216667	0.232143	0.764706	2.10294	7.00673	0.000449609
REACTOME_MITOCHONDRIAL_FATTY_ACID_BETA_OXIDATION_OF_UNSATURATED_FATTY_ACIDS	Down-regulated	3	6	98	56	0.0535714	0.0612245	0.0483871	0.0535714	0.333333	0.916667	0.868685	0.700457
REACTOME_MITOCHONDRIAL_FATTY_ACID_BETA_OXIDATION_OF_UNSATURATED_FATTY_ACIDS	Up-regulated	20	10	98	56	0.357143	0.102041	0.30303	0.357143	0.666667	1.83333	4.83171	0.000174663
REACTOME_MITOCHONDRIAL_IRON_SULFUR_CLUSTER_BIOGENESIS	Down-regulated	1	7	98	56	0.0178571	0.0714286	0.015873	0.0178571	0.125	0.34375	0.238059	0.975871
REACTOME_MITOCHONDRIAL_IRON_SULFUR_CLUSTER_BIOGENESIS	Up-regulated	14	8	98	56	0.25	0.0816327	0.21875	0.25	0.636364	1.75	3.71481	0.00483949
REACTOME_MITOCHONDRIAL_PROTEIN_IMPORT	Down-regulated	1	11	98	56	0.0178571	0.112245	0.0149254	0.0178571	0.0833333	0.229167	0.145082	0.996606
REACTOME_MITOCHONDRIAL_PROTEIN_IMPORT	Up-regulated	19	9	98	56	0.339286	0.0918367	0.292308	0.339286	0.678571	1.86607	5.01748	0.000190309
REACTOME_MITOCHONDRIAL_TRANSLATION	Down-regulated	1	14	98	56	0.0178571	0.142857	0.0142857	0.0178571	0.0666667	0.183333	0.110115	0.999256
REACTOME_MITOCHONDRIAL_TRANSLATION	Up-regulated	21	9	98	56	0.375	0.0918367	0.323077	0.375	0.7	1.925	5.85505	3.23941e-05
REACTOME_MITOCHONDRIAL_TRNA_AMINOACYLATION	Down-regulated	5	10	98	56	0.0892857	0.102041	0.0757576	0.0892857	0.333333	0.916667	0.863588	0.699025
REACTOME_MITOCHONDRIAL_TRNA_AMINOACYLATION	Up-regulated	10	4	98	56	0.178571	0.0408163	0.166667	0.178571	0.714286	1.96429	5.05075	0.00585379
REACTOME_MITOPHAGY	Down-regulated	1	4	98	56	0.0178571	0.0408163	0.0166667	0.0178571	0.2	0.55	0.429312	0.899539
REACTOME_MITOPHAGY	Up-regulated	23	9	98	56	0.410714	0.0918367	0.353846	0.410714	0.71875	1.97656	6.79195	4.83919e-06
REACTOME_MITOTIC_G1_PHASE_AND_G1_S_TRANSITION	Down-regulated	2	11	98	56	0.0357143	0.112245	0.0298507	0.0357143	0.153846	0.423077	0.294853	0.980542
REACTOME_MITOTIC_G1_PHASE_AND_G1_S_TRANSITION	Up-regulated	22	7	98	56	0.392857	0.0714286	0.349206	0.392857	0.758621	2.08621	8.27695	1.79363e-06
REACTOME_MITOTIC_G2_G2_M_PHASES	Down-regulated	1	9	98	56	0.0178571	0.0918367	0.0153846	0.0178571	0.1	0.275	0.181253	0.99087
REACTOME_MITOTIC_G2_G2_M_PHASES	Up-regulated	15	3	98	56	0.267857	0.0306122	0.254237	0.267857	0.833333	2.29167	11.3897	2.03184e-05
REACTOME_MITOTIC_METAPHASE_AND_ANAPHASE	Down-regulated	2	11	98	56	0.0357143	0.112245	0.0298507	0.0357143	0.153846	0.423077	0.294853	0.980542
REACTOME_MITOTIC_METAPHASE_AND_ANAPHASE	Up-regulated	17	4	98	56	0.303571	0.0408163	0.283333	0.303571	0.809524	2.22619	10.0729	9.55148e-06
REACTOME_MITOTIC_PROMETAPHASE	Down-regulated	3	15	98	56	0.0535714	0.153061	0.0422535	0.0535714	0.166667	0.458333	0.315226	0.986836
REACTOME_MITOTIC_PROMETAPHASE	Up-regulated	10	5	98	56	0.178571	0.0510204	0.163934	0.178571	0.666667	1.83333	4.00348	0.0124143
REACTOME_MITOTIC_PROPHASE	Down-regulated	2	10	98	56	0.0357143	0.102041	0.030303	0.0357143	0.166667	0.458333	0.327916	0.970387
REACTOME_MITOTIC_PROPHASE	Up-regulated	17	5	98	56	0.303571	0.0510204	0.278689	0.303571	0.772727	2.125	7.98427	3.04714e-05
REACTOME_MITOTIC_SPINDLE_CHECKPOINT	Down-regulated	4	18	98	56	0.0714286	0.183673	0.0540541	0.0714286	0.181818	0.5	0.34398	0.987781
REACTOME_MITOTIC_SPINDLE_CHECKPOINT	Up-regulated	14	5	98	56	0.25	0.0510204	0.229508	0.25	0.736842	2.02632	6.11977	0.000486975
REACTOME_MITOTIC_TELOPHASE_CYTOKINESIS	Down-regulated	9	18	98	56	0.160714	0.183673	0.121622	0.160714	0.333333	0.916667	0.851951	0.715928
REACTOME_MITOTIC_TELOPHASE_CYTOKINESIS	Up-regulated	7	4	98	56	0.125	0.0408163	0.116667	0.125	0.636364	1.75	3.32892	0.054448
REACTOME_MOLECULES_ASSOCIATED_WITH_ELASTIC_FIBRES	Down-regulated	16	5	98	56	0.285714	0.0510204	0.262295	0.285714	0.761905	2.09524	7.33198	7.91101e-05
REACTOME_MRNA_CAPPING	Down-regulated	3	7	98	56	0.0535714	0.0714286	0.047619	0.0535714	0.3	0.825	0.737257	0.775451
REACTOME_MRNA_CAPPING	Up-regulated	18	11	98	56	0.321429	0.112245	0.268657	0.321429	0.62069	1.7069	3.71091	0.00168195
REACTOME_MRNA_DECAY_BY_3_TO_5_EXORIBONUCLEASE	Down-regulated	1	9	98	56	0.0178571	0.0918367	0.0153846	0.0178571	0.1	0.275	0.181253	0.99087
REACTOME_MRNA_DECAY_BY_3_TO_5_EXORIBONUCLEASE	Up-regulated	18	10	98	56	0.321429	0.102041	0.272727	0.321429	0.642857	1.76786	4.12544	0.000886407
REACTOME_MRNA_DECAY_BY_5_TO_3_EXORIBONUCLEASE	Down-regulated	1	9	98	56	0.0178571	0.0918367	0.0153846	0.0178571	0.1	0.275	0.181253	0.99087
REACTOME_MRNA_DECAY_BY_5_TO_3_EXORIBONUCLEASE	Up-regulated	12	7	98	56	0.214286	0.0714286	0.190476	0.214286	0.631579	1.73684	3.51376	0.0107768
REACTOME_MRNA_EDITING	Down-regulated	7	4	98	56	0.125	0.0408163	0.116667	0.125	0.636364	1.75	3.32892	0.054448
REACTOME_MRNA_EDITING	Up-regulated	2	4	98	56	0.0357143	0.0408163	0.0333333	0.0357143	0.333333	0.916667	0.87112	0.710754
REACTOME_MRNA_SPLICING	Down-regulated	3	13	98	56	0.0535714	0.132653	0.0434783	0.0535714	0.1875	0.515625	0.372183	0.971226
REACTOME_MRNA_SPLICING	Up-regulated	16	8	98	56	0.285714	0.0816327	0.25	0.285714	0.666667	1.83333	4.45132	0.00106034
REACTOME_MRNA_SPLICING_MINOR_PATHWAY	Down-regulated	1	10	98	56	0.0178571	0.102041	0.0151515	0.0178571	0.0909091	0.25	0.161359	0.994421
REACTOME_MRNA_SPLICING_MINOR_PATHWAY	Up-regulated	14	9	98	56	0.25	0.0918367	0.215385	0.25	0.608696	1.67391	3.2685	0.00878068
REACTOME_MTOR_SIGNALLING	Down-regulated	3	3	98	56	0.0535714	0.0306122	0.0508475	0.0535714	0.5	1.375	1.78521	0.379375
REACTOME_MTOR_SIGNALLING	Up-regulated	6	2	98	56	0.107143	0.0204082	0.103448	0.107143	0.75	2.0625	5.69219	0.0273652
REACTOME_MTORC1_MEDIATED_SIGNALLING	Down-regulated	1	4	98	56	0.0178571	0.0408163	0.0166667	0.0178571	0.2	0.55	0.429312	0.899539
REACTOME_MTORC1_MEDIATED_SIGNALLING	Up-regulated	13	8	98	56	0.232143	0.0816327	0.203125	0.232143	0.619048	1.70238	3.37175	0.00978889
REACTOME_MUCOPOLYSACCHARIDOSES	Down-regulated	16	11	98	56	0.285714	0.112245	0.238806	0.285714	0.592593	1.62963	3.13785	0.00685067
REACTOME_MUCOPOLYSACCHARIDOSES	Up-regulated	3	5	98	56	0.0535714	0.0510204	0.0491803	0.0535714	0.375	1.03125	1.05247	0.608525
REACTOME_MULTIFUNCTIONAL_ANION_EXCHANGERS	Down-regulated	7	4	98	56	0.125	0.0408163	0.116667	0.125	0.636364	1.75	3.32892	0.054448
REACTOME_MULTIFUNCTIONAL_ANION_EXCHANGERS	Up-regulated	2	4	98	56	0.0357143	0.0408163	0.0333333	0.0357143	0.333333	0.916667	0.87112	0.710754
REACTOME_MUSCARINIC_ACETYLCHOLINE_RECEPTORS	Down-regulated	4	4	98	56	0.0714286	0.0408163	0.0666667	0.0714286	0.5	1.375	1.80045	0.319881
REACTOME_MUSCARINIC_ACETYLCHOLINE_RECEPTORS	Up-regulated	3	13	98	56	0.0535714	0.132653	0.0434783	0.0535714	0.1875	0.515625	0.372183	0.971226
REACTOME_MUSCLE_CONTRACTION	Down-regulated	7	3	98	56	0.125	0.0306122	0.118644	0.125	0.7	1.925	4.47684	0.0279017
REACTOME_MYD88_INDEPENDENT_TLR4_CASCADE_	Down-regulated	2	4	98	56	0.0357143	0.0408163	0.0333333	0.0357143	0.333333	0.916667	0.87112	0.710754
REACTOME_MYD88_INDEPENDENT_TLR4_CASCADE_	Up-regulated	10	3	98	56	0.178571	0.0306122	0.169492	0.178571	0.769231	2.11538	6.79314	0.00236415
REACTOME_MYOGENESIS	Down-regulated	9	0	98	56	0.160714	0	0.160714	0.160714	1	2.75		7.16076e-05
REACTOME_MYOGENESIS	Up-regulated	1	2	98	56	0.0178571	0.0204082	0.0172414	0.0178571	0.333333	0.916667	0.873466	0.745192
REACTOME_N_GLYCAN_ANTENNAE_ELONGATION	Down-regulated	13	6	98	56	0.232143	0.0612245	0.209677	0.232143	0.684211	1.88158	4.58528	0.00259419
REACTOME_N_GLYCAN_ANTENNAE_ELONGATION	Up-regulated	1	3	98	56	0.0178571	0.0306122	0.0169492	0.0178571	0.25	0.6875	0.577647	0.83969
REACTOME_N_GLYCAN_ANTENNAE_ELONGATION_IN_THE_MEDIAL_TRANS_GOLGI	Down-regulated	11	5	98	56	0.196429	0.0510204	0.180328	0.196429	0.6875	1.89062	4.49834	0.00583019
REACTOME_N_GLYCAN_TRIMMING_AND_ELONGATION_IN_THE_CIS_GOLGI	Down-regulated	17	7	98	56	0.303571	0.0714286	0.269841	0.303571	0.708333	1.94792	5.5955	0.00020922
REACTOME_N_GLYCAN_TRIMMING_IN_THE_ER_AND_CALNEXIN_CALRETICULIN_CYCLE	Down-regulated	9	7	98	56	0.160714	0.0714286	0.142857	0.160714	0.5625	1.54688	2.47361	0.0724854
REACTOME_N_GLYCAN_TRIMMING_IN_THE_ER_AND_CALNEXIN_CALRETICULIN_CYCLE	Up-regulated	6	7	98	56	0.107143	0.0714286	0.0952381	0.107143	0.461538	1.26923	1.55538	0.314956
REACTOME_NA_CL_DEPENDENT_NEUROTRANSMITTER_TRANSPORTERS	Down-regulated	8	4	98	56	0.142857	0.0408163	0.133333	0.142857	0.666667	1.83333	3.87947	0.0270266
REACTOME_NA_CL_DEPENDENT_NEUROTRANSMITTER_TRANSPORTERS	Up-regulated	1	5	98	56	0.0178571	0.0510204	0.0163934	0.0178571	0.166667	0.458333	0.340145	0.937296
REACTOME_NADE_MODULATES_DEATH_SIGNALLING	Down-regulated	4	2	98	56	0.0714286	0.0204082	0.0689655	0.0714286	0.666667	1.83333	3.65944	0.128225
REACTOME_NADE_MODULATES_DEATH_SIGNALLING	Up-regulated	8	3	98	56	0.142857	0.0306122	0.135593	0.142857	0.727273	2	5.21736	0.0127324
REACTOME_NCAM_SIGNALING_FOR_NEURITE_OUT_GROWTH	Down-regulated	6	3	98	56	0.107143	0.0306122	0.101695	0.107143	0.666667	1.83333	3.76494	0.058483
REACTOME_NCAM1_INTERACTIONS	Down-regulated	11	5	98	56	0.196429	0.0510204	0.180328	0.196429	0.6875	1.89062	4.49834	0.00583019
REACTOME_NEDDYLATION	Up-regulated	13	5	98	56	0.232143	0.0510204	0.213115	0.232143	0.722222	1.98611	5.55466	0.00115241
REACTOME_NEF_AND_SIGNAL_TRANSDUCTION	Down-regulated	6	5	98	56	0.107143	0.0510204	0.0983607	0.107143	0.545455	1.5	2.21966	0.164243
REACTOME_NEF_AND_SIGNAL_TRANSDUCTION	Up-regulated	5	3	98	56	0.0892857	0.0306122	0.0847458	0.0892857	0.625	1.71875	3.08028	0.116448
REACTOME_NEF_MEDIATED_CD4_DOWN_REGULATION	Down-regulated	2	3	98	56	0.0357143	0.0306122	0.0338983	0.0357143	0.4	1.1	1.17159	0.600294
REACTOME_NEF_MEDIATED_CD4_DOWN_REGULATION	Up-regulated	7	9	98	56	0.125	0.0918367	0.107692	0.125	0.4375	1.20312	1.40937	0.348166
REACTOME_NEF_MEDIATED_CD8_DOWN_REGULATION	Down-regulated	1	2	98	56	0.0178571	0.0204082	0.0172414	0.0178571	0.333333	0.916667	0.873466	0.745192
REACTOME_NEF_MEDIATED_CD8_DOWN_REGULATION	Up-regulated	5	7	98	56	0.0892857	0.0714286	0.0793651	0.0892857	0.416667	1.14583	1.27243	0.456465
REACTOME_NEF_MEDIATED_DOWNREGULATION_OF_MHC_CLASS_I_COMPLEX_CELL_SURFACE_EXPRESSION	Down-regulated	3	4	98	56	0.0535714	0.0408163	0.05	0.0535714	0.428571	1.17857	1.32761	0.500284
REACTOME_NEF_MEDIATED_DOWNREGULATION_OF_MHC_CLASS_I_COMPLEX_CELL_SURFACE_EXPRESSION	Up-regulated	6	3	98	56	0.107143	0.0306122	0.101695	0.107143	0.666667	1.83333	3.76494	0.058483
REACTOME_NEF_MEDIATES_DOWN_MODULATION_OF_CELL_SURFACE_RECEPTORS_BY_RECRUITING_THEM_TO_CLATHRIN_ADAPTERS	Down-regulated	2	2	98	56	0.0357143	0.0204082	0.0344828	0.0357143	0.5	1.375	1.7707	0.461697
REACTOME_NEF_MEDIATES_DOWN_MODULATION_OF_CELL_SURFACE_RECEPTORS_BY_RECRUITING_THEM_TO_CLATHRIN_ADAPTERS	Up-regulated	4	2	98	56	0.0714286	0.0204082	0.0689655	0.0714286	0.666667	1.83333	3.65944	0.128225
REACTOME_NEGATIVE_EPIGENETIC_REGULATION_OF_RRNA_EXPRESSION	Down-regulated	2	5	98	56	0.0357143	0.0510204	0.0327869	0.0357143	0.285714	0.785714	0.69047	0.794942
REACTOME_NEGATIVE_EPIGENETIC_REGULATION_OF_RRNA_EXPRESSION	Up-regulated	18	7	98	56	0.321429	0.0714286	0.285714	0.321429	0.72	1.98	6.07631	8.59816e-05
REACTOME_NEGATIVE_FEEDBACK_REGULATION_OF_MAPK_PATHWAY	Down-regulated	5	6	98	56	0.0892857	0.0612245	0.0806452	0.0892857	0.454545	1.25	1.4992	0.364458
REACTOME_NEGATIVE_FEEDBACK_REGULATION_OF_MAPK_PATHWAY	Up-regulated	13	6	98	56	0.232143	0.0612245	0.209677	0.232143	0.684211	1.88158	4.58528	0.00259419
REACTOME_NEGATIVE_REGULATION_OF_ACTIVITY_OF_TFAP2_AP_2_FAMILY_TRANSCRIPTION_FACTORS	Down-regulated	3	2	98	56	0.0535714	0.0204082	0.0517241	0.0535714	0.6	1.65	2.69829	0.2538
REACTOME_NEGATIVE_REGULATION_OF_ACTIVITY_OF_TFAP2_AP_2_FAMILY_TRANSCRIPTION_FACTORS	Up-regulated	5	2	98	56	0.0892857	0.0204082	0.0862069	0.0892857	0.714286	1.96429	4.65634	0.0607711
REACTOME_NEGATIVE_REGULATION_OF_FGFR2_SIGNALING	Down-regulated	1	3	98	56	0.0178571	0.0306122	0.0169492	0.0178571	0.25	0.6875	0.577647	0.83969
REACTOME_NEGATIVE_REGULATION_OF_FGFR2_SIGNALING	Up-regulated	1	0	98	56	0.0178571	0	0.0178571	0.0178571	1	2.75		0.363636
REACTOME_NEGATIVE_REGULATION_OF_FGFR3_SIGNALING	Up-regulated	2	0	98	56	0.0357143	0	0.0357143	0.0357143	1	2.75		0.130719
REACTOME_NEGATIVE_REGULATION_OF_MAPK_PATHWAY	Up-regulated	7	2	98	56	0.125	0.0204082	0.12069	0.125	0.777778	2.13889	6.76919	0.0118063
REACTOME_NEGATIVE_REGULATION_OF_MET_ACTIVITY	Down-regulated	5	3	98	56	0.0892857	0.0306122	0.0847458	0.0892857	0.625	1.71875	3.08028	0.116448
REACTOME_NEGATIVE_REGULATION_OF_NMDA_RECEPTOR_MEDIATED_NEURONAL_TRANSMISSION	Down-regulated	7	3	98	56	0.125	0.0306122	0.118644	0.125	0.7	1.925	4.47684	0.0279017
REACTOME_NEGATIVE_REGULATION_OF_NMDA_RECEPTOR_MEDIATED_NEURONAL_TRANSMISSION	Up-regulated	2	4	98	56	0.0357143	0.0408163	0.0333333	0.0357143	0.333333	0.916667	0.87112	0.710754
REACTOME_NEGATIVE_REGULATION_OF_NOTCH4_SIGNALING	Up-regulated	24	16	98	56	0.428571	0.163265	0.333333	0.428571	0.6	1.65	3.80604	0.000363374
REACTOME_NEGATIVE_REGULATION_OF_TCF_DEPENDENT_SIGNALING_BY_DVL_INTERACTING_PROTEINS	Down-regulated	4	3	98	56	0.0714286	0.0306122	0.0677966	0.0714286	0.571429	1.57143	2.42095	0.218164
REACTOME_NEGATIVE_REGULATION_OF_TCF_DEPENDENT_SIGNALING_BY_WNT_LIGAND_ANTAGONISTS	Down-regulated	7	3	98	56	0.125	0.0306122	0.118644	0.125	0.7	1.925	4.47684	0.0279017
REACTOME_NEGATIVE_REGULATION_OF_TCF_DEPENDENT_SIGNALING_BY_WNT_LIGAND_ANTAGONISTS	Up-regulated	2	5	98	56	0.0357143	0.0510204	0.0327869	0.0357143	0.285714	0.785714	0.69047	0.794942
REACTOME_NEGATIVE_REGULATION_OF_THE_PI3K_AKT_NETWORK	Down-regulated	4	0	98	56	0.0714286	0	0.0714286	0.0714286	1	2.75		0.0163
REACTOME_NEGATIVE_REGULATORS_OF_DDX58_IFIH1_SIGNALING	Down-regulated	2	4	98	56	0.0357143	0.0408163	0.0333333	0.0357143	0.333333	0.916667	0.87112	0.710754
REACTOME_NEGATIVE_REGULATORS_OF_DDX58_IFIH1_SIGNALING	Up-regulated	6	4	98	56	0.107143	0.0408163	0.1	0.107143	0.6	1.65	2.79974	0.104355
REACTOME_NEPHRIN_FAMILY_INTERACTIONS	Down-regulated	2	2	98	56	0.0357143	0.0204082	0.0344828	0.0357143	0.5	1.375	1.7707	0.461697
REACTOME_NEPHRIN_FAMILY_INTERACTIONS	Up-regulated	2	0	98	56	0.0357143	0	0.0357143	0.0357143	1	2.75		0.130719
REACTOME_NERVOUS_SYSTEM_DEVELOPMENT	Up-regulated	1	0	98	56	0.0178571	0	0.0178571	0.0178571	1	2.75		0.363636
REACTOME_NETRIN_1_SIGNALING	Up-regulated	1	1	98	56	0.0178571	0.0102041	0.0175439	0.0178571	0.5	1.375	1.75672	0.596554
REACTOME_NETRIN_MEDIATED_REPULSION_SIGNALS	Down-regulated	3	1	98	56	0.0535714	0.0102041	0.0526316	0.0535714	0.75	2.0625	5.42885	0.136859
REACTOME_NETRIN_MEDIATED_REPULSION_SIGNALS	Up-regulated	7	9	98	56	0.125	0.0918367	0.107692	0.125	0.4375	1.20312	1.40937	0.348166
REACTOME_NEUREXINS_AND_NEUROLIGINS	Down-regulated	6	6	98	56	0.107143	0.0612245	0.0967742	0.107143	0.5	1.375	1.83239	0.235649
REACTOME_NEUREXINS_AND_NEUROLIGINS	Up-regulated	1	4	98	56	0.0178571	0.0408163	0.0166667	0.0178571	0.2	0.55	0.429312	0.899539
REACTOME_NEUROFASCIN_INTERACTIONS	Down-regulated	4	4	98	56	0.0714286	0.0408163	0.0666667	0.0714286	0.5	1.375	1.80045	0.319881
REACTOME_NEUROFASCIN_INTERACTIONS	Up-regulated	6	3	98	56	0.107143	0.0306122	0.101695	0.107143	0.666667	1.83333	3.76494	0.058483
REACTOME_NEURONAL_SYSTEM	Down-regulated	6	4	98	56	0.107143	0.0408163	0.1	0.107143	0.6	1.65	2.79974	0.104355
REACTOME_NEURONAL_SYSTEM	Up-regulated	2	2	98	56	0.0357143	0.0204082	0.0344828	0.0357143	0.5	1.375	1.7707	0.461697
REACTOME_NEUROTOXICITY_OF_CLOSTRIDIUM_TOXINS	Down-regulated	4	7	98	56	0.0714286	0.0714286	0.0634921	0.0714286	0.363636	1	1	0.617477
REACTOME_NEUROTOXICITY_OF_CLOSTRIDIUM_TOXINS	Up-regulated	4	10	98	56	0.0714286	0.102041	0.0606061	0.0714286	0.285714	0.785714	0.678557	0.821842
REACTOME_NEUROTRANSMITTER_CLEARANCE	Down-regulated	8	3	98	56	0.142857	0.0306122	0.135593	0.142857	0.727273	2	5.21736	0.0127324
REACTOME_NEUROTRANSMITTER_CLEARANCE	Up-regulated	1	5	98	56	0.0178571	0.0510204	0.0163934	0.0178571	0.166667	0.458333	0.340145	0.937296
REACTOME_NEUROTRANSMITTER_RECEPTORS_AND_POSTSYNAPTIC_SIGNAL_TRANSMISSION	Down-regulated	3	2	98	56	0.0535714	0.0204082	0.0517241	0.0535714	0.6	1.65	2.69829	0.2538
REACTOME_NEUROTRANSMITTER_RECEPTORS_AND_POSTSYNAPTIC_SIGNAL_TRANSMISSION	Up-regulated	1	1	98	56	0.0178571	0.0102041	0.0175439	0.0178571	0.5	1.375	1.75672	0.596554
REACTOME_NEUROTRANSMITTER_RELEASE_CYCLE	Down-regulated	10	3	98	56	0.178571	0.0306122	0.169492	0.178571	0.769231	2.11538	6.79314	0.00236415
REACTOME_NEUTROPHIL_DEGRANULATION	Down-regulated	1	1	98	56	0.0178571	0.0102041	0.0175439	0.0178571	0.5	1.375	1.75672	0.596554
REACTOME_NEUTROPHIL_DEGRANULATION	Up-regulated	3	0	98	56	0.0535714	0	0.0535714	0.0535714	1	2.75		0.0464396
REACTOME_NF_KB_ACTIVATION_THROUGH_FADD_RIP_1_PATHWAY_MEDIATED_BY_CASPASE_8_AND_10	Down-regulated	3	3	98	56	0.0535714	0.0306122	0.0508475	0.0535714	0.5	1.375	1.78521	0.379375
REACTOME_NF_KB_ACTIVATION_THROUGH_FADD_RIP_1_PATHWAY_MEDIATED_BY_CASPASE_8_AND_10	Up-regulated	6	2	98	56	0.107143	0.0204082	0.103448	0.107143	0.75	2.0625	5.69219	0.0273652
REACTOME_NF_KB_IS_ACTIVATED_AND_SIGNALS_SURVIVAL	Down-regulated	2	2	98	56	0.0357143	0.0204082	0.0344828	0.0357143	0.5	1.375	1.7707	0.461697
REACTOME_NF_KB_IS_ACTIVATED_AND_SIGNALS_SURVIVAL	Up-regulated	8	4	98	56	0.142857	0.0408163	0.133333	0.142857	0.666667	1.83333	3.87947	0.0270266
REACTOME_NGF_INDEPENDANT_TRKA_ACTIVATION	Down-regulated	8	8	98	56	0.142857	0.0816327	0.125	0.142857	0.5	1.375	1.86699	0.177201
REACTOME_NGF_INDEPENDANT_TRKA_ACTIVATION	Up-regulated	7	10	98	56	0.125	0.102041	0.106061	0.125	0.411765	1.13235	1.25521	0.425348
REACTOME_NGF_STIMULATED_TRANSCRIPTION	Down-regulated	1	1	98	56	0.0178571	0.0102041	0.0175439	0.0178571	0.5	1.375	1.75672	0.596554
REACTOME_NGF_STIMULATED_TRANSCRIPTION	Up-regulated	2	0	98	56	0.0357143	0	0.0357143	0.0357143	1	2.75		0.130719
REACTOME_NICOTINAMIDE_SALVAGING	Down-regulated	2	0	98	56	0.0357143	0	0.0357143	0.0357143	1	2.75		0.130719
REACTOME_NICOTINAMIDE_SALVAGING	Up-regulated	2	1	98	56	0.0357143	0.0102041	0.0350877	0.0357143	0.666667	1.83333	3.56137	0.299278
REACTOME_NICOTINATE_METABOLISM	Down-regulated	5	0	98	56	0.0892857	0	0.0892857	0.0892857	1	2.75		0.00565067
REACTOME_NITRIC_OXIDE_STIMULATES_GUANYLATE_CYCLASE	Down-regulated	8	5	98	56	0.142857	0.0510204	0.131148	0.142857	0.615385	1.69231	3.07557	0.0497361
REACTOME_NITRIC_OXIDE_STIMULATES_GUANYLATE_CYCLASE	Up-regulated	3	8	98	56	0.0535714	0.0816327	0.046875	0.0535714	0.272727	0.75	0.638549	0.834691
REACTOME_NOD1_2_SIGNALING_PATHWAY	Up-regulated	5	1	98	56	0.0892857	0.0102041	0.0877193	0.0892857	0.833333	2.29167	9.3761	0.0242334
REACTOME_NON_INTEGRIN_MEMBRANE_ECM_INTERACTIONS	Down-regulated	14	6	98	56	0.25	0.0612245	0.225806	0.25	0.7	1.925	5.05175	0.00115816
REACTOME_NONCANONICAL_ACTIVATION_OF_NOTCH3	Down-regulated	5	4	98	56	0.0892857	0.0408163	0.0833333	0.0892857	0.555556	1.52778	2.29068	0.188903
REACTOME_NONCANONICAL_ACTIVATION_OF_NOTCH3	Up-regulated	1	3	98	56	0.0178571	0.0306122	0.0169492	0.0178571	0.25	0.6875	0.577647	0.83969
REACTOME_NONHOMOLOGOUS_END_JOINING_NHEJ_	Up-regulated	15	3	98	56	0.267857	0.0306122	0.254237	0.267857	0.833333	2.29167	11.3897	2.03184e-05
REACTOME_NONSENSE_MEDIATED_DECAY_NMD_	Up-regulated	27	14	98	56	0.482143	0.142857	0.385714	0.482143	0.658537	1.81098	5.51375	6.97842e-06
REACTOME_NOREPINEPHRINE_NEUROTRANSMITTER_RELEASE_CYCLE	Down-regulated	6	3	98	56	0.107143	0.0306122	0.101695	0.107143	0.666667	1.83333	3.76494	0.058483
REACTOME_NOREPINEPHRINE_NEUROTRANSMITTER_RELEASE_CYCLE	Up-regulated	1	9	98	56	0.0178571	0.0918367	0.0153846	0.0178571	0.1	0.275	0.181253	0.99087
REACTOME_NOSTRIN_MEDIATED_ENOS_TRAFFICKING	Down-regulated	6	3	98	56	0.107143	0.0306122	0.101695	0.107143	0.666667	1.83333	3.76494	0.058483
REACTOME_NOSTRIN_MEDIATED_ENOS_TRAFFICKING	Up-regulated	3	4	98	56	0.0535714	0.0408163	0.05	0.0535714	0.428571	1.17857	1.32761	0.500284
REACTOME_NOTCH_HLH_TRANSCRIPTION_PATHWAY	Down-regulated	4	1	98	56	0.0714286	0.0102041	0.0701754	0.0714286	0.8	2.2	7.36538	0.0588973
REACTOME_NOTCH_HLH_TRANSCRIPTION_PATHWAY	Up-regulated	2	0	98	56	0.0357143	0	0.0357143	0.0357143	1	2.75		0.130719
REACTOME_NOTCH1_INTRACELLULAR_DOMAIN_REGULATES_TRANSCRIPTION	Down-regulated	3	1	98	56	0.0535714	0.0102041	0.0526316	0.0535714	0.75	2.0625	5.42885	0.136859
REACTOME_NOTCH1_INTRACELLULAR_DOMAIN_REGULATES_TRANSCRIPTION	Up-regulated	5	2	98	56	0.0892857	0.0204082	0.0862069	0.0892857	0.714286	1.96429	4.65634	0.0607711
REACTOME_NOTCH2_ACTIVATION_AND_TRANSMISSION_OF_SIGNAL_TO_THE_NUCLEUS	Down-regulated	4	5	98	56	0.0714286	0.0510204	0.0655738	0.0714286	0.444444	1.22222	1.42727	0.424663
REACTOME_NOTCH2_INTRACELLULAR_DOMAIN_REGULATES_TRANSCRIPTION	Down-regulated	2	2	98	56	0.0357143	0.0204082	0.0344828	0.0357143	0.5	1.375	1.7707	0.461697
REACTOME_NOTCH2_INTRACELLULAR_DOMAIN_REGULATES_TRANSCRIPTION	Up-regulated	4	3	98	56	0.0714286	0.0306122	0.0677966	0.0714286	0.571429	1.57143	2.42095	0.218164
REACTOME_NOTCH3_ACTIVATION_AND_TRANSMISSION_OF_SIGNAL_TO_THE_NUCLEUS	Down-regulated	2	3	98	56	0.0357143	0.0306122	0.0338983	0.0357143	0.4	1.1	1.17159	0.600294
REACTOME_NOTCH3_INTRACELLULAR_DOMAIN_REGULATES_TRANSCRIPTION	Down-regulated	1	1	98	56	0.0178571	0.0102041	0.0175439	0.0178571	0.5	1.375	1.75672	0.596554
REACTOME_NOTCH4_ACTIVATION_AND_TRANSMISSION_OF_SIGNAL_TO_THE_NUCLEUS	Down-regulated	2	3	98	56	0.0357143	0.0306122	0.0338983	0.0357143	0.4	1.1	1.17159	0.600294
REACTOME_NOTCH4_ACTIVATION_AND_TRANSMISSION_OF_SIGNAL_TO_THE_NUCLEUS	Up-regulated	1	4	98	56	0.0178571	0.0408163	0.0166667	0.0178571	0.2	0.55	0.429312	0.899539
REACTOME_NOTCH4_INTRACELLULAR_DOMAIN_REGULATES_TRANSCRIPTION	Down-regulated	5	0	98	56	0.0892857	0	0.0892857	0.0892857	1	2.75		0.00565067
REACTOME_NOTCH4_INTRACELLULAR_DOMAIN_REGULATES_TRANSCRIPTION	Up-regulated	1	2	98	56	0.0178571	0.0204082	0.0172414	0.0178571	0.333333	0.916667	0.873466	0.745192
REACTOME_NR1H2_AND_NR1H3_MEDIATED_SIGNALING	Down-regulated	6	1	98	56	0.107143	0.0102041	0.105263	0.107143	0.857143	2.35714	11.467	0.00961833
REACTOME_NR1H2_NR1H3_REGULATE_GENE_EXPRESSION_LINKED_TO_GLUCONEOGENESIS_	Down-regulated	11	2	98	56	0.196429	0.0204082	0.189655	0.196429	0.846154	2.32692	11.5434	0.000292396
REACTOME_NR1H2_NR1H3_REGULATE_GENE_EXPRESSION_LINKED_TO_GLUCONEOGENESIS_	Up-regulated	3	5	98	56	0.0535714	0.0510204	0.0491803	0.0535714	0.375	1.03125	1.05247	0.608525
REACTOME_NR1H2_NR1H3_REGULATE_GENE_EXPRESSION_LINKED_TO_LIPOGENESIS	Down-regulated	13	3	98	56	0.232143	0.0306122	0.220339	0.232143	0.8125	2.23438	9.4255	0.000148344
REACTOME_NR1H2_NR1H3_REGULATE_GENE_EXPRESSION_LINKED_TO_TRIGLYCERIDE_LIPOLYSIS_IN_ADIPOSE	Down-regulated	2	2	98	56	0.0357143	0.0204082	0.0344828	0.0357143	0.5	1.375	1.7707	0.461697
REACTOME_NR1H2_NR1H3_REGULATE_GENE_EXPRESSION_TO_CONTROL_BILE_ACID_HOMEOSTASIS	Down-regulated	8	3	98	56	0.142857	0.0306122	0.135593	0.142857	0.727273	2	5.21736	0.0127324
REACTOME_NR1H2_NR1H3_REGULATE_GENE_EXPRESSION_TO_CONTROL_BILE_ACID_HOMEOSTASIS	Up-regulated	2	4	98	56	0.0357143	0.0408163	0.0333333	0.0357143	0.333333	0.916667	0.87112	0.710754
REACTOME_NR1H2_NR1H3_REGULATE_GENE_EXPRESSION_TO_LIMIT_CHOLESTEROL_UPTAKE_	Down-regulated	6	2	98	56	0.107143	0.0204082	0.103448	0.107143	0.75	2.0625	5.69219	0.0273652
REACTOME_NR1H2_NR1H3_REGULATE_GENE_EXPRESSION_TO_LIMIT_CHOLESTEROL_UPTAKE_	Up-regulated	1	1	98	56	0.0178571	0.0102041	0.0175439	0.0178571	0.5	1.375	1.75672	0.596554
REACTOME_NR1H3_NR1H2_REGULATE_GENE_EXPRESSION_LINKED_TO_CHOLESTEROL_TRANSPORT_AND_EFFLUX	Down-regulated	6	1	98	56	0.107143	0.0102041	0.105263	0.107143	0.857143	2.35714	11.467	0.00961833
REACTOME_NR1H3_NR1H2_REGULATE_GENE_EXPRESSION_LINKED_TO_CHOLESTEROL_TRANSPORT_AND_EFFLUX	Up-regulated	2	0	98	56	0.0357143	0	0.0357143	0.0357143	1	2.75		0.130719
REACTOME_NRAGE_SIGNALS_DEATH_THROUGH_JNK	Down-regulated	8	3	98	56	0.142857	0.0306122	0.135593	0.142857	0.727273	2	5.21736	0.0127324
REACTOME_NRCAM_INTERACTIONS	Down-regulated	10	5	98	56	0.178571	0.0510204	0.163934	0.178571	0.666667	1.83333	4.00348	0.0124143
REACTOME_NRIF_SIGNALS_CELL_DEATH_FROM_THE_NUCLEUS	Up-regulated	3	3	98	56	0.0535714	0.0306122	0.0508475	0.0535714	0.5	1.375	1.78521	0.379375
REACTOME_NS1_MEDIATED_EFFECTS_ON_HOST_PATHWAYS	Down-regulated	2	10	98	56	0.0357143	0.102041	0.030303	0.0357143	0.166667	0.458333	0.327916	0.970387
REACTOME_NS1_MEDIATED_EFFECTS_ON_HOST_PATHWAYS	Up-regulated	18	6	98	56	0.321429	0.0612245	0.290323	0.321429	0.75	2.0625	7.15824	3.3165e-05
REACTOME_NTRK2_ACTIVATES_RAC1	Down-regulated	6	3	98	56	0.107143	0.0306122	0.101695	0.107143	0.666667	1.83333	3.76494	0.058483
REACTOME_NTRK2_ACTIVATES_RAC1	Up-regulated	5	2	98	56	0.0892857	0.0204082	0.0862069	0.0892857	0.714286	1.96429	4.65634	0.0607711
REACTOME_NUCLEAR_ENVELOPE_BREAKDOWN	Down-regulated	1	10	98	56	0.0178571	0.102041	0.0151515	0.0178571	0.0909091	0.25	0.161359	0.994421
REACTOME_NUCLEAR_ENVELOPE_BREAKDOWN	Up-regulated	18	6	98	56	0.321429	0.0612245	0.290323	0.321429	0.75	2.0625	7.15824	3.3165e-05
REACTOME_NUCLEAR_ENVELOPE_NE_REASSEMBLY	Down-regulated	1	6	98	56	0.0178571	0.0612245	0.016129	0.0178571	0.142857	0.392857	0.280619	0.961022
REACTOME_NUCLEAR_ENVELOPE_NE_REASSEMBLY	Up-regulated	16	5	98	56	0.285714	0.0510204	0.262295	0.285714	0.761905	2.09524	7.33198	7.91101e-05
REACTOME_NUCLEAR_EVENTS_KINASE_AND_TRANSCRIPTION_FACTOR_ACTIVATION_	Down-regulated	1	0	98	56	0.0178571	0	0.0178571	0.0178571	1	2.75		0.363636
REACTOME_NUCLEAR_EVENTS_KINASE_AND_TRANSCRIPTION_FACTOR_ACTIVATION_	Up-regulated	2	0	98	56	0.0357143	0	0.0357143	0.0357143	1	2.75		0.130719
REACTOME_NUCLEAR_IMPORT_OF_REV_PROTEIN	Down-regulated	2	12	98	56	0.0357143	0.122449	0.0294118	0.0357143	0.142857	0.392857	0.267286	0.98733
REACTOME_NUCLEAR_IMPORT_OF_REV_PROTEIN	Up-regulated	22	8	98	56	0.392857	0.0816327	0.34375	0.392857	0.733333	2.01667	7.17096	4.99069e-06
REACTOME_NUCLEAR_PORE_COMPLEX_NPC_DISASSEMBLY	Down-regulated	1	13	98	56	0.0178571	0.132653	0.0144928	0.0178571	0.0714286	0.196429	0.120025	0.998761
REACTOME_NUCLEAR_PORE_COMPLEX_NPC_DISASSEMBLY	Up-regulated	20	8	98	56	0.357143	0.0816327	0.3125	0.357143	0.714286	1.96429	6.16546	3.38824e-05
REACTOME_NUCLEAR_RECEPTOR_TRANSCRIPTION_PATHWAY	Down-regulated	5	0	98	56	0.0892857	0	0.0892857	0.0892857	1	2.75		0.00565067
REACTOME_NUCLEAR_SIGNALING_BY_ERBB4	Down-regulated	6	3	98	56	0.107143	0.0306122	0.101695	0.107143	0.666667	1.83333	3.76494	0.058483
REACTOME_NUCLEOBASE_BIOSYNTHESIS	Down-regulated	2	8	98	56	0.0357143	0.0816327	0.03125	0.0357143	0.2	0.55	0.418734	0.933425
REACTOME_NUCLEOBASE_BIOSYNTHESIS	Up-regulated	16	10	98	56	0.285714	0.102041	0.242424	0.285714	0.615385	1.69231	3.48849	0.00391465
REACTOME_NUCLEOBASE_CATABOLISM	Down-regulated	1	1	98	56	0.0178571	0.0102041	0.0175439	0.0178571	0.5	1.375	1.75672	0.596554
REACTOME_NUCLEOBASE_CATABOLISM	Up-regulated	1	0	98	56	0.0178571	0	0.0178571	0.0178571	1	2.75		0.363636
REACTOME_NUCLEOTIDE_BINDING_DOMAIN_LEUCINE_RICH_REPEAT_CONTAINING_RECEPTOR_NLR_SIGNALING_PATHWAYS	Up-regulated	8	0	98	56	0.142857	0	0.142857	0.142857	1	2.75		0.000217806
REACTOME_NUCLEOTIDE_EXCISION_REPAIR	Down-regulated	1	9	98	56	0.0178571	0.0918367	0.0153846	0.0178571	0.1	0.275	0.181253	0.99087
REACTOME_NUCLEOTIDE_EXCISION_REPAIR	Up-regulated	18	6	98	56	0.321429	0.0612245	0.290323	0.321429	0.75	2.0625	7.15824	3.3165e-05
REACTOME_NUCLEOTIDE_LIKE_PURINERGIC_RECEPTORS	Down-regulated	12	5	98	56	0.214286	0.0510204	0.196721	0.214286	0.705882	1.94118	5.01474	0.00263789
REACTOME_NUCLEOTIDE_SALVAGE	Up-regulated	1	2	98	56	0.0178571	0.0204082	0.0172414	0.0178571	0.333333	0.916667	0.873466	0.745192
REACTOME_O_GLYCOSYLATION_OF_TSR_DOMAIN_CONTAINING_PROTEINS	Down-regulated	12	5	98	56	0.214286	0.0510204	0.196721	0.214286	0.705882	1.94118	5.01474	0.00263789
REACTOME_O_LINKED_GLYCOSYLATION	Down-regulated	9	2	98	56	0.160714	0.0204082	0.155172	0.160714	0.818182	2.25	9.05739	0.00197421
REACTOME_O_LINKED_GLYCOSYLATION_OF_MUCINS	Down-regulated	7	1	98	56	0.125	0.0102041	0.122807	0.125	0.875	2.40625	13.6385	0.00370271
REACTOME_O_LINKED_GLYCOSYLATION_OF_MUCINS	Up-regulated	1	1	98	56	0.0178571	0.0102041	0.0175439	0.0178571	0.5	1.375	1.75672	0.596554
REACTOME_OAS_ANTIVIRAL_RESPONSE	Down-regulated	5	11	98	56	0.0892857	0.112245	0.0746269	0.0892857	0.3125	0.859375	0.776645	0.761679
REACTOME_OAS_ANTIVIRAL_RESPONSE	Up-regulated	5	5	98	56	0.0892857	0.0510204	0.0819672	0.0892857	0.5	1.375	1.81611	0.273451
REACTOME_OLFACTORY_SIGNALING_PATHWAY	Down-regulated	2	6	98	56	0.0357143	0.0612245	0.0322581	0.0357143	0.25	0.6875	0.56982	0.857081
REACTOME_ONCOGENE_INDUCED_SENESCENCE	Down-regulated	1	4	98	56	0.0178571	0.0408163	0.0166667	0.0178571	0.2	0.55	0.429312	0.899539
REACTOME_ONCOGENE_INDUCED_SENESCENCE	Up-regulated	6	2	98	56	0.107143	0.0204082	0.103448	0.107143	0.75	2.0625	5.69219	0.0273652
REACTOME_ONCOGENIC_MAPK_SIGNALING	Down-regulated	3	1	98	56	0.0535714	0.0102041	0.0526316	0.0535714	0.75	2.0625	5.42885	0.136859
REACTOME_ONCOGENIC_MAPK_SIGNALING	Up-regulated	1	0	98	56	0.0178571	0	0.0178571	0.0178571	1	2.75		0.363636
REACTOME_OPIOID_SIGNALLING	Down-regulated	3	0	98	56	0.0535714	0	0.0535714	0.0535714	1	2.75		0.0464396
REACTOME_OPSINS	Down-regulated	4	4	98	56	0.0714286	0.0408163	0.0666667	0.0714286	0.5	1.375	1.80045	0.319881
REACTOME_OPSINS	Up-regulated	2	4	98	56	0.0357143	0.0408163	0.0333333	0.0357143	0.333333	0.916667	0.87112	0.710754
REACTOME_ORC1_REMOVAL_FROM_CHROMATIN	Up-regulated	23	14	98	56	0.410714	0.142857	0.328571	0.410714	0.621622	1.70946	4.13782	0.00023367
REACTOME_OREXIN_AND_NEUROPEPTIDES_FF_AND_QRFP_BIND_TO_THEIR_RESPECTIVE_RECEPTORS	Down-regulated	4	7	98	56	0.0714286	0.0714286	0.0634921	0.0714286	0.363636	1	1	0.617477
REACTOME_OREXIN_AND_NEUROPEPTIDES_FF_AND_QRFP_BIND_TO_THEIR_RESPECTIVE_RECEPTORS	Up-regulated	7	6	98	56	0.125	0.0612245	0.112903	0.125	0.538462	1.48077	2.17866	0.143123
REACTOME_ORGANELLE_BIOGENESIS_AND_MAINTENANCE	Down-regulated	2	2	98	56	0.0357143	0.0204082	0.0344828	0.0357143	0.5	1.375	1.7707	0.461697
REACTOME_ORGANELLE_BIOGENESIS_AND_MAINTENANCE	Up-regulated	7	4	98	56	0.125	0.0408163	0.116667	0.125	0.636364	1.75	3.32892	0.054448
REACTOME_ORGANIC_ANION_TRANSPORTERS	Down-regulated	8	1	98	56	0.142857	0.0102041	0.140351	0.142857	0.888889	2.44444	15.8989	0.0013874
REACTOME_ORGANIC_CATION_ANION_ZWITTERION_TRANSPORT	Down-regulated	7	6	98	56	0.125	0.0612245	0.112903	0.125	0.538462	1.48077	2.17866	0.143123
REACTOME_ORGANIC_CATION_ANION_ZWITTERION_TRANSPORT	Up-regulated	1	0	98	56	0.0178571	0	0.0178571	0.0178571	1	2.75		0.363636
REACTOME_ORGANIC_CATION_TRANSPORT	Down-regulated	5	1	98	56	0.0892857	0.0102041	0.0877193	0.0892857	0.833333	2.29167	9.3761	0.0242334
REACTOME_ORGANIC_CATION_TRANSPORT	Up-regulated	1	4	98	56	0.0178571	0.0408163	0.0166667	0.0178571	0.2	0.55	0.429312	0.899539
REACTOME_OTHER_INTERLEUKIN_SIGNALING	Down-regulated	7	3	98	56	0.125	0.0306122	0.118644	0.125	0.7	1.925	4.47684	0.0279017
REACTOME_OTHER_SEMAPHORIN_INTERACTIONS	Down-regulated	12	4	98	56	0.214286	0.0408163	0.2	0.214286	0.75	2.0625	6.32556	0.00109322
REACTOME_OVARIAN_TUMOR_DOMAIN_PROTEASES	Down-regulated	3	3	98	56	0.0535714	0.0306122	0.0508475	0.0535714	0.5	1.375	1.78521	0.379375
REACTOME_OVARIAN_TUMOR_DOMAIN_PROTEASES	Up-regulated	4	1	98	56	0.0714286	0.0102041	0.0701754	0.0714286	0.8	2.2	7.36538	0.0588973
REACTOME_OXIDATIVE_STRESS_INDUCED_SENESCENCE	Down-regulated	1	3	98	56	0.0178571	0.0306122	0.0169492	0.0178571	0.25	0.6875	0.577647	0.83969
REACTOME_OXIDATIVE_STRESS_INDUCED_SENESCENCE	Up-regulated	4	3	98	56	0.0714286	0.0306122	0.0677966	0.0714286	0.571429	1.57143	2.42095	0.218164
REACTOME_P130CAS_LINKAGE_TO_MAPK_SIGNALING_FOR_INTEGRINS	Down-regulated	19	7	98	56	0.339286	0.0714286	0.301587	0.339286	0.730769	2.00962	6.58264	3.42341e-05
REACTOME_P130CAS_LINKAGE_TO_MAPK_SIGNALING_FOR_INTEGRINS	Up-regulated	1	2	98	56	0.0178571	0.0204082	0.0172414	0.0178571	0.333333	0.916667	0.873466	0.745192
REACTOME_P2Y_RECEPTORS	Down-regulated	16	7	98	56	0.285714	0.0714286	0.253968	0.285714	0.695652	1.91304	5.13831	0.000492926
REACTOME_P38MAPK_EVENTS	Down-regulated	1	3	98	56	0.0178571	0.0306122	0.0169492	0.0178571	0.25	0.6875	0.577647	0.83969
REACTOME_P38MAPK_EVENTS	Up-regulated	3	0	98	56	0.0535714	0	0.0535714	0.0535714	1	2.75		0.0464396
REACTOME_P75_NTR_RECEPTOR_MEDIATED_SIGNALLING	Down-regulated	2	1	98	56	0.0357143	0.0102041	0.0350877	0.0357143	0.666667	1.83333	3.56137	0.299278
REACTOME_P75_NTR_RECEPTOR_MEDIATED_SIGNALLING	Up-regulated	1	0	98	56	0.0178571	0	0.0178571	0.0178571	1	2.75		0.363636
REACTOME_P75NTR_NEGATIVELY_REGULATES_CELL_CYCLE_VIA_SC1	Up-regulated	3	0	98	56	0.0535714	0	0.0535714	0.0535714	1	2.75		0.0464396
REACTOME_P75NTR_RECRUITS_SIGNALLING_COMPLEXES	Up-regulated	10	2	98	56	0.178571	0.0204082	0.172414	0.178571	0.833333	2.29167	10.2744	0.000770492
REACTOME_P75NTR_REGULATES_AXONOGENESIS	Down-regulated	1	4	98	56	0.0178571	0.0408163	0.0166667	0.0178571	0.2	0.55	0.429312	0.899539
REACTOME_P75NTR_REGULATES_AXONOGENESIS	Up-regulated	4	3	98	56	0.0714286	0.0306122	0.0677966	0.0714286	0.571429	1.57143	2.42095	0.218164
REACTOME_P75NTR_SIGNALS_VIA_NF_KB	Down-regulated	1	2	98	56	0.0178571	0.0204082	0.0172414	0.0178571	0.333333	0.916667	0.873466	0.745192
REACTOME_P75NTR_SIGNALS_VIA_NF_KB	Up-regulated	10	4	98	56	0.178571	0.0408163	0.166667	0.178571	0.714286	1.96429	5.05075	0.00585379
REACTOME_PARASITE_INFECTION	Down-regulated	6	4	98	56	0.107143	0.0408163	0.1	0.107143	0.6	1.65	2.79974	0.104355
REACTOME_PARASITE_INFECTION	Up-regulated	4	2	98	56	0.0714286	0.0204082	0.0689655	0.0714286	0.666667	1.83333	3.65944	0.128225
REACTOME_PASSIVE_TRANSPORT_BY_AQUAPORINS	Down-regulated	7	1	98	56	0.125	0.0102041	0.122807	0.125	0.875	2.40625	13.6385	0.00370271
REACTOME_PCNA_DEPENDENT_LONG_PATCH_BASE_EXCISION_REPAIR	Down-regulated	1	15	98	56	0.0178571	0.153061	0.0140845	0.0178571	0.0625	0.171875	0.101577	0.999556
REACTOME_PCNA_DEPENDENT_LONG_PATCH_BASE_EXCISION_REPAIR	Up-regulated	16	6	98	56	0.285714	0.0612245	0.258065	0.285714	0.727273	2	6.05331	0.000208813
REACTOME_PCP_CE_PATHWAY	Up-regulated	18	10	98	56	0.321429	0.102041	0.272727	0.321429	0.642857	1.76786	4.12544	0.000886407
REACTOME_PD_1_SIGNALING	Down-regulated	3	5	98	56	0.0535714	0.0510204	0.0491803	0.0535714	0.375	1.03125	1.05247	0.608525
REACTOME_PD_1_SIGNALING	Up-regulated	3	3	98	56	0.0535714	0.0306122	0.0508475	0.0535714	0.5	1.375	1.78521	0.379375
REACTOME_PECAM1_INTERACTIONS	Down-regulated	7	4	98	56	0.125	0.0408163	0.116667	0.125	0.636364	1.75	3.32892	0.054448
REACTOME_PECAM1_INTERACTIONS	Up-regulated	5	5	98	56	0.0892857	0.0510204	0.0819672	0.0892857	0.5	1.375	1.81611	0.273451
REACTOME_PENTOSE_PHOSPHATE_PATHWAY	Down-regulated	2	6	98	56	0.0357143	0.0612245	0.0322581	0.0357143	0.25	0.6875	0.56982	0.857081
REACTOME_PENTOSE_PHOSPHATE_PATHWAY	Up-regulated	4	6	98	56	0.0714286	0.0612245	0.0645161	0.0714286	0.4	1.1	1.17819	0.52547
REACTOME_PEPTIDE_HORMONE_BIOSYNTHESIS	Down-regulated	10	7	98	56	0.178571	0.0714286	0.15873	0.178571	0.588235	1.61765	2.80559	0.0401095
REACTOME_PEPTIDE_HORMONE_BIOSYNTHESIS	Up-regulated	2	1	98	56	0.0357143	0.0102041	0.0350877	0.0357143	0.666667	1.83333	3.56137	0.299278
REACTOME_PEPTIDE_HORMONE_METABOLISM	Down-regulated	4	2	98	56	0.0714286	0.0204082	0.0689655	0.0714286	0.666667	1.83333	3.65944	0.128225
REACTOME_PEPTIDE_LIGAND_BINDING_RECEPTORS	Down-regulated	6	6	98	56	0.107143	0.0612245	0.0967742	0.107143	0.5	1.375	1.83239	0.235649
REACTOME_PEPTIDE_LIGAND_BINDING_RECEPTORS	Up-regulated	4	8	98	56	0.0714286	0.0816327	0.0625	0.0714286	0.333333	0.916667	0.866156	0.697983
REACTOME_PERK_REGULATES_GENE_EXPRESSION	Up-regulated	19	8	98	56	0.339286	0.0816327	0.296875	0.339286	0.703704	1.93519	5.70281	8.41623e-05
REACTOME_PEROXISOMAL_LIPID_METABOLISM	Down-regulated	9	6	98	56	0.160714	0.0612245	0.145161	0.160714	0.6	1.65	2.91411	0.0448681
REACTOME_PEROXISOMAL_LIPID_METABOLISM	Up-regulated	13	3	98	56	0.232143	0.0306122	0.220339	0.232143	0.8125	2.23438	9.4255	0.000148344
REACTOME_PEROXISOMAL_PROTEIN_IMPORT	Down-regulated	7	3	98	56	0.125	0.0306122	0.118644	0.125	0.7	1.925	4.47684	0.0279017
REACTOME_PEROXISOMAL_PROTEIN_IMPORT	Up-regulated	13	3	98	56	0.232143	0.0306122	0.220339	0.232143	0.8125	2.23438	9.4255	0.000148344
REACTOME_PEXOPHAGY	Down-regulated	6	4	98	56	0.107143	0.0408163	0.1	0.107143	0.6	1.65	2.79974	0.104355
REACTOME_PEXOPHAGY	Up-regulated	2	8	98	56	0.0357143	0.0816327	0.03125	0.0357143	0.2	0.55	0.418734	0.933425
REACTOME_PHASE_0_RAPID_DEPOLARISATION	Down-regulated	6	4	98	56	0.107143	0.0408163	0.1	0.107143	0.6	1.65	2.79974	0.104355
REACTOME_PHASE_0_RAPID_DEPOLARISATION	Up-regulated	6	11	98	56	0.107143	0.112245	0.0895522	0.107143	0.352941	0.970588	0.949405	0.635282
REACTOME_PHASE_1_INACTIVATION_OF_FAST_NA_CHANNELS	Down-regulated	8	7	98	56	0.142857	0.0714286	0.126984	0.142857	0.533333	1.46667	2.15514	0.124843
REACTOME_PHASE_1_INACTIVATION_OF_FAST_NA_CHANNELS	Up-regulated	2	8	98	56	0.0357143	0.0816327	0.03125	0.0357143	0.2	0.55	0.418734	0.933425
REACTOME_PHASE_2_PLATEAU_PHASE	Down-regulated	7	5	98	56	0.125	0.0510204	0.114754	0.125	0.583333	1.60417	2.63913	0.0928379
REACTOME_PHASE_2_PLATEAU_PHASE	Up-regulated	1	9	98	56	0.0178571	0.0918367	0.0153846	0.0178571	0.1	0.275	0.181253	0.99087
REACTOME_PHASE_3_RAPID_REPOLARISATION	Down-regulated	7	3	98	56	0.125	0.0306122	0.118644	0.125	0.7	1.925	4.47684	0.0279017
REACTOME_PHASE_4_RESTING_MEMBRANE_POTENTIAL	Down-regulated	4	5	98	56	0.0714286	0.0510204	0.0655738	0.0714286	0.444444	1.22222	1.42727	0.424663
REACTOME_PHASE_4_RESTING_MEMBRANE_POTENTIAL	Up-regulated	2	6	98	56	0.0357143	0.0612245	0.0322581	0.0357143	0.25	0.6875	0.56982	0.857081
REACTOME_PHASE_I_FUNCTIONALIZATION_OF_COMPOUNDS	Down-regulated	7	1	98	56	0.125	0.0102041	0.122807	0.125	0.875	2.40625	13.6385	0.00370271
REACTOME_PHASE_II_CONJUGATION_OF_COMPOUNDS	Down-regulated	2	2	98	56	0.0357143	0.0204082	0.0344828	0.0357143	0.5	1.375	1.7707	0.461697
REACTOME_PHASE_II_CONJUGATION_OF_COMPOUNDS	Up-regulated	2	1	98	56	0.0357143	0.0102041	0.0350877	0.0357143	0.666667	1.83333	3.56137	0.299278
REACTOME_PHENYLALANINE_AND_TYROSINE_METABOLISM	Down-regulated	13	5	98	56	0.232143	0.0510204	0.213115	0.232143	0.722222	1.98611	5.55466	0.00115241
REACTOME_PHENYLALANINE_AND_TYROSINE_METABOLISM	Up-regulated	4	5	98	56	0.0714286	0.0510204	0.0655738	0.0714286	0.444444	1.22222	1.42727	0.424663
REACTOME_PHOSPHATE_BOND_HYDROLYSIS_BY_NTPDASE_PROTEINS	Down-regulated	4	1	98	56	0.0714286	0.0102041	0.0701754	0.0714286	0.8	2.2	7.36538	0.0588973
REACTOME_PHOSPHATE_BOND_HYDROLYSIS_BY_NTPDASE_PROTEINS	Up-regulated	3	7	98	56	0.0535714	0.0714286	0.047619	0.0535714	0.3	0.825	0.737257	0.775451
REACTOME_PHOSPHATE_BOND_HYDROLYSIS_BY_NUDT_PROTEINS	Down-regulated	3	5	98	56	0.0535714	0.0510204	0.0491803	0.0535714	0.375	1.03125	1.05247	0.608525
REACTOME_PHOSPHATE_BOND_HYDROLYSIS_BY_NUDT_PROTEINS	Up-regulated	15	8	98	56	0.267857	0.0816327	0.234375	0.267857	0.652174	1.79348	4.07426	0.00230587
REACTOME_PHOSPHOLIPASE_C_MEDIATED_CASCADE_FGFR2	Down-regulated	8	3	98	56	0.142857	0.0306122	0.135593	0.142857	0.727273	2	5.21736	0.0127324
REACTOME_PHOSPHOLIPASE_C_MEDIATED_CASCADE_FGFR4	Down-regulated	8	2	98	56	0.142857	0.0204082	0.137931	0.142857	0.8	2.2	7.88998	0.00490827
REACTOME_PHOSPHOLIPASE_C_MEDIATED_CASCADE_FGFR4	Up-regulated	2	6	98	56	0.0357143	0.0612245	0.0322581	0.0357143	0.25	0.6875	0.56982	0.857081
REACTOME_PHOSPHORYLATION_OF_EMI1	Down-regulated	9	18	98	56	0.160714	0.183673	0.121622	0.160714	0.333333	0.916667	0.851951	0.715928
REACTOME_PHOSPHORYLATION_OF_EMI1	Up-regulated	10	1	98	56	0.178571	0.0102041	0.175439	0.178571	0.909091	2.5	20.7084	0.000181173
REACTOME_PHOSPHORYLATION_OF_THE_APC_C	Down-regulated	4	14	98	56	0.0714286	0.142857	0.0571429	0.0714286	0.222222	0.611111	0.463644	0.948435
REACTOME_PHOSPHORYLATION_OF_THE_APC_C	Up-regulated	13	6	98	56	0.232143	0.0612245	0.209677	0.232143	0.684211	1.88158	4.58528	0.00259419
REACTOME_PHOSPHORYLATION_SITE_MUTANTS_OF_CTNNB1_ARE_NOT_TARGETED_TO_THE_PROTEASOME_BY_THE_DESTRUCTION_COMPLEX	Down-regulated	5	7	98	56	0.0892857	0.0714286	0.0793651	0.0892857	0.416667	1.14583	1.27243	0.456465
REACTOME_PHOSPHORYLATION_SITE_MUTANTS_OF_CTNNB1_ARE_NOT_TARGETED_TO_THE_PROTEASOME_BY_THE_DESTRUCTION_COMPLEX	Up-regulated	4	2	98	56	0.0714286	0.0204082	0.0689655	0.0714286	0.666667	1.83333	3.65944	0.128225
REACTOME_PHYSIOLOGICAL_FACTORS	Down-regulated	7	3	98	56	0.125	0.0306122	0.118644	0.125	0.7	1.925	4.47684	0.0279017
REACTOME_PI_3K_CASCADE_FGFR1	Down-regulated	4	3	98	56	0.0714286	0.0306122	0.0677966	0.0714286	0.571429	1.57143	2.42095	0.218164
REACTOME_PI_3K_CASCADE_FGFR2	Down-regulated	5	4	98	56	0.0892857	0.0408163	0.0833333	0.0892857	0.555556	1.52778	2.29068	0.188903
REACTOME_PI_3K_CASCADE_FGFR3	Down-regulated	4	3	98	56	0.0714286	0.0306122	0.0677966	0.0714286	0.571429	1.57143	2.42095	0.218164
REACTOME_PI_3K_CASCADE_FGFR4	Down-regulated	5	3	98	56	0.0892857	0.0306122	0.0847458	0.0892857	0.625	1.71875	3.08028	0.116448
REACTOME_PI_METABOLISM	Down-regulated	3	1	98	56	0.0535714	0.0102041	0.0526316	0.0535714	0.75	2.0625	5.42885	0.136859
REACTOME_PI_METABOLISM	Up-regulated	1	1	98	56	0.0178571	0.0102041	0.0175439	0.0178571	0.5	1.375	1.75672	0.596554
REACTOME_PI3K_AKT_ACTIVATION	Down-regulated	4	3	98	56	0.0714286	0.0306122	0.0677966	0.0714286	0.571429	1.57143	2.42095	0.218164
REACTOME_PI3K_AKT_ACTIVATION	Up-regulated	1	1	98	56	0.0178571	0.0102041	0.0175439	0.0178571	0.5	1.375	1.75672	0.596554
REACTOME_PI3K_AKT_SIGNALING_IN_CANCER	Down-regulated	4	1	98	56	0.0714286	0.0102041	0.0701754	0.0714286	0.8	2.2	7.36538	0.0588973
REACTOME_PI3K_EVENTS_IN_ERBB2_SIGNALING	Down-regulated	3	4	98	56	0.0535714	0.0408163	0.05	0.0535714	0.428571	1.17857	1.32761	0.500284
REACTOME_PI3K_EVENTS_IN_ERBB4_SIGNALING	Down-regulated	1	3	98	56	0.0178571	0.0306122	0.0169492	0.0178571	0.25	0.6875	0.577647	0.83969
REACTOME_PI3K_EVENTS_IN_ERBB4_SIGNALING	Up-regulated	1	3	98	56	0.0178571	0.0306122	0.0169492	0.0178571	0.25	0.6875	0.577647	0.83969
REACTOME_PI5P_REGULATES_TP53_ACETYLATION	Down-regulated	7	8	98	56	0.125	0.0816327	0.109375	0.125	0.466667	1.28333	1.60205	0.273369
REACTOME_PI5P_REGULATES_TP53_ACETYLATION	Up-regulated	6	5	98	56	0.107143	0.0510204	0.0983607	0.107143	0.545455	1.5	2.21966	0.164243
REACTOME_PINK1_PRKN_MEDIATED_MITOPHAGY	Down-regulated	1	9	98	56	0.0178571	0.0918367	0.0153846	0.0178571	0.1	0.275	0.181253	0.99087
REACTOME_PINK1_PRKN_MEDIATED_MITOPHAGY	Up-regulated	23	12	98	56	0.410714	0.122449	0.338235	0.410714	0.657143	1.80714	4.93588	5.87379e-05
REACTOME_PIWI_INTERACTING_RNA_PIRNA_BIOGENESIS	Up-regulated	11	4	98	56	0.196429	0.0408163	0.183333	0.196429	0.733333	2.01667	5.67405	0.00257352
REACTOME_PKA_ACTIVATION_IN_GLUCAGON_SIGNALLING	Down-regulated	7	2	98	56	0.125	0.0204082	0.12069	0.125	0.777778	2.13889	6.76919	0.0118063
REACTOME_PKA_MEDIATED_PHOSPHORYLATION_OF_CREB	Down-regulated	3	1	98	56	0.0535714	0.0102041	0.0526316	0.0535714	0.75	2.0625	5.42885	0.136859
REACTOME_PKA_MEDIATED_PHOSPHORYLATION_OF_KEY_METABOLIC_FACTORS	Down-regulated	11	9	98	56	0.196429	0.0918367	0.169231	0.196429	0.55	1.5125	2.40248	0.0558214
REACTOME_PKA_MEDIATED_PHOSPHORYLATION_OF_KEY_METABOLIC_FACTORS	Up-regulated	2	3	98	56	0.0357143	0.0306122	0.0338983	0.0357143	0.4	1.1	1.17159	0.600294
REACTOME_PKMTS_METHYLATE_HISTONE_LYSINES	Down-regulated	3	5	98	56	0.0535714	0.0510204	0.0491803	0.0535714	0.375	1.03125	1.05247	0.608525
REACTOME_PKMTS_METHYLATE_HISTONE_LYSINES	Up-regulated	7	3	98	56	0.125	0.0306122	0.118644	0.125	0.7	1.925	4.47684	0.0279017
REACTOME_PLASMA_LIPOPROTEIN_ASSEMBLY	Down-regulated	16	8	98	56	0.285714	0.0816327	0.25	0.285714	0.666667	1.83333	4.45132	0.00106034
REACTOME_PLASMA_LIPOPROTEIN_ASSEMBLY_REMODELING_AND_CLEARANCE	Down-regulated	7	4	98	56	0.125	0.0408163	0.116667	0.125	0.636364	1.75	3.32892	0.054448
REACTOME_PLASMA_LIPOPROTEIN_CLEARANCE	Down-regulated	7	5	98	56	0.125	0.0510204	0.114754	0.125	0.583333	1.60417	2.63913	0.0928379
REACTOME_PLASMA_LIPOPROTEIN_CLEARANCE	Up-regulated	2	1	98	56	0.0357143	0.0102041	0.0350877	0.0357143	0.666667	1.83333	3.56137	0.299278
REACTOME_PLASMA_LIPOPROTEIN_REMODELING	Down-regulated	12	8	98	56	0.214286	0.0816327	0.1875	0.214286	0.6	1.65	3.04402	0.0190503
REACTOME_PLATELET_ACTIVATION_SIGNALING_AND_AGGREGATION	Down-regulated	8	3	98	56	0.142857	0.0306122	0.135593	0.142857	0.727273	2	5.21736	0.0127324
REACTOME_PLATELET_ADHESION_TO_EXPOSED_COLLAGEN	Down-regulated	13	9	98	56	0.232143	0.0918367	0.2	0.232143	0.590909	1.625	2.96666	0.016938
REACTOME_PLATELET_AGGREGATION_PLUG_FORMATION_	Down-regulated	8	6	98	56	0.142857	0.0612245	0.129032	0.142857	0.571429	1.57143	2.53892	0.0821898
REACTOME_PLATELET_CALCIUM_HOMEOSTASIS	Down-regulated	7	4	98	56	0.125	0.0408163	0.116667	0.125	0.636364	1.75	3.32892	0.054448
REACTOME_PLATELET_HOMEOSTASIS	Down-regulated	6	3	98	56	0.107143	0.0306122	0.101695	0.107143	0.666667	1.83333	3.76494	0.058483
REACTOME_PLATELET_SENSITIZATION_BY_LDL	Down-regulated	3	8	98	56	0.0535714	0.0816327	0.046875	0.0535714	0.272727	0.75	0.638549	0.834691
REACTOME_PLATELET_SENSITIZATION_BY_LDL	Up-regulated	4	2	98	56	0.0714286	0.0204082	0.0689655	0.0714286	0.666667	1.83333	3.65944	0.128225
REACTOME_POLB_DEPENDENT_LONG_PATCH_BASE_EXCISION_REPAIR	Down-regulated	2	11	98	56	0.0357143	0.112245	0.0298507	0.0357143	0.153846	0.423077	0.294853	0.980542
REACTOME_POLB_DEPENDENT_LONG_PATCH_BASE_EXCISION_REPAIR	Up-regulated	18	8	98	56	0.321429	0.0816327	0.28125	0.321429	0.692308	1.90385	5.2641	0.000202413
REACTOME_POLO_LIKE_KINASE_MEDIATED_EVENTS	Down-regulated	4	12	98	56	0.0714286	0.122449	0.0588235	0.0714286	0.25	0.6875	0.553261	0.901444
REACTOME_POLO_LIKE_KINASE_MEDIATED_EVENTS	Up-regulated	13	4	98	56	0.232143	0.0408163	0.216667	0.232143	0.764706	2.10294	7.00673	0.000449609
REACTOME_POLYMERASE_SWITCHING	Down-regulated	8	19	98	56	0.142857	0.193878	0.106667	0.142857	0.296296	0.814815	0.69458	0.84657
REACTOME_POLYMERASE_SWITCHING	Up-regulated	11	4	98	56	0.196429	0.0408163	0.183333	0.196429	0.733333	2.01667	5.67405	0.00257352
REACTOME_POLYMERASE_SWITCHING_ON_THE_C_STRAND_OF_THE_TELOMERE	Down-regulated	4	15	98	56	0.0714286	0.153061	0.056338	0.0714286	0.210526	0.578947	0.427767	0.9634
REACTOME_POLYMERASE_SWITCHING_ON_THE_C_STRAND_OF_THE_TELOMERE	Up-regulated	10	5	98	56	0.178571	0.0510204	0.163934	0.178571	0.666667	1.83333	4.00348	0.0124143
REACTOME_POSITIVE_EPIGENETIC_REGULATION_OF_RRNA_EXPRESSION	Down-regulated	2	5	98	56	0.0357143	0.0510204	0.0327869	0.0357143	0.285714	0.785714	0.69047	0.794942
REACTOME_POSITIVE_EPIGENETIC_REGULATION_OF_RRNA_EXPRESSION	Up-regulated	11	6	98	56	0.196429	0.0612245	0.177419	0.196429	0.647059	1.77941	3.71315	0.0116828
REACTOME_POST_CHAPERONIN_TUBULIN_FOLDING_PATHWAY	Down-regulated	2	2	98	56	0.0357143	0.0204082	0.0344828	0.0357143	0.5	1.375	1.7707	0.461697
REACTOME_POST_CHAPERONIN_TUBULIN_FOLDING_PATHWAY	Up-regulated	5	2	98	56	0.0892857	0.0204082	0.0862069	0.0892857	0.714286	1.96429	4.65634	0.0607711
REACTOME_POST_TRANSLATIONAL_MODIFICATION_SYNTHESIS_OF_GPI_ANCHORED_PROTEINS	Down-regulated	8	2	98	56	0.142857	0.0204082	0.137931	0.142857	0.8	2.2	7.88998	0.00490827
REACTOME_POST_TRANSLATIONAL_PROTEIN_MODIFICATION	Up-regulated	5	1	98	56	0.0892857	0.0102041	0.0877193	0.0892857	0.833333	2.29167	9.3761	0.0242334
REACTOME_POSTMITOTIC_NUCLEAR_PORE_COMPLEX_NPC_REFORMATION	Down-regulated	1	12	98	56	0.0178571	0.122449	0.0147059	0.0178571	0.0769231	0.211538	0.131512	0.997944
REACTOME_POSTMITOTIC_NUCLEAR_PORE_COMPLEX_NPC_REFORMATION	Up-regulated	21	7	98	56	0.375	0.0714286	0.333333	0.375	0.75	2.0625	7.68049	4.94344e-06
REACTOME_POTASSIUM_CHANNELS	Down-regulated	6	6	98	56	0.107143	0.0612245	0.0967742	0.107143	0.5	1.375	1.83239	0.235649
REACTOME_POTASSIUM_CHANNELS	Up-regulated	5	8	98	56	0.0892857	0.0816327	0.078125	0.0892857	0.384615	1.05769	1.10223	0.544908
REACTOME_POTENTIAL_THERAPEUTICS_FOR_SARS	Down-regulated	10	4	98	56	0.178571	0.0408163	0.166667	0.178571	0.714286	1.96429	5.05075	0.00585379
REACTOME_POTENTIAL_THERAPEUTICS_FOR_SARS	Up-regulated	2	3	98	56	0.0357143	0.0306122	0.0338983	0.0357143	0.4	1.1	1.17159	0.600294
REACTOME_POU5F1_OCT4_SOX2_NANOG_ACTIVATE_GENES_RELATED_TO_PROLIFERATION	Down-regulated	1	0	98	56	0.0178571	0	0.0178571	0.0178571	1	2.75		0.363636
REACTOME_POU5F1_OCT4_SOX2_NANOG_ACTIVATE_GENES_RELATED_TO_PROLIFERATION	Up-regulated	5	5	98	56	0.0892857	0.0510204	0.0819672	0.0892857	0.5	1.375	1.81611	0.273451
REACTOME_POU5F1_OCT4_SOX2_NANOG_REPRESS_GENES_RELATED_TO_DIFFERENTIATION	Down-regulated	7	6	98	56	0.125	0.0612245	0.112903	0.125	0.538462	1.48077	2.17866	0.143123
REACTOME_POU5F1_OCT4_SOX2_NANOG_REPRESS_GENES_RELATED_TO_DIFFERENTIATION	Up-regulated	3	0	98	56	0.0535714	0	0.0535714	0.0535714	1	2.75		0.0464396
REACTOME_PP2A_MEDIATED_DEPHOSPHORYLATION_OF_KEY_METABOLIC_FACTORS	Down-regulated	3	4	98	56	0.0535714	0.0408163	0.05	0.0535714	0.428571	1.17857	1.32761	0.500284
REACTOME_PP2A_MEDIATED_DEPHOSPHORYLATION_OF_KEY_METABOLIC_FACTORS	Up-regulated	19	12	98	56	0.339286	0.122449	0.279412	0.339286	0.612903	1.68548	3.64575	0.00147332
REACTOME_PRC2_METHYLATES_HISTONES_AND_DNA	Down-regulated	4	6	98	56	0.0714286	0.0612245	0.0645161	0.0714286	0.4	1.1	1.17819	0.52547
REACTOME_PRC2_METHYLATES_HISTONES_AND_DNA	Up-regulated	1	3	98	56	0.0178571	0.0306122	0.0169492	0.0178571	0.25	0.6875	0.577647	0.83969
REACTOME_PRE_NOTCH_EXPRESSION_AND_PROCESSING	Down-regulated	1	0	98	56	0.0178571	0	0.0178571	0.0178571	1	2.75		0.363636
REACTOME_PRE_NOTCH_PROCESSING_IN_GOLGI	Down-regulated	10	2	98	56	0.178571	0.0204082	0.172414	0.178571	0.833333	2.29167	10.2744	0.000770492
REACTOME_PRE_NOTCH_PROCESSING_IN_THE_ENDOPLASMIC_RETICULUM	Down-regulated	7	3	98	56	0.125	0.0306122	0.118644	0.125	0.7	1.925	4.47684	0.0279017
REACTOME_PREGNENOLONE_BIOSYNTHESIS	Down-regulated	8	4	98	56	0.142857	0.0408163	0.133333	0.142857	0.666667	1.83333	3.87947	0.0270266
REACTOME_PREGNENOLONE_BIOSYNTHESIS	Up-regulated	3	1	98	56	0.0535714	0.0102041	0.0526316	0.0535714	0.75	2.0625	5.42885	0.136859
REACTOME_PRESYNAPTIC_DEPOLARIZATION_AND_CALCIUM_CHANNEL_OPENING	Down-regulated	7	5	98	56	0.125	0.0510204	0.114754	0.125	0.583333	1.60417	2.63913	0.0928379
REACTOME_PRESYNAPTIC_DEPOLARIZATION_AND_CALCIUM_CHANNEL_OPENING	Up-regulated	3	12	98	56	0.0535714	0.122449	0.0441176	0.0535714	0.2	0.55	0.407757	0.958142
REACTOME_PRESYNAPTIC_FUNCTION_OF_KAINATE_RECEPTORS	Down-regulated	3	4	98	56	0.0535714	0.0408163	0.05	0.0535714	0.428571	1.17857	1.32761	0.500284
REACTOME_PREVENTION_OF_PHAGOSOMAL_LYSOSOMAL_FUSION	Down-regulated	2	2	98	56	0.0357143	0.0204082	0.0344828	0.0357143	0.5	1.375	1.7707	0.461697
REACTOME_PREVENTION_OF_PHAGOSOMAL_LYSOSOMAL_FUSION	Up-regulated	8	2	98	56	0.142857	0.0204082	0.137931	0.142857	0.8	2.2	7.88998	0.00490827
REACTOME_PROCESSING_AND_ACTIVATION_OF_SUMO	Down-regulated	1	9	98	56	0.0178571	0.0918367	0.0153846	0.0178571	0.1	0.275	0.181253	0.99087
REACTOME_PROCESSING_AND_ACTIVATION_OF_SUMO	Up-regulated	14	7	98	56	0.25	0.0714286	0.222222	0.25	0.666667	1.83333	4.28807	0.00247478
REACTOME_PROCESSING_OF_CAPPED_INTRON_CONTAINING_PRE_MRNA	Down-regulated	2	11	98	56	0.0357143	0.112245	0.0298507	0.0357143	0.153846	0.423077	0.294853	0.980542
REACTOME_PROCESSING_OF_CAPPED_INTRON_CONTAINING_PRE_MRNA	Up-regulated	16	8	98	56	0.285714	0.0816327	0.25	0.285714	0.666667	1.83333	4.45132	0.00106034
REACTOME_PROCESSING_OF_CAPPED_INTRONLESS_PRE_MRNA	Down-regulated	1	8	98	56	0.0178571	0.0816327	0.015625	0.0178571	0.111111	0.305556	0.206114	0.985126
REACTOME_PROCESSING_OF_CAPPED_INTRONLESS_PRE_MRNA	Up-regulated	16	9	98	56	0.285714	0.0918367	0.246154	0.285714	0.64	1.76	3.91663	0.00210786
REACTOME_PROCESSING_OF_DNA_DOUBLE_STRAND_BREAK_ENDS	Down-regulated	1	10	98	56	0.0178571	0.102041	0.0151515	0.0178571	0.0909091	0.25	0.161359	0.994421
REACTOME_PROCESSING_OF_DNA_DOUBLE_STRAND_BREAK_ENDS	Up-regulated	11	5	98	56	0.196429	0.0510204	0.180328	0.196429	0.6875	1.89062	4.49834	0.00583019
REACTOME_PROCESSING_OF_INTRONLESS_PRE_MRNAS	Down-regulated	4	3	98	56	0.0714286	0.0306122	0.0677966	0.0714286	0.571429	1.57143	2.42095	0.218164
REACTOME_PROCESSING_OF_INTRONLESS_PRE_MRNAS	Up-regulated	14	10	98	56	0.25	0.102041	0.212121	0.25	0.583333	1.60417	2.91114	0.0149392
REACTOME_PROCESSING_OF_SMDT1	Down-regulated	1	8	98	56	0.0178571	0.0816327	0.015625	0.0178571	0.111111	0.305556	0.206114	0.985126
REACTOME_PROCESSING_OF_SMDT1	Up-regulated	16	7	98	56	0.285714	0.0714286	0.253968	0.285714	0.695652	1.91304	5.13831	0.000492926
REACTOME_PROCESSIVE_SYNTHESIS_ON_THE_C_STRAND_OF_THE_TELOMERE	Down-regulated	2	14	98	56	0.0357143	0.142857	0.0285714	0.0357143	0.125	0.34375	0.223937	0.994763
REACTOME_PROCESSIVE_SYNTHESIS_ON_THE_C_STRAND_OF_THE_TELOMERE	Up-regulated	11	6	98	56	0.196429	0.0612245	0.177419	0.196429	0.647059	1.77941	3.71315	0.0116828
REACTOME_PROCESSIVE_SYNTHESIS_ON_THE_LAGGING_STRAND	Down-regulated	7	16	98	56	0.125	0.163265	0.0972222	0.125	0.304348	0.836957	0.73358	0.808233
REACTOME_PROCESSIVE_SYNTHESIS_ON_THE_LAGGING_STRAND	Up-regulated	11	6	98	56	0.196429	0.0612245	0.177419	0.196429	0.647059	1.77941	3.71315	0.0116828
REACTOME_PROGRAMMED_CELL_DEATH	Up-regulated	14	5	98	56	0.25	0.0510204	0.229508	0.25	0.736842	2.02632	6.11977	0.000486975
REACTOME_PROLACTIN_RECEPTOR_SIGNALING	Up-regulated	4	1	98	56	0.0714286	0.0102041	0.0701754	0.0714286	0.8	2.2	7.36538	0.0588973
REACTOME_PROLONGED_ERK_ACTIVATION_EVENTS	Down-regulated	1	5	98	56	0.0178571	0.0510204	0.0163934	0.0178571	0.166667	0.458333	0.340145	0.937296
REACTOME_PROLONGED_ERK_ACTIVATION_EVENTS	Up-regulated	10	2	98	56	0.178571	0.0204082	0.172414	0.178571	0.833333	2.29167	10.2744	0.000770492
REACTOME_PROSTACYCLIN_SIGNALLING_THROUGH_PROSTACYCLIN_RECEPTOR	Down-regulated	2	5	98	56	0.0357143	0.0510204	0.0327869	0.0357143	0.285714	0.785714	0.69047	0.794942
REACTOME_PROSTACYCLIN_SIGNALLING_THROUGH_PROSTACYCLIN_RECEPTOR	Up-regulated	1	3	98	56	0.0178571	0.0306122	0.0169492	0.0178571	0.25	0.6875	0.577647	0.83969
REACTOME_PROSTANOID_LIGAND_RECEPTORS	Down-regulated	5	4	98	56	0.0892857	0.0408163	0.0833333	0.0892857	0.555556	1.52778	2.29068	0.188903
REACTOME_PROSTANOID_LIGAND_RECEPTORS	Up-regulated	1	10	98	56	0.0178571	0.102041	0.0151515	0.0178571	0.0909091	0.25	0.161359	0.994421
REACTOME_PROTEIN_FOLDING	Down-regulated	1	1	98	56	0.0178571	0.0102041	0.0175439	0.0178571	0.5	1.375	1.75672	0.596554
REACTOME_PROTEIN_FOLDING	Up-regulated	10	2	98	56	0.178571	0.0204082	0.172414	0.178571	0.833333	2.29167	10.2744	0.000770492
REACTOME_PROTEIN_LOCALIZATION	Down-regulated	1	8	98	56	0.0178571	0.0816327	0.015625	0.0178571	0.111111	0.305556	0.206114	0.985126
REACTOME_PROTEIN_LOCALIZATION	Up-regulated	14	6	98	56	0.25	0.0612245	0.225806	0.25	0.7	1.925	5.05175	0.00115816
REACTOME_PROTEIN_METHYLATION	Up-regulated	16	3	98	56	0.285714	0.0306122	0.271186	0.285714	0.842105	2.31579	12.4439	7.22581e-06
REACTOME_PROTEIN_PROTEIN_INTERACTIONS_AT_SYNAPSES	Down-regulated	8	5	98	56	0.142857	0.0510204	0.131148	0.142857	0.615385	1.69231	3.07557	0.0497361
REACTOME_PROTEIN_REPAIR	Down-regulated	5	7	98	56	0.0892857	0.0714286	0.0793651	0.0892857	0.416667	1.14583	1.27243	0.456465
REACTOME_PROTEIN_REPAIR	Up-regulated	8	11	98	56	0.142857	0.112245	0.119403	0.142857	0.421053	1.15789	1.31572	0.375932
REACTOME_PROTEIN_UBIQUITINATION	Down-regulated	3	11	98	56	0.0535714	0.112245	0.0447761	0.0535714	0.214286	0.589286	0.449774	0.939814
REACTOME_PROTEIN_UBIQUITINATION	Up-regulated	10	6	98	56	0.178571	0.0612245	0.16129	0.178571	0.625	1.71875	3.3049	0.0233879
REACTOME_PROTON_COUPLED_MONOCARBOXYLATE_TRANSPORT	Down-regulated	6	5	98	56	0.107143	0.0510204	0.0983607	0.107143	0.545455	1.5	2.21966	0.164243
REACTOME_PTEN_REGULATION	Up-regulated	15	4	98	56	0.267857	0.0408163	0.25	0.267857	0.789474	2.17105	8.46672	6.94156e-05
REACTOME_PTK6_REGULATES_CELL_CYCLE	Down-regulated	3	6	98	56	0.0535714	0.0612245	0.0483871	0.0535714	0.333333	0.916667	0.868685	0.700457
REACTOME_PTK6_REGULATES_CELL_CYCLE	Up-regulated	7	2	98	56	0.125	0.0204082	0.12069	0.125	0.777778	2.13889	6.76919	0.0118063
REACTOME_PTK6_REGULATES_RHO_GTPASES_RAS_GTPASE_AND_MAP_KINASES	Down-regulated	5	7	98	56	0.0892857	0.0714286	0.0793651	0.0892857	0.416667	1.14583	1.27243	0.456465
REACTOME_PTK6_REGULATES_RHO_GTPASES_RAS_GTPASE_AND_MAP_KINASES	Up-regulated	4	2	98	56	0.0714286	0.0204082	0.0689655	0.0714286	0.666667	1.83333	3.65944	0.128225
REACTOME_PTK6_REGULATES_RTKS_AND_THEIR_EFFECTORS_AKT1_AND_DOK1	Down-regulated	8	4	98	56	0.142857	0.0408163	0.133333	0.142857	0.666667	1.83333	3.87947	0.0270266
REACTOME_PTK6_REGULATES_RTKS_AND_THEIR_EFFECTORS_AKT1_AND_DOK1	Up-regulated	1	6	98	56	0.0178571	0.0612245	0.016129	0.0178571	0.142857	0.392857	0.280619	0.961022
REACTOME_PURINE_CATABOLISM	Down-regulated	3	4	98	56	0.0535714	0.0408163	0.05	0.0535714	0.428571	1.17857	1.32761	0.500284
REACTOME_PURINE_CATABOLISM	Up-regulated	4	1	98	56	0.0714286	0.0102041	0.0701754	0.0714286	0.8	2.2	7.36538	0.0588973
REACTOME_PURINE_RIBONUCLEOSIDE_MONOPHOSPHATE_BIOSYNTHESIS	Down-regulated	2	7	98	56	0.0357143	0.0714286	0.031746	0.0357143	0.222222	0.611111	0.483526	0.90183
REACTOME_PURINE_RIBONUCLEOSIDE_MONOPHOSPHATE_BIOSYNTHESIS	Up-regulated	13	11	98	56	0.232143	0.112245	0.19403	0.232143	0.541667	1.48958	2.37666	0.0424375
REACTOME_PURINE_SALVAGE	Down-regulated	1	1	98	56	0.0178571	0.0102041	0.0175439	0.0178571	0.5	1.375	1.75672	0.596554
REACTOME_PURINERGIC_SIGNALING_IN_LEISHMANIASIS_INFECTION	Down-regulated	5	4	98	56	0.0892857	0.0408163	0.0833333	0.0892857	0.555556	1.52778	2.29068	0.188903
REACTOME_PURINERGIC_SIGNALING_IN_LEISHMANIASIS_INFECTION	Up-regulated	3	3	98	56	0.0535714	0.0306122	0.0508475	0.0535714	0.5	1.375	1.78521	0.379375
REACTOME_PYRIMIDINE_CATABOLISM	Down-regulated	14	7	98	56	0.25	0.0714286	0.222222	0.25	0.666667	1.83333	4.28807	0.00247478
REACTOME_PYRIMIDINE_SALVAGE	Down-regulated	1	1	98	56	0.0178571	0.0102041	0.0175439	0.0178571	0.5	1.375	1.75672	0.596554
REACTOME_PYRIMIDINE_SALVAGE	Up-regulated	10	3	98	56	0.178571	0.0306122	0.169492	0.178571	0.769231	2.11538	6.79314	0.00236415
REACTOME_PYRUVATE_METABOLISM	Down-regulated	4	4	98	56	0.0714286	0.0408163	0.0666667	0.0714286	0.5	1.375	1.80045	0.319881
REACTOME_PYRUVATE_METABOLISM	Up-regulated	3	0	98	56	0.0535714	0	0.0535714	0.0535714	1	2.75		0.0464396
REACTOME_PYRUVATE_METABOLISM_AND_CITRIC_ACID_TCA_CYCLE	Down-regulated	5	3	98	56	0.0892857	0.0306122	0.0847458	0.0892857	0.625	1.71875	3.08028	0.116448
REACTOME_PYRUVATE_METABOLISM_AND_CITRIC_ACID_TCA_CYCLE	Up-regulated	5	2	98	56	0.0892857	0.0204082	0.0862069	0.0892857	0.714286	1.96429	4.65634	0.0607711
REACTOME_RA_BIOSYNTHESIS_PATHWAY	Down-regulated	6	2	98	56	0.107143	0.0204082	0.103448	0.107143	0.75	2.0625	5.69219	0.0273652
REACTOME_RA_BIOSYNTHESIS_PATHWAY	Up-regulated	2	0	98	56	0.0357143	0	0.0357143	0.0357143	1	2.75		0.130719
REACTOME_RAB_GEFS_EXCHANGE_GTP_FOR_GDP_ON_RABS	Down-regulated	1	1	98	56	0.0178571	0.0102041	0.0175439	0.0178571	0.5	1.375	1.75672	0.596554
REACTOME_RAB_GEFS_EXCHANGE_GTP_FOR_GDP_ON_RABS	Up-regulated	4	3	98	56	0.0714286	0.0306122	0.0677966	0.0714286	0.571429	1.57143	2.42095	0.218164
REACTOME_RAB_GERANYLGERANYLATION	Down-regulated	1	0	98	56	0.0178571	0	0.0178571	0.0178571	1	2.75		0.363636
REACTOME_RAB_GERANYLGERANYLATION	Up-regulated	1	0	98	56	0.0178571	0	0.0178571	0.0178571	1	2.75		0.363636
REACTOME_RAB_REGULATION_OF_TRAFFICKING	Down-regulated	1	0	98	56	0.0178571	0	0.0178571	0.0178571	1	2.75		0.363636
REACTOME_RAB_REGULATION_OF_TRAFFICKING	Up-regulated	5	2	98	56	0.0892857	0.0204082	0.0862069	0.0892857	0.714286	1.96429	4.65634	0.0607711
REACTOME_RAF_ACTIVATION	Down-regulated	1	3	98	56	0.0178571	0.0306122	0.0169492	0.0178571	0.25	0.6875	0.577647	0.83969
REACTOME_RAF_ACTIVATION	Up-regulated	6	3	98	56	0.107143	0.0306122	0.101695	0.107143	0.666667	1.83333	3.76494	0.058483
REACTOME_RAF_INDEPENDENT_MAPK1_3_ACTIVATION	Down-regulated	1	0	98	56	0.0178571	0	0.0178571	0.0178571	1	2.75		0.363636
REACTOME_RAF_INDEPENDENT_MAPK1_3_ACTIVATION	Up-regulated	3	0	98	56	0.0535714	0	0.0535714	0.0535714	1	2.75		0.0464396
REACTOME_RAP1_SIGNALLING	Down-regulated	8	1	98	56	0.142857	0.0102041	0.140351	0.142857	0.888889	2.44444	15.8989	0.0013874
REACTOME_RAP1_SIGNALLING	Up-regulated	1	5	98	56	0.0178571	0.0510204	0.0163934	0.0178571	0.166667	0.458333	0.340145	0.937296
REACTOME_RAS_ACTIVATION_UPON_CA2_INFLUX_THROUGH_NMDA_RECEPTOR	Down-regulated	4	4	98	56	0.0714286	0.0408163	0.0666667	0.0714286	0.5	1.375	1.80045	0.319881
REACTOME_RAS_ACTIVATION_UPON_CA2_INFLUX_THROUGH_NMDA_RECEPTOR	Up-regulated	1	5	98	56	0.0178571	0.0510204	0.0163934	0.0178571	0.166667	0.458333	0.340145	0.937296
REACTOME_RAS_PROCESSING	Down-regulated	1	2	98	56	0.0178571	0.0204082	0.0172414	0.0178571	0.333333	0.916667	0.873466	0.745192
REACTOME_RAS_PROCESSING	Up-regulated	7	1	98	56	0.125	0.0102041	0.122807	0.125	0.875	2.40625	13.6385	0.00370271
REACTOME_REACTIONS_SPECIFIC_TO_THE_COMPLEX_N_GLYCAN_SYNTHESIS_PATHWAY	Down-regulated	9	4	98	56	0.160714	0.0408163	0.15	0.160714	0.692308	1.90385	4.45297	0.0128331
REACTOME_RECEPTOR_MEDIATED_MITOPHAGY	Down-regulated	2	2	98	56	0.0357143	0.0204082	0.0344828	0.0357143	0.5	1.375	1.7707	0.461697
REACTOME_RECEPTOR_MEDIATED_MITOPHAGY	Up-regulated	12	6	98	56	0.214286	0.0612245	0.193548	0.214286	0.666667	1.83333	4.13957	0.00560883
REACTOME_RECEPTOR_TYPE_TYROSINE_PROTEIN_PHOSPHATASES	Down-regulated	15	9	98	56	0.267857	0.0918367	0.230769	0.267857	0.625	1.71875	3.58484	0.00438177
REACTOME_RECOGNITION_AND_ASSOCIATION_OF_DNA_GLYCOSYLASE_WITH_SITE_CONTAINING_AN_AFFECTED_PURINE	Down-regulated	1	4	98	56	0.0178571	0.0408163	0.0166667	0.0178571	0.2	0.55	0.429312	0.899539
REACTOME_RECOGNITION_AND_ASSOCIATION_OF_DNA_GLYCOSYLASE_WITH_SITE_CONTAINING_AN_AFFECTED_PURINE	Up-regulated	7	4	98	56	0.125	0.0408163	0.116667	0.125	0.636364	1.75	3.32892	0.054448
REACTOME_RECOGNITION_OF_DNA_DAMAGE_BY_PCNA_CONTAINING_REPLICATION_COMPLEX	Down-regulated	1	17	98	56	0.0178571	0.173469	0.0136986	0.0178571	0.0555556	0.152778	0.0875104	0.999844
REACTOME_RECOGNITION_OF_DNA_DAMAGE_BY_PCNA_CONTAINING_REPLICATION_COMPLEX	Up-regulated	16	8	98	56	0.285714	0.0816327	0.25	0.285714	0.666667	1.83333	4.45132	0.00106034
REACTOME_RECRUITMENT_OF_MITOTIC_CENTROSOME_PROTEINS_AND_COMPLEXES	Down-regulated	2	9	98	56	0.0357143	0.0918367	0.0307692	0.0357143	0.181818	0.5	0.368299	0.955366
REACTOME_RECRUITMENT_OF_MITOTIC_CENTROSOME_PROTEINS_AND_COMPLEXES	Up-regulated	11	4	98	56	0.196429	0.0408163	0.183333	0.196429	0.733333	2.01667	5.67405	0.00257352
REACTOME_RECRUITMENT_OF_NUMA_TO_MITOTIC_CENTROSOMES	Down-regulated	1	8	98	56	0.0178571	0.0816327	0.015625	0.0178571	0.111111	0.305556	0.206114	0.985126
REACTOME_RECRUITMENT_OF_NUMA_TO_MITOTIC_CENTROSOMES	Up-regulated	12	4	98	56	0.214286	0.0408163	0.2	0.214286	0.75	2.0625	6.32556	0.00109322
REACTOME_RECYCLING_OF_BILE_ACIDS_AND_SALTS	Down-regulated	17	0	98	56	0.303571	0	0.303571	0.303571	1	2.75		5.65517e-09
REACTOME_RECYCLING_OF_EIF2_GDP	Down-regulated	2	10	98	56	0.0357143	0.102041	0.030303	0.0357143	0.166667	0.458333	0.327916	0.970387
REACTOME_RECYCLING_OF_EIF2_GDP	Up-regulated	25	12	98	56	0.446429	0.122449	0.367647	0.446429	0.675676	1.85811	5.70328	9.53143e-06
REACTOME_RECYCLING_PATHWAY_OF_L1	Down-regulated	3	0	98	56	0.0535714	0	0.0535714	0.0535714	1	2.75		0.0464396
REACTOME_REDUCTION_OF_CYTOSOLIC_CA_LEVELS	Down-regulated	8	3	98	56	0.142857	0.0306122	0.135593	0.142857	0.727273	2	5.21736	0.0127324
REACTOME_REDUCTION_OF_CYTOSOLIC_CA_LEVELS	Up-regulated	1	2	98	56	0.0178571	0.0204082	0.0172414	0.0178571	0.333333	0.916667	0.873466	0.745192
REACTOME_REELIN_SIGNALLING_PATHWAY	Down-regulated	14	9	98	56	0.25	0.0918367	0.215385	0.25	0.608696	1.67391	3.2685	0.00878068
REACTOME_REGULATED_PROTEOLYSIS_OF_P75NTR	Down-regulated	3	5	98	56	0.0535714	0.0510204	0.0491803	0.0535714	0.375	1.03125	1.05247	0.608525
REACTOME_REGULATED_PROTEOLYSIS_OF_P75NTR	Up-regulated	4	2	98	56	0.0714286	0.0204082	0.0689655	0.0714286	0.666667	1.83333	3.65944	0.128225
REACTOME_REGULATION_BY_C_FLIP	Down-regulated	3	2	98	56	0.0535714	0.0204082	0.0517241	0.0535714	0.6	1.65	2.69829	0.2538
REACTOME_REGULATION_BY_C_FLIP	Up-regulated	5	2	98	56	0.0892857	0.0204082	0.0862069	0.0892857	0.714286	1.96429	4.65634	0.0607711
REACTOME_REGULATION_OF_BETA_CELL_DEVELOPMENT	Down-regulated	5	0	98	56	0.0892857	0	0.0892857	0.0892857	1	2.75		0.00565067
REACTOME_REGULATION_OF_CHOLESTEROL_BIOSYNTHESIS_BY_SREBP_SREBF_	Down-regulated	9	3	98	56	0.160714	0.0306122	0.152542	0.160714	0.75	2.0625	5.98885	0.00558536
REACTOME_REGULATION_OF_CHOLESTEROL_BIOSYNTHESIS_BY_SREBP_SREBF_	Up-regulated	3	1	98	56	0.0535714	0.0102041	0.0526316	0.0535714	0.75	2.0625	5.42885	0.136859
REACTOME_REGULATION_OF_COMMISSURAL_AXON_PATHFINDING_BY_SLIT_AND_ROBO	Down-regulated	9	4	98	56	0.160714	0.0408163	0.15	0.160714	0.692308	1.90385	4.45297	0.0128331
REACTOME_REGULATION_OF_COMMISSURAL_AXON_PATHFINDING_BY_SLIT_AND_ROBO	Up-regulated	2	5	98	56	0.0357143	0.0510204	0.0327869	0.0357143	0.285714	0.785714	0.69047	0.794942
REACTOME_REGULATION_OF_CYTOSKELETAL_REMODELING_AND_CELL_SPREADING_BY_IPP_COMPLEX_COMPONENTS	Down-regulated	15	4	98	56	0.267857	0.0408163	0.25	0.267857	0.789474	2.17105	8.46672	6.94156e-05
REACTOME_REGULATION_OF_CYTOSKELETAL_REMODELING_AND_CELL_SPREADING_BY_IPP_COMPLEX_COMPONENTS	Up-regulated	1	3	98	56	0.0178571	0.0306122	0.0169492	0.0178571	0.25	0.6875	0.577647	0.83969
REACTOME_REGULATION_OF_EXPRESSION_OF_SLITS_AND_ROBOS	Up-regulated	20	14	98	56	0.357143	0.142857	0.285714	0.357143	0.588235	1.61765	3.30472	0.00223946
REACTOME_REGULATION_OF_FOXO_TRANSCRIPTIONAL_ACTIVITY_BY_ACETYLATION	Down-regulated	1	3	98	56	0.0178571	0.0306122	0.0169492	0.0178571	0.25	0.6875	0.577647	0.83969
REACTOME_REGULATION_OF_FOXO_TRANSCRIPTIONAL_ACTIVITY_BY_ACETYLATION	Up-regulated	6	8	98	56	0.107143	0.0816327	0.09375	0.107143	0.428571	1.17857	1.34725	0.39813
REACTOME_REGULATION_OF_FZD_BY_UBIQUITINATION	Down-regulated	9	1	98	56	0.160714	0.0102041	0.157895	0.160714	0.9	2.475	18.2535	0.000507179
REACTOME_REGULATION_OF_GENE_EXPRESSION_BY_HYPOXIA_INDUCIBLE_FACTOR	Down-regulated	7	0	98	56	0.125	0	0.125	0.125	1	2.75		0.000653419
REACTOME_REGULATION_OF_GENE_EXPRESSION_BY_HYPOXIA_INDUCIBLE_FACTOR	Up-regulated	4	2	98	56	0.0714286	0.0204082	0.0689655	0.0714286	0.666667	1.83333	3.65944	0.128225
REACTOME_REGULATION_OF_GENE_EXPRESSION_IN_BETA_CELLS	Down-regulated	6	0	98	56	0.107143	0	0.107143	0.107143	1	2.75		0.00193412
REACTOME_REGULATION_OF_GENE_EXPRESSION_IN_EARLY_PANCREATIC_PRECURSOR_CELLS	Down-regulated	5	6	98	56	0.0892857	0.0612245	0.0806452	0.0892857	0.454545	1.25	1.4992	0.364458
REACTOME_REGULATION_OF_GENE_EXPRESSION_IN_LATE_STAGE_BRANCHING_MORPHOGENESIS_PANCREATIC_BUD_PRECURSOR_CELLS	Down-regulated	4	1	98	56	0.0714286	0.0102041	0.0701754	0.0714286	0.8	2.2	7.36538	0.0588973
REACTOME_REGULATION_OF_GENE_EXPRESSION_IN_LATE_STAGE_BRANCHING_MORPHOGENESIS_PANCREATIC_BUD_PRECURSOR_CELLS	Up-regulated	7	2	98	56	0.125	0.0204082	0.12069	0.125	0.777778	2.13889	6.76919	0.0118063
REACTOME_REGULATION_OF_GLUCOKINASE_BY_GLUCOKINASE_REGULATORY_PROTEIN	Down-regulated	1	11	98	56	0.0178571	0.112245	0.0149254	0.0178571	0.0833333	0.229167	0.145082	0.996606
REACTOME_REGULATION_OF_GLUCOKINASE_BY_GLUCOKINASE_REGULATORY_PROTEIN	Up-regulated	19	8	98	56	0.339286	0.0816327	0.296875	0.339286	0.703704	1.93519	5.70281	8.41623e-05
REACTOME_REGULATION_OF_GLYCOLYSIS_BY_FRUCTOSE_2_6_BISPHOSPHATE_METABOLISM	Down-regulated	1	0	98	56	0.0178571	0	0.0178571	0.0178571	1	2.75		0.363636
REACTOME_REGULATION_OF_GLYCOLYSIS_BY_FRUCTOSE_2_6_BISPHOSPHATE_METABOLISM	Up-regulated	4	4	98	56	0.0714286	0.0408163	0.0666667	0.0714286	0.5	1.375	1.80045	0.319881
REACTOME_REGULATION_OF_HSF1_MEDIATED_HEAT_SHOCK_RESPONSE	Down-regulated	1	6	98	56	0.0178571	0.0612245	0.016129	0.0178571	0.142857	0.392857	0.280619	0.961022
REACTOME_REGULATION_OF_HSF1_MEDIATED_HEAT_SHOCK_RESPONSE	Up-regulated	13	5	98	56	0.232143	0.0510204	0.213115	0.232143	0.722222	1.98611	5.55466	0.00115241
REACTOME_REGULATION_OF_IFNA_SIGNALING	Down-regulated	10	7	98	56	0.178571	0.0714286	0.15873	0.178571	0.588235	1.61765	2.80559	0.0401095
REACTOME_REGULATION_OF_IFNA_SIGNALING	Up-regulated	2	5	98	56	0.0357143	0.0510204	0.0327869	0.0357143	0.285714	0.785714	0.69047	0.794942
REACTOME_REGULATION_OF_IFNG_SIGNALING	Down-regulated	4	7	98	56	0.0714286	0.0714286	0.0634921	0.0714286	0.363636	1	1	0.617477
REACTOME_REGULATION_OF_IFNG_SIGNALING	Up-regulated	8	3	98	56	0.142857	0.0306122	0.135593	0.142857	0.727273	2	5.21736	0.0127324
REACTOME_REGULATION_OF_INNATE_IMMUNE_RESPONSES_TO_CYTOSOLIC_DNA	Up-regulated	11	8	98	56	0.196429	0.0816327	0.171875	0.196429	0.578947	1.59211	2.73057	0.0355973
REACTOME_REGULATION_OF_INSULIN_LIKE_GROWTH_FACTOR_IGF_TRANSPORT_AND_UPTAKE_BY_INSULIN_LIKE_GROWTH_FACTOR_BINDING_PROTEINS_IGFBPS_	Down-regulated	15	4	98	56	0.267857	0.0408163	0.25	0.267857	0.789474	2.17105	8.46672	6.94156e-05
REACTOME_REGULATION_OF_INSULIN_SECRETION	Down-regulated	7	3	98	56	0.125	0.0306122	0.118644	0.125	0.7	1.925	4.47684	0.0279017
REACTOME_REGULATION_OF_KIT_SIGNALING	Down-regulated	8	5	98	56	0.142857	0.0510204	0.131148	0.142857	0.615385	1.69231	3.07557	0.0497361
REACTOME_REGULATION_OF_KIT_SIGNALING	Up-regulated	1	1	98	56	0.0178571	0.0102041	0.0175439	0.0178571	0.5	1.375	1.75672	0.596554
REACTOME_REGULATION_OF_LIPID_METABOLISM_BY_PPARALPHA	Down-regulated	1	0	98	56	0.0178571	0	0.0178571	0.0178571	1	2.75		0.363636
REACTOME_REGULATION_OF_LIPID_METABOLISM_BY_PPARALPHA	Up-regulated	4	1	98	56	0.0714286	0.0102041	0.0701754	0.0714286	0.8	2.2	7.36538	0.0588973
REACTOME_REGULATION_OF_LOCALIZATION_OF_FOXO_TRANSCRIPTION_FACTORS	Up-regulated	9	3	98	56	0.160714	0.0306122	0.152542	0.160714	0.75	2.0625	5.98885	0.00558536
REACTOME_REGULATION_OF_MECP2_EXPRESSION_AND_ACTIVITY	Down-regulated	8	3	98	56	0.142857	0.0306122	0.135593	0.142857	0.727273	2	5.21736	0.0127324
REACTOME_REGULATION_OF_MECP2_EXPRESSION_AND_ACTIVITY	Up-regulated	1	0	98	56	0.0178571	0	0.0178571	0.0178571	1	2.75		0.363636
REACTOME_REGULATION_OF_MRNA_STABILITY_BY_PROTEINS_THAT_BIND_AU_RICH_ELEMENTS	Up-regulated	19	12	98	56	0.339286	0.122449	0.279412	0.339286	0.612903	1.68548	3.64575	0.00147332
REACTOME_REGULATION_OF_PLK1_ACTIVITY_AT_G2_M_TRANSITION	Down-regulated	2	9	98	56	0.0357143	0.0918367	0.0307692	0.0357143	0.181818	0.5	0.368299	0.955366
REACTOME_REGULATION_OF_PLK1_ACTIVITY_AT_G2_M_TRANSITION	Up-regulated	12	4	98	56	0.214286	0.0408163	0.2	0.214286	0.75	2.0625	6.32556	0.00109322
REACTOME_REGULATION_OF_PTEN_GENE_TRANSCRIPTION	Down-regulated	1	1	98	56	0.0178571	0.0102041	0.0175439	0.0178571	0.5	1.375	1.75672	0.596554
REACTOME_REGULATION_OF_PTEN_GENE_TRANSCRIPTION	Up-regulated	5	2	98	56	0.0892857	0.0204082	0.0862069	0.0892857	0.714286	1.96429	4.65634	0.0607711
REACTOME_REGULATION_OF_PTEN_LOCALIZATION	Down-regulated	8	9	98	56	0.142857	0.0918367	0.123077	0.142857	0.470588	1.29412	1.64264	0.237906
REACTOME_REGULATION_OF_PTEN_LOCALIZATION	Up-regulated	8	4	98	56	0.142857	0.0408163	0.133333	0.142857	0.666667	1.83333	3.87947	0.0270266
REACTOME_REGULATION_OF_PTEN_MRNA_TRANSLATION	Down-regulated	4	2	98	56	0.0714286	0.0204082	0.0689655	0.0714286	0.666667	1.83333	3.65944	0.128225
REACTOME_REGULATION_OF_PTEN_MRNA_TRANSLATION	Up-regulated	5	3	98	56	0.0892857	0.0306122	0.0847458	0.0892857	0.625	1.71875	3.08028	0.116448
REACTOME_REGULATION_OF_PTEN_STABILITY_AND_ACTIVITY	Up-regulated	23	13	98	56	0.410714	0.132653	0.333333	0.410714	0.638889	1.75694	4.5069	0.000120068
REACTOME_REGULATION_OF_PYRUVATE_DEHYDROGENASE_PDH_COMPLEX	Down-regulated	6	2	98	56	0.107143	0.0204082	0.103448	0.107143	0.75	2.0625	5.69219	0.0273652
REACTOME_REGULATION_OF_PYRUVATE_DEHYDROGENASE_PDH_COMPLEX	Up-regulated	5	1	98	56	0.0892857	0.0102041	0.0877193	0.0892857	0.833333	2.29167	9.3761	0.0242334
REACTOME_REGULATION_OF_RAS_BY_GAPS	Down-regulated	1	7	98	56	0.0178571	0.0714286	0.015873	0.0178571	0.125	0.34375	0.238059	0.975871
REACTOME_REGULATION_OF_RAS_BY_GAPS	Up-regulated	22	13	98	56	0.392857	0.132653	0.318841	0.392857	0.628571	1.72857	4.18599	0.000273393
REACTOME_REGULATION_OF_RUNX1_EXPRESSION_AND_ACTIVITY	Down-regulated	8	2	98	56	0.142857	0.0204082	0.137931	0.142857	0.8	2.2	7.88998	0.00490827
REACTOME_REGULATION_OF_RUNX1_EXPRESSION_AND_ACTIVITY	Up-regulated	3	1	98	56	0.0535714	0.0102041	0.0526316	0.0535714	0.75	2.0625	5.42885	0.136859
REACTOME_REGULATION_OF_RUNX2_EXPRESSION_AND_ACTIVITY	Up-regulated	22	10	98	56	0.392857	0.102041	0.333333	0.392857	0.6875	1.89062	5.62052	3.00754e-05
REACTOME_REGULATION_OF_RUNX3_EXPRESSION_AND_ACTIVITY	Up-regulated	24	16	98	56	0.428571	0.163265	0.333333	0.428571	0.6	1.65	3.80604	0.000363374
REACTOME_REGULATION_OF_SIGNALING_BY_CBL	Down-regulated	4	5	98	56	0.0714286	0.0510204	0.0655738	0.0714286	0.444444	1.22222	1.42727	0.424663
REACTOME_REGULATION_OF_SIGNALING_BY_CBL	Up-regulated	3	2	98	56	0.0535714	0.0204082	0.0517241	0.0535714	0.6	1.65	2.69829	0.2538
REACTOME_REGULATION_OF_TLR_BY_ENDOGENOUS_LIGAND	Down-regulated	11	4	98	56	0.196429	0.0408163	0.183333	0.196429	0.733333	2.01667	5.67405	0.00257352
REACTOME_REGULATION_OF_TLR_BY_ENDOGENOUS_LIGAND	Up-regulated	4	8	98	56	0.0714286	0.0816327	0.0625	0.0714286	0.333333	0.916667	0.866156	0.697983
REACTOME_REGULATION_OF_TNFR1_SIGNALING	Down-regulated	1	0	98	56	0.0178571	0	0.0178571	0.0178571	1	2.75		0.363636
REACTOME_REGULATION_OF_TNFR1_SIGNALING	Up-regulated	8	0	98	56	0.142857	0	0.142857	0.142857	1	2.75		0.000217806
REACTOME_REGULATION_OF_TP53_ACTIVITY	Down-regulated	1	5	98	56	0.0178571	0.0510204	0.0163934	0.0178571	0.166667	0.458333	0.340145	0.937296
REACTOME_REGULATION_OF_TP53_ACTIVITY	Up-regulated	9	4	98	56	0.160714	0.0408163	0.15	0.160714	0.692308	1.90385	4.45297	0.0128331
REACTOME_REGULATION_OF_TP53_ACTIVITY_THROUGH_ACETYLATION	Down-regulated	1	4	98	56	0.0178571	0.0408163	0.0166667	0.0178571	0.2	0.55	0.429312	0.899539
REACTOME_REGULATION_OF_TP53_ACTIVITY_THROUGH_ACETYLATION	Up-regulated	5	4	98	56	0.0892857	0.0408163	0.0833333	0.0892857	0.555556	1.52778	2.29068	0.188903
REACTOME_REGULATION_OF_TP53_ACTIVITY_THROUGH_ASSOCIATION_WITH_CO_FACTORS	Up-regulated	2	3	98	56	0.0357143	0.0306122	0.0338983	0.0357143	0.4	1.1	1.17159	0.600294
REACTOME_REGULATION_OF_TP53_ACTIVITY_THROUGH_METHYLATION	Down-regulated	2	7	98	56	0.0357143	0.0714286	0.031746	0.0357143	0.222222	0.611111	0.483526	0.90183
REACTOME_REGULATION_OF_TP53_ACTIVITY_THROUGH_METHYLATION	Up-regulated	17	6	98	56	0.303571	0.0612245	0.274194	0.303571	0.73913	2.03261	6.59187	8.45144e-05
REACTOME_REGULATION_OF_TP53_ACTIVITY_THROUGH_PHOSPHORYLATION	Up-regulated	11	4	98	56	0.196429	0.0408163	0.183333	0.196429	0.733333	2.01667	5.67405	0.00257352
REACTOME_REGULATION_OF_TP53_EXPRESSION_AND_DEGRADATION	Down-regulated	2	4	98	56	0.0357143	0.0408163	0.0333333	0.0357143	0.333333	0.916667	0.87112	0.710754
REACTOME_REGULATION_OF_TP53_EXPRESSION_AND_DEGRADATION	Up-regulated	10	4	98	56	0.178571	0.0408163	0.166667	0.178571	0.714286	1.96429	5.05075	0.00585379
REACTOME_RELEASE_OF_HH_NP_FROM_THE_SECRETING_CELL	Down-regulated	8	5	98	56	0.142857	0.0510204	0.131148	0.142857	0.615385	1.69231	3.07557	0.0497361
REACTOME_RELEASE_OF_HH_NP_FROM_THE_SECRETING_CELL	Up-regulated	3	4	98	56	0.0535714	0.0408163	0.05	0.0535714	0.428571	1.17857	1.32761	0.500284
REACTOME_REMOVAL_OF_AMINOTERMINAL_PROPEPTIDES_FROM_GAMMA_CARBOXYLATED_PROTEINS	Down-regulated	19	7	98	56	0.339286	0.0714286	0.301587	0.339286	0.730769	2.00962	6.58264	3.42341e-05
REACTOME_REMOVAL_OF_THE_FLAP_INTERMEDIATE_FROM_THE_C_STRAND	Down-regulated	3	19	98	56	0.0535714	0.193878	0.04	0.0535714	0.136364	0.375	0.237183	0.997549
REACTOME_REMOVAL_OF_THE_FLAP_INTERMEDIATE_FROM_THE_C_STRAND	Up-regulated	13	5	98	56	0.232143	0.0510204	0.213115	0.232143	0.722222	1.98611	5.55466	0.00115241
REACTOME_REPRESSION_OF_WNT_TARGET_GENES	Down-regulated	10	5	98	56	0.178571	0.0510204	0.163934	0.178571	0.666667	1.83333	4.00348	0.0124143
REACTOME_REPRODUCTION	Down-regulated	2	1	98	56	0.0357143	0.0102041	0.0350877	0.0357143	0.666667	1.83333	3.56137	0.299278
REACTOME_REPRODUCTION	Up-regulated	6	3	98	56	0.107143	0.0306122	0.101695	0.107143	0.666667	1.83333	3.76494	0.058483
REACTOME_RESOLUTION_OF_ABASIC_SITES_AP_SITES_	Down-regulated	1	13	98	56	0.0178571	0.132653	0.0144928	0.0178571	0.0714286	0.196429	0.120025	0.998761
REACTOME_RESOLUTION_OF_ABASIC_SITES_AP_SITES_	Up-regulated	13	5	98	56	0.232143	0.0510204	0.213115	0.232143	0.722222	1.98611	5.55466	0.00115241
REACTOME_RESOLUTION_OF_AP_SITES_VIA_THE_MULTIPLE_NUCLEOTIDE_PATCH_REPLACEMENT_PATHWAY	Down-regulated	1	17	98	56	0.0178571	0.173469	0.0136986	0.0178571	0.0555556	0.152778	0.0875104	0.999844
REACTOME_RESOLUTION_OF_AP_SITES_VIA_THE_MULTIPLE_NUCLEOTIDE_PATCH_REPLACEMENT_PATHWAY	Up-regulated	15	8	98	56	0.267857	0.0816327	0.234375	0.267857	0.652174	1.79348	4.07426	0.00230587
REACTOME_RESOLUTION_OF_D_LOOP_STRUCTURES	Down-regulated	2	3	98	56	0.0357143	0.0306122	0.0338983	0.0357143	0.4	1.1	1.17159	0.600294
REACTOME_RESOLUTION_OF_D_LOOP_STRUCTURES	Up-regulated	9	4	98	56	0.160714	0.0408163	0.15	0.160714	0.692308	1.90385	4.45297	0.0128331
REACTOME_RESOLUTION_OF_D_LOOP_STRUCTURES_THROUGH_SYNTHESIS_DEPENDENT_STRAND_ANNEALING_SDSA_	Down-regulated	2	3	98	56	0.0357143	0.0306122	0.0338983	0.0357143	0.4	1.1	1.17159	0.600294
REACTOME_RESOLUTION_OF_D_LOOP_STRUCTURES_THROUGH_SYNTHESIS_DEPENDENT_STRAND_ANNEALING_SDSA_	Up-regulated	11	5	98	56	0.196429	0.0510204	0.180328	0.196429	0.6875	1.89062	4.49834	0.00583019
REACTOME_RESOLUTION_OF_SISTER_CHROMATID_COHESION	Down-regulated	5	17	98	56	0.0892857	0.173469	0.0684932	0.0892857	0.227273	0.625	0.469252	0.957042
REACTOME_RESOLUTION_OF_SISTER_CHROMATID_COHESION	Up-regulated	12	5	98	56	0.214286	0.0510204	0.196721	0.214286	0.705882	1.94118	5.01474	0.00263789
REACTOME_RESPIRATORY_ELECTRON_TRANSPORT	Down-regulated	3	7	98	56	0.0535714	0.0714286	0.047619	0.0535714	0.3	0.825	0.737257	0.775451
REACTOME_RESPIRATORY_ELECTRON_TRANSPORT	Up-regulated	13	9	98	56	0.232143	0.0918367	0.2	0.232143	0.590909	1.625	2.96666	0.016938
REACTOME_RESPIRATORY_ELECTRON_TRANSPORT_ATP_SYNTHESIS_BY_CHEMIOSMOTIC_COUPLING_AND_HEAT_PRODUCTION_BY_UNCOUPLING_PROTEINS_	Down-regulated	2	7	98	56	0.0357143	0.0714286	0.031746	0.0357143	0.222222	0.611111	0.483526	0.90183
REACTOME_RESPIRATORY_ELECTRON_TRANSPORT_ATP_SYNTHESIS_BY_CHEMIOSMOTIC_COUPLING_AND_HEAT_PRODUCTION_BY_UNCOUPLING_PROTEINS_	Up-regulated	12	8	98	56	0.214286	0.0816327	0.1875	0.214286	0.6	1.65	3.04402	0.0190503
REACTOME_RESPONSE_OF_EIF2AK1_HRI_TO_HEME_DEFICIENCY	Down-regulated	2	3	98	56	0.0357143	0.0306122	0.0338983	0.0357143	0.4	1.1	1.17159	0.600294
REACTOME_RESPONSE_OF_EIF2AK1_HRI_TO_HEME_DEFICIENCY	Up-regulated	16	5	98	56	0.285714	0.0510204	0.262295	0.285714	0.761905	2.09524	7.33198	7.91101e-05
REACTOME_RESPONSE_OF_EIF2AK4_GCN2_TO_AMINO_ACID_DEFICIENCY	Up-regulated	27	14	98	56	0.482143	0.142857	0.385714	0.482143	0.658537	1.81098	5.51375	6.97842e-06
REACTOME_RESPONSE_OF_MTB_TO_PHAGOCYTOSIS	Up-regulated	13	3	98	56	0.232143	0.0306122	0.220339	0.232143	0.8125	2.23438	9.4255	0.000148344
REACTOME_RESPONSE_TO_ELEVATED_PLATELET_CYTOSOLIC_CA2_	Down-regulated	11	4	98	56	0.196429	0.0408163	0.183333	0.196429	0.733333	2.01667	5.67405	0.00257352
REACTOME_RESPONSE_TO_METAL_IONS	Down-regulated	11	7	98	56	0.196429	0.0714286	0.174603	0.196429	0.611111	1.68056	3.152	0.0212275
REACTOME_RESPONSE_TO_METAL_IONS	Up-regulated	1	1	98	56	0.0178571	0.0102041	0.0175439	0.0178571	0.5	1.375	1.75672	0.596554
REACTOME_RET_SIGNALING	Down-regulated	2	2	98	56	0.0357143	0.0204082	0.0344828	0.0357143	0.5	1.375	1.7707	0.461697
REACTOME_RETINOID_CYCLE_DISEASE_EVENTS	Down-regulated	10	6	98	56	0.178571	0.0612245	0.16129	0.178571	0.625	1.71875	3.3049	0.0233879
REACTOME_RETINOID_CYCLE_DISEASE_EVENTS	Up-regulated	3	2	98	56	0.0535714	0.0204082	0.0517241	0.0535714	0.6	1.65	2.69829	0.2538
REACTOME_RETROGRADE_NEUROTROPHIN_SIGNALLING	Down-regulated	3	8	98	56	0.0535714	0.0816327	0.046875	0.0535714	0.272727	0.75	0.638549	0.834691
REACTOME_RETROGRADE_NEUROTROPHIN_SIGNALLING	Up-regulated	1	1	98	56	0.0178571	0.0102041	0.0175439	0.0178571	0.5	1.375	1.75672	0.596554
REACTOME_RETROGRADE_TRANSPORT_AT_THE_TRANS_GOLGI_NETWORK	Down-regulated	1	5	98	56	0.0178571	0.0510204	0.0163934	0.0178571	0.166667	0.458333	0.340145	0.937296
REACTOME_RETROGRADE_TRANSPORT_AT_THE_TRANS_GOLGI_NETWORK	Up-regulated	7	6	98	56	0.125	0.0612245	0.112903	0.125	0.538462	1.48077	2.17866	0.143123
REACTOME_RHO_GTPASE_CYCLE	Down-regulated	9	3	98	56	0.160714	0.0306122	0.152542	0.160714	0.75	2.0625	5.98885	0.00558536
REACTOME_RHO_GTPASE_EFFECTORS	Down-regulated	1	4	98	56	0.0178571	0.0408163	0.0166667	0.0178571	0.2	0.55	0.429312	0.899539
REACTOME_RHO_GTPASE_EFFECTORS	Up-regulated	4	1	98	56	0.0714286	0.0102041	0.0701754	0.0714286	0.8	2.2	7.36538	0.0588973
REACTOME_RHO_GTPASES_ACTIVATE_CIT	Down-regulated	3	4	98	56	0.0535714	0.0408163	0.05	0.0535714	0.428571	1.17857	1.32761	0.500284
REACTOME_RHO_GTPASES_ACTIVATE_CIT	Up-regulated	1	0	98	56	0.0178571	0	0.0178571	0.0178571	1	2.75		0.363636
REACTOME_RHO_GTPASES_ACTIVATE_FORMINS	Down-regulated	3	12	98	56	0.0535714	0.122449	0.0441176	0.0535714	0.2	0.55	0.407757	0.958142
REACTOME_RHO_GTPASES_ACTIVATE_FORMINS	Up-regulated	9	2	98	56	0.160714	0.0204082	0.155172	0.160714	0.818182	2.25	9.05739	0.00197421
REACTOME_RHO_GTPASES_ACTIVATE_IQGAPS	Down-regulated	5	3	98	56	0.0892857	0.0306122	0.0847458	0.0892857	0.625	1.71875	3.08028	0.116448
REACTOME_RHO_GTPASES_ACTIVATE_KTN1	Down-regulated	2	2	98	56	0.0357143	0.0204082	0.0344828	0.0357143	0.5	1.375	1.7707	0.461697
REACTOME_RHO_GTPASES_ACTIVATE_KTN1	Up-regulated	6	0	98	56	0.107143	0	0.107143	0.107143	1	2.75		0.00193412
REACTOME_RHO_GTPASES_ACTIVATE_NADPH_OXIDASES	Down-regulated	6	4	98	56	0.107143	0.0408163	0.1	0.107143	0.6	1.65	2.79974	0.104355
REACTOME_RHO_GTPASES_ACTIVATE_NADPH_OXIDASES	Up-regulated	2	1	98	56	0.0357143	0.0102041	0.0350877	0.0357143	0.666667	1.83333	3.56137	0.299278
REACTOME_RHO_GTPASES_ACTIVATE_PAKS	Down-regulated	2	1	98	56	0.0357143	0.0102041	0.0350877	0.0357143	0.666667	1.83333	3.56137	0.299278
REACTOME_RHO_GTPASES_ACTIVATE_PAKS	Up-regulated	2	0	98	56	0.0357143	0	0.0357143	0.0357143	1	2.75		0.130719
REACTOME_RHO_GTPASES_ACTIVATE_PKNS	Up-regulated	6	1	98	56	0.107143	0.0102041	0.105263	0.107143	0.857143	2.35714	11.467	0.00961833
REACTOME_RHO_GTPASES_ACTIVATE_RHOTEKIN_AND_RHOPHILINS	Down-regulated	2	8	98	56	0.0357143	0.0816327	0.03125	0.0357143	0.2	0.55	0.418734	0.933425
REACTOME_RHO_GTPASES_ACTIVATE_RHOTEKIN_AND_RHOPHILINS	Up-regulated	2	0	98	56	0.0357143	0	0.0357143	0.0357143	1	2.75		0.130719
REACTOME_RHO_GTPASES_ACTIVATE_ROCKS	Down-regulated	3	2	98	56	0.0535714	0.0204082	0.0517241	0.0535714	0.6	1.65	2.69829	0.2538
REACTOME_RHO_GTPASES_ACTIVATE_ROCKS	Up-regulated	3	1	98	56	0.0535714	0.0102041	0.0526316	0.0535714	0.75	2.0625	5.42885	0.136859
REACTOME_RHO_GTPASES_ACTIVATE_WASPS_AND_WAVES	Down-regulated	2	6	98	56	0.0357143	0.0612245	0.0322581	0.0357143	0.25	0.6875	0.56982	0.857081
REACTOME_RHO_GTPASES_ACTIVATE_WASPS_AND_WAVES	Up-regulated	6	1	98	56	0.107143	0.0102041	0.105263	0.107143	0.857143	2.35714	11.467	0.00961833
REACTOME_RIP_MEDIATED_NFKB_ACTIVATION_VIA_ZBP1	Down-regulated	2	3	98	56	0.0357143	0.0306122	0.0338983	0.0357143	0.4	1.1	1.17159	0.600294
REACTOME_RIP_MEDIATED_NFKB_ACTIVATION_VIA_ZBP1	Up-regulated	11	3	98	56	0.196429	0.0306122	0.186441	0.196429	0.785714	2.16071	7.63239	0.000968286
REACTOME_RIPK1_MEDIATED_REGULATED_NECROSIS	Down-regulated	1	6	98	56	0.0178571	0.0612245	0.016129	0.0178571	0.142857	0.392857	0.280619	0.961022
REACTOME_RIPK1_MEDIATED_REGULATED_NECROSIS	Up-regulated	7	0	98	56	0.125	0	0.125	0.125	1	2.75		0.000653419
REACTOME_RMTS_METHYLATE_HISTONE_ARGININES	Down-regulated	2	4	98	56	0.0357143	0.0408163	0.0333333	0.0357143	0.333333	0.916667	0.87112	0.710754
REACTOME_RMTS_METHYLATE_HISTONE_ARGININES	Up-regulated	10	3	98	56	0.178571	0.0306122	0.169492	0.178571	0.769231	2.11538	6.79314	0.00236415
REACTOME_RNA_POLYMERASE_I_PROMOTER_ESCAPE	Down-regulated	1	5	98	56	0.0178571	0.0510204	0.0163934	0.0178571	0.166667	0.458333	0.340145	0.937296
REACTOME_RNA_POLYMERASE_I_PROMOTER_ESCAPE	Up-regulated	25	10	98	56	0.446429	0.102041	0.378788	0.446429	0.714286	1.96429	6.99056	1.67432e-06
REACTOME_RNA_POLYMERASE_I_TRANSCRIPTION	Down-regulated	1	5	98	56	0.0178571	0.0510204	0.0163934	0.0178571	0.166667	0.458333	0.340145	0.937296
REACTOME_RNA_POLYMERASE_I_TRANSCRIPTION	Up-regulated	13	6	98	56	0.232143	0.0612245	0.209677	0.232143	0.684211	1.88158	4.58528	0.00259419
REACTOME_RNA_POLYMERASE_I_TRANSCRIPTION_INITIATION	Down-regulated	1	6	98	56	0.0178571	0.0612245	0.016129	0.0178571	0.142857	0.392857	0.280619	0.961022
REACTOME_RNA_POLYMERASE_I_TRANSCRIPTION_INITIATION	Up-regulated	11	6	98	56	0.196429	0.0612245	0.177419	0.196429	0.647059	1.77941	3.71315	0.0116828
REACTOME_RNA_POLYMERASE_I_TRANSCRIPTION_TERMINATION	Down-regulated	1	6	98	56	0.0178571	0.0612245	0.016129	0.0178571	0.142857	0.392857	0.280619	0.961022
REACTOME_RNA_POLYMERASE_I_TRANSCRIPTION_TERMINATION	Up-regulated	25	11	98	56	0.446429	0.112245	0.373134	0.446429	0.694444	1.90972	6.28869	4.1206e-06
REACTOME_RNA_POLYMERASE_II_TRANSCRIBES_SNRNA_GENES	Down-regulated	3	3	98	56	0.0535714	0.0306122	0.0508475	0.0535714	0.5	1.375	1.78521	0.379375
REACTOME_RNA_POLYMERASE_II_TRANSCRIBES_SNRNA_GENES	Up-regulated	13	8	98	56	0.232143	0.0816327	0.203125	0.232143	0.619048	1.70238	3.37175	0.00978889
REACTOME_RNA_POLYMERASE_II_TRANSCRIPTION	Up-regulated	7	3	98	56	0.125	0.0306122	0.118644	0.125	0.7	1.925	4.47684	0.0279017
REACTOME_RNA_POLYMERASE_II_TRANSCRIPTION_TERMINATION	Down-regulated	2	8	98	56	0.0357143	0.0816327	0.03125	0.0357143	0.2	0.55	0.418734	0.933425
REACTOME_RNA_POLYMERASE_II_TRANSCRIPTION_TERMINATION	Up-regulated	19	9	98	56	0.339286	0.0918367	0.292308	0.339286	0.678571	1.86607	5.01748	0.000190309
REACTOME_RNA_POLYMERASE_III_CHAIN_ELONGATION	Up-regulated	22	13	98	56	0.392857	0.132653	0.318841	0.392857	0.628571	1.72857	4.18599	0.000273393
REACTOME_RNA_POLYMERASE_III_TRANSCRIPTION	Down-regulated	2	3	98	56	0.0357143	0.0306122	0.0338983	0.0357143	0.4	1.1	1.17159	0.600294
REACTOME_RNA_POLYMERASE_III_TRANSCRIPTION	Up-regulated	13	5	98	56	0.232143	0.0510204	0.213115	0.232143	0.722222	1.98611	5.55466	0.00115241
REACTOME_RNA_POLYMERASE_III_TRANSCRIPTION_INITIATION_FROM_TYPE_1_PROMOTER	Down-regulated	2	6	98	56	0.0357143	0.0612245	0.0322581	0.0357143	0.25	0.6875	0.56982	0.857081
REACTOME_RNA_POLYMERASE_III_TRANSCRIPTION_INITIATION_FROM_TYPE_1_PROMOTER	Up-regulated	20	8	98	56	0.357143	0.0816327	0.3125	0.357143	0.714286	1.96429	6.16546	3.38824e-05
REACTOME_RNA_POLYMERASE_III_TRANSCRIPTION_INITIATION_FROM_TYPE_3_PROMOTER	Down-regulated	1	3	98	56	0.0178571	0.0306122	0.0169492	0.0178571	0.25	0.6875	0.577647	0.83969
REACTOME_RNA_POLYMERASE_III_TRANSCRIPTION_INITIATION_FROM_TYPE_3_PROMOTER	Up-regulated	21	8	98	56	0.375	0.0816327	0.328125	0.375	0.724138	1.99138	6.65409	1.32117e-05
REACTOME_RNA_POLYMERASE_III_TRANSCRIPTION_TERMINATION	Down-regulated	2	4	98	56	0.0357143	0.0408163	0.0333333	0.0357143	0.333333	0.916667	0.87112	0.710754
REACTOME_RNA_POLYMERASE_III_TRANSCRIPTION_TERMINATION	Up-regulated	15	8	98	56	0.267857	0.0816327	0.234375	0.267857	0.652174	1.79348	4.07426	0.00230587
REACTOME_RNF_MUTANTS_SHOW_ENHANCED_WNT_SIGNALING_AND_PROLIFERATION	Down-regulated	18	7	98	56	0.321429	0.0714286	0.285714	0.321429	0.72	1.98	6.07631	8.59816e-05
REACTOME_RNF_MUTANTS_SHOW_ENHANCED_WNT_SIGNALING_AND_PROLIFERATION	Up-regulated	1	3	98	56	0.0178571	0.0306122	0.0169492	0.0178571	0.25	0.6875	0.577647	0.83969
REACTOME_ROBO_RECEPTORS_BIND_AKAP5	Down-regulated	5	2	98	56	0.0892857	0.0204082	0.0862069	0.0892857	0.714286	1.96429	4.65634	0.0607711
REACTOME_ROLE_OF_ABL_IN_ROBO_SLIT_SIGNALING	Down-regulated	2	2	98	56	0.0357143	0.0204082	0.0344828	0.0357143	0.5	1.375	1.7707	0.461697
REACTOME_ROLE_OF_ABL_IN_ROBO_SLIT_SIGNALING	Up-regulated	4	5	98	56	0.0714286	0.0510204	0.0655738	0.0714286	0.444444	1.22222	1.42727	0.424663
REACTOME_ROLE_OF_LAT2_NTAL_LAB_ON_CALCIUM_MOBILIZATION	Down-regulated	8	4	98	56	0.142857	0.0408163	0.133333	0.142857	0.666667	1.83333	3.87947	0.0270266
REACTOME_ROLE_OF_PHOSPHOLIPIDS_IN_PHAGOCYTOSIS	Down-regulated	12	7	98	56	0.214286	0.0714286	0.190476	0.214286	0.631579	1.73684	3.51376	0.0107768
REACTOME_ROLE_OF_PHOSPHOLIPIDS_IN_PHAGOCYTOSIS	Up-regulated	1	2	98	56	0.0178571	0.0204082	0.0172414	0.0178571	0.333333	0.916667	0.873466	0.745192
REACTOME_ROLE_OF_SECOND_MESSENGERS_IN_NETRIN_1_SIGNALING	Down-regulated	3	2	98	56	0.0535714	0.0204082	0.0517241	0.0535714	0.6	1.65	2.69829	0.2538
REACTOME_ROLE_OF_SECOND_MESSENGERS_IN_NETRIN_1_SIGNALING	Up-regulated	1	3	98	56	0.0178571	0.0306122	0.0169492	0.0178571	0.25	0.6875	0.577647	0.83969
REACTOME_RORA_ACTIVATES_GENE_EXPRESSION	Down-regulated	8	2	98	56	0.142857	0.0204082	0.137931	0.142857	0.8	2.2	7.88998	0.00490827
REACTOME_RORA_ACTIVATES_GENE_EXPRESSION	Up-regulated	2	0	98	56	0.0357143	0	0.0357143	0.0357143	1	2.75		0.130719
REACTOME_ROS_AND_RNS_PRODUCTION_IN_PHAGOCYTES	Down-regulated	1	3	98	56	0.0178571	0.0306122	0.0169492	0.0178571	0.25	0.6875	0.577647	0.83969
REACTOME_ROS_AND_RNS_PRODUCTION_IN_PHAGOCYTES	Up-regulated	1	0	98	56	0.0178571	0	0.0178571	0.0178571	1	2.75		0.363636
REACTOME_RRNA_MODIFICATION_IN_THE_NUCLEUS_AND_CYTOSOL	Down-regulated	2	5	98	56	0.0357143	0.0510204	0.0327869	0.0357143	0.285714	0.785714	0.69047	0.794942
REACTOME_RRNA_MODIFICATION_IN_THE_NUCLEUS_AND_CYTOSOL	Up-regulated	25	15	98	56	0.446429	0.153061	0.352113	0.446429	0.625	1.71875	4.41343	8.6122e-05
REACTOME_RRNA_PROCESSING	Down-regulated	1	4	98	56	0.0178571	0.0408163	0.0166667	0.0178571	0.2	0.55	0.429312	0.899539
REACTOME_RRNA_PROCESSING	Up-regulated	27	16	98	56	0.482143	0.163265	0.375	0.482143	0.627907	1.72674	4.71629	2.99171e-05
REACTOME_RRNA_PROCESSING_IN_THE_MITOCHONDRION	Down-regulated	1	8	98	56	0.0178571	0.0816327	0.015625	0.0178571	0.111111	0.305556	0.206114	0.985126
REACTOME_RRNA_PROCESSING_IN_THE_MITOCHONDRION	Up-regulated	20	10	98	56	0.357143	0.102041	0.30303	0.357143	0.666667	1.83333	4.83171	0.000174663
REACTOME_RSK_ACTIVATION	Down-regulated	6	4	98	56	0.107143	0.0408163	0.1	0.107143	0.6	1.65	2.79974	0.104355
REACTOME_RSK_ACTIVATION	Up-regulated	3	2	98	56	0.0535714	0.0204082	0.0517241	0.0535714	0.6	1.65	2.69829	0.2538
REACTOME_RUNX1_AND_FOXP3_CONTROL_THE_DEVELOPMENT_OF_REGULATORY_T_LYMPHOCYTES_TREGS_	Down-regulated	7	6	98	56	0.125	0.0612245	0.112903	0.125	0.538462	1.48077	2.17866	0.143123
REACTOME_RUNX1_AND_FOXP3_CONTROL_THE_DEVELOPMENT_OF_REGULATORY_T_LYMPHOCYTES_TREGS_	Up-regulated	3	4	98	56	0.0535714	0.0408163	0.05	0.0535714	0.428571	1.17857	1.32761	0.500284
REACTOME_RUNX1_INTERACTS_WITH_CO_FACTORS_WHOSE_PRECISE_EFFECT_ON_RUNX1_TARGETS_IS_NOT_KNOWN	Down-regulated	1	0	98	56	0.0178571	0	0.0178571	0.0178571	1	2.75		0.363636
REACTOME_RUNX1_INTERACTS_WITH_CO_FACTORS_WHOSE_PRECISE_EFFECT_ON_RUNX1_TARGETS_IS_NOT_KNOWN	Up-regulated	4	2	98	56	0.0714286	0.0204082	0.0689655	0.0714286	0.666667	1.83333	3.65944	0.128225
REACTOME_RUNX1_REGULATES_ESTROGEN_RECEPTOR_MEDIATED_TRANSCRIPTION	Down-regulated	3	5	98	56	0.0535714	0.0510204	0.0491803	0.0535714	0.375	1.03125	1.05247	0.608525
REACTOME_RUNX1_REGULATES_ESTROGEN_RECEPTOR_MEDIATED_TRANSCRIPTION	Up-regulated	2	0	98	56	0.0357143	0	0.0357143	0.0357143	1	2.75		0.130719
REACTOME_RUNX1_REGULATES_EXPRESSION_OF_COMPONENTS_OF_TIGHT_JUNCTIONS	Down-regulated	3	3	98	56	0.0535714	0.0306122	0.0508475	0.0535714	0.5	1.375	1.78521	0.379375
REACTOME_RUNX1_REGULATES_EXPRESSION_OF_COMPONENTS_OF_TIGHT_JUNCTIONS	Up-regulated	5	5	98	56	0.0892857	0.0510204	0.0819672	0.0892857	0.5	1.375	1.81611	0.273451
REACTOME_RUNX1_REGULATES_GENES_INVOLVED_IN_MEGAKARYOCYTE_DIFFERENTIATION_AND_PLATELET_FUNCTION	Down-regulated	4	2	98	56	0.0714286	0.0204082	0.0689655	0.0714286	0.666667	1.83333	3.65944	0.128225
REACTOME_RUNX1_REGULATES_TRANSCRIPTION_OF_GENES_INVOLVED_IN_BCR_SIGNALING	Down-regulated	4	2	98	56	0.0714286	0.0204082	0.0689655	0.0714286	0.666667	1.83333	3.65944	0.128225
REACTOME_RUNX1_REGULATES_TRANSCRIPTION_OF_GENES_INVOLVED_IN_BCR_SIGNALING	Up-regulated	1	2	98	56	0.0178571	0.0204082	0.0172414	0.0178571	0.333333	0.916667	0.873466	0.745192
REACTOME_RUNX1_REGULATES_TRANSCRIPTION_OF_GENES_INVOLVED_IN_DIFFERENTIATION_OF_HSCS	Up-regulated	23	15	98	56	0.410714	0.153061	0.323944	0.410714	0.605263	1.66447	3.81871	0.000434852
REACTOME_RUNX1_REGULATES_TRANSCRIPTION_OF_GENES_INVOLVED_IN_DIFFERENTIATION_OF_KERATINOCYTES	Down-regulated	5	1	98	56	0.0892857	0.0102041	0.0877193	0.0892857	0.833333	2.29167	9.3761	0.0242334
REACTOME_RUNX1_REGULATES_TRANSCRIPTION_OF_GENES_INVOLVED_IN_DIFFERENTIATION_OF_KERATINOCYTES	Up-regulated	1	7	98	56	0.0178571	0.0714286	0.015873	0.0178571	0.125	0.34375	0.238059	0.975871
REACTOME_RUNX1_REGULATES_TRANSCRIPTION_OF_GENES_INVOLVED_IN_DIFFERENTIATION_OF_MYELOID_CELLS	Down-regulated	5	5	98	56	0.0892857	0.0510204	0.0819672	0.0892857	0.5	1.375	1.81611	0.273451
REACTOME_RUNX1_REGULATES_TRANSCRIPTION_OF_GENES_INVOLVED_IN_DIFFERENTIATION_OF_MYELOID_CELLS	Up-regulated	1	6	98	56	0.0178571	0.0612245	0.016129	0.0178571	0.142857	0.392857	0.280619	0.961022
REACTOME_RUNX1_REGULATES_TRANSCRIPTION_OF_GENES_INVOLVED_IN_INTERLEUKIN_SIGNALING	Down-regulated	4	3	98	56	0.0714286	0.0306122	0.0677966	0.0714286	0.571429	1.57143	2.42095	0.218164
REACTOME_RUNX1_REGULATES_TRANSCRIPTION_OF_GENES_INVOLVED_IN_INTERLEUKIN_SIGNALING	Up-regulated	1	3	98	56	0.0178571	0.0306122	0.0169492	0.0178571	0.25	0.6875	0.577647	0.83969
REACTOME_RUNX2_REGULATES_BONE_DEVELOPMENT	Down-regulated	4	0	98	56	0.0714286	0	0.0714286	0.0714286	1	2.75		0.0163
REACTOME_RUNX2_REGULATES_GENES_INVOLVED_IN_CELL_MIGRATION	Down-regulated	4	1	98	56	0.0714286	0.0102041	0.0701754	0.0714286	0.8	2.2	7.36538	0.0588973
REACTOME_RUNX2_REGULATES_OSTEOBLAST_DIFFERENTIATION	Down-regulated	1	0	98	56	0.0178571	0	0.0178571	0.0178571	1	2.75		0.363636
REACTOME_RUNX3_REGULATES_BCL2L11_BIM_TRANSCRIPTION	Down-regulated	5	5	98	56	0.0892857	0.0510204	0.0819672	0.0892857	0.5	1.375	1.81611	0.273451
REACTOME_RUNX3_REGULATES_BCL2L11_BIM_TRANSCRIPTION	Up-regulated	2	4	98	56	0.0357143	0.0408163	0.0333333	0.0357143	0.333333	0.916667	0.87112	0.710754
REACTOME_RUNX3_REGULATES_CDKN1A_TRANSCRIPTION	Down-regulated	9	5	98	56	0.160714	0.0510204	0.147541	0.160714	0.642857	1.76786	3.53006	0.0253958
REACTOME_RUNX3_REGULATES_CDKN1A_TRANSCRIPTION	Up-regulated	7	0	98	56	0.125	0	0.125	0.125	1	2.75		0.000653419
REACTOME_RUNX3_REGULATES_NOTCH_SIGNALING	Down-regulated	5	1	98	56	0.0892857	0.0102041	0.0877193	0.0892857	0.833333	2.29167	9.3761	0.0242334
REACTOME_RUNX3_REGULATES_NOTCH_SIGNALING	Up-regulated	2	2	98	56	0.0357143	0.0204082	0.0344828	0.0357143	0.5	1.375	1.7707	0.461697
REACTOME_RUNX3_REGULATES_P14_ARF	Down-regulated	8	2	98	56	0.142857	0.0204082	0.137931	0.142857	0.8	2.2	7.88998	0.00490827
REACTOME_RUNX3_REGULATES_P14_ARF	Up-regulated	3	0	98	56	0.0535714	0	0.0535714	0.0535714	1	2.75		0.0464396
REACTOME_RUNX3_REGULATES_WNT_SIGNALING	Down-regulated	6	5	98	56	0.107143	0.0510204	0.0983607	0.107143	0.545455	1.5	2.21966	0.164243
REACTOME_RUNX3_REGULATES_WNT_SIGNALING	Up-regulated	2	1	98	56	0.0357143	0.0102041	0.0350877	0.0357143	0.666667	1.83333	3.56137	0.299278
REACTOME_RUNX3_REGULATES_YAP1_MEDIATED_TRANSCRIPTION	Down-regulated	5	2	98	56	0.0892857	0.0204082	0.0862069	0.0892857	0.714286	1.96429	4.65634	0.0607711
REACTOME_S_PHASE	Down-regulated	1	12	98	56	0.0178571	0.122449	0.0147059	0.0178571	0.0769231	0.211538	0.131512	0.997944
REACTOME_S_PHASE	Up-regulated	20	5	98	56	0.357143	0.0510204	0.327869	0.357143	0.8	2.2	10.1531	1.46236e-06
REACTOME_SARS_COV_1_INFECTION	Down-regulated	2	3	98	56	0.0357143	0.0306122	0.0338983	0.0357143	0.4	1.1	1.17159	0.600294
REACTOME_SARS_COV_1_INFECTION	Up-regulated	3	3	98	56	0.0535714	0.0306122	0.0508475	0.0535714	0.5	1.375	1.78521	0.379375
REACTOME_SARS_COV_INFECTIONS	Down-regulated	8	2	98	56	0.142857	0.0204082	0.137931	0.142857	0.8	2.2	7.88998	0.00490827
REACTOME_SARS_COV_INFECTIONS	Up-regulated	3	3	98	56	0.0535714	0.0306122	0.0508475	0.0535714	0.5	1.375	1.78521	0.379375
REACTOME_SCAVENGING_BY_CLASS_A_RECEPTORS	Down-regulated	13	6	98	56	0.232143	0.0612245	0.209677	0.232143	0.684211	1.88158	4.58528	0.00259419
REACTOME_SCAVENGING_BY_CLASS_F_RECEPTORS	Down-regulated	14	6	98	56	0.25	0.0612245	0.225806	0.25	0.7	1.925	5.05175	0.00115816
REACTOME_SCAVENGING_BY_CLASS_F_RECEPTORS	Up-regulated	7	8	98	56	0.125	0.0816327	0.109375	0.125	0.466667	1.28333	1.60205	0.273369
REACTOME_SCAVENGING_OF_HEME_FROM_PLASMA	Down-regulated	12	7	98	56	0.214286	0.0714286	0.190476	0.214286	0.631579	1.73684	3.51376	0.0107768
REACTOME_SCAVENGING_OF_HEME_FROM_PLASMA	Up-regulated	2	1	98	56	0.0357143	0.0102041	0.0350877	0.0357143	0.666667	1.83333	3.56137	0.299278
REACTOME_SCF_SKP2_MEDIATED_DEGRADATION_OF_P27_P21	Up-regulated	25	15	98	56	0.446429	0.153061	0.352113	0.446429	0.625	1.71875	4.41343	8.6122e-05
REACTOME_SEALING_OF_THE_NUCLEAR_ENVELOPE_NE_BY_ESCRT_III	Down-regulated	2	1	98	56	0.0357143	0.0102041	0.0350877	0.0357143	0.666667	1.83333	3.56137	0.299278
REACTOME_SEALING_OF_THE_NUCLEAR_ENVELOPE_NE_BY_ESCRT_III	Up-regulated	8	2	98	56	0.142857	0.0204082	0.137931	0.142857	0.8	2.2	7.88998	0.00490827
REACTOME_SELECTIVE_AUTOPHAGY	Down-regulated	1	2	98	56	0.0178571	0.0204082	0.0172414	0.0178571	0.333333	0.916667	0.873466	0.745192
REACTOME_SELECTIVE_AUTOPHAGY	Up-regulated	8	4	98	56	0.142857	0.0408163	0.133333	0.142857	0.666667	1.83333	3.87947	0.0270266
REACTOME_SELENOAMINO_ACID_METABOLISM	Up-regulated	21	15	98	56	0.375	0.153061	0.295775	0.375	0.583333	1.60417	3.29158	0.00190215
REACTOME_SEMA3A_PAK_DEPENDENT_AXON_REPULSION	Down-regulated	5	2	98	56	0.0892857	0.0204082	0.0862069	0.0892857	0.714286	1.96429	4.65634	0.0607711
REACTOME_SEMA3A_PAK_DEPENDENT_AXON_REPULSION	Up-regulated	2	0	98	56	0.0357143	0	0.0357143	0.0357143	1	2.75		0.130719
REACTOME_SEMA3A_PLEXIN_REPULSION_SIGNALING_BY_INHIBITING_INTEGRIN_ADHESION	Down-regulated	8	4	98	56	0.142857	0.0408163	0.133333	0.142857	0.666667	1.83333	3.87947	0.0270266
REACTOME_SEMA3A_PLEXIN_REPULSION_SIGNALING_BY_INHIBITING_INTEGRIN_ADHESION	Up-regulated	2	0	98	56	0.0357143	0	0.0357143	0.0357143	1	2.75		0.130719
REACTOME_SEMA4D_IN_SEMAPHORIN_SIGNALING	Down-regulated	3	0	98	56	0.0535714	0	0.0535714	0.0535714	1	2.75		0.0464396
REACTOME_SEMA4D_IN_SEMAPHORIN_SIGNALING	Up-regulated	2	2	98	56	0.0357143	0.0204082	0.0344828	0.0357143	0.5	1.375	1.7707	0.461697
REACTOME_SEMA4D_INDUCED_CELL_MIGRATION_AND_GROWTH_CONE_COLLAPSE	Down-regulated	5	0	98	56	0.0892857	0	0.0892857	0.0892857	1	2.75		0.00565067
REACTOME_SEMA4D_INDUCED_CELL_MIGRATION_AND_GROWTH_CONE_COLLAPSE	Up-regulated	2	2	98	56	0.0357143	0.0204082	0.0344828	0.0357143	0.5	1.375	1.7707	0.461697
REACTOME_SEMA4D_MEDIATED_INHIBITION_OF_CELL_ATTACHMENT_AND_MIGRATION	Down-regulated	5	4	98	56	0.0892857	0.0408163	0.0833333	0.0892857	0.555556	1.52778	2.29068	0.188903
REACTOME_SEMA4D_MEDIATED_INHIBITION_OF_CELL_ATTACHMENT_AND_MIGRATION	Up-regulated	7	4	98	56	0.125	0.0408163	0.116667	0.125	0.636364	1.75	3.32892	0.054448
REACTOME_SEMAPHORIN_INTERACTIONS	Down-regulated	5	2	98	56	0.0892857	0.0204082	0.0862069	0.0892857	0.714286	1.96429	4.65634	0.0607711
REACTOME_SEMAPHORIN_INTERACTIONS	Up-regulated	1	0	98	56	0.0178571	0	0.0178571	0.0178571	1	2.75		0.363636
REACTOME_SENESCENCE_ASSOCIATED_SECRETORY_PHENOTYPE_SASP_	Up-regulated	10	4	98	56	0.178571	0.0408163	0.166667	0.178571	0.714286	1.96429	5.05075	0.00585379
REACTOME_SEPARATION_OF_SISTER_CHROMATIDS	Down-regulated	2	12	98	56	0.0357143	0.122449	0.0294118	0.0357143	0.142857	0.392857	0.267286	0.98733
REACTOME_SEPARATION_OF_SISTER_CHROMATIDS	Up-regulated	17	4	98	56	0.303571	0.0408163	0.283333	0.303571	0.809524	2.22619	10.0729	9.55148e-06
REACTOME_SERINE_BIOSYNTHESIS	Down-regulated	4	3	98	56	0.0714286	0.0306122	0.0677966	0.0714286	0.571429	1.57143	2.42095	0.218164
REACTOME_SERINE_BIOSYNTHESIS	Up-regulated	6	3	98	56	0.107143	0.0306122	0.101695	0.107143	0.666667	1.83333	3.76494	0.058483
REACTOME_SEROTONIN_NEUROTRANSMITTER_RELEASE_CYCLE	Down-regulated	8	6	98	56	0.142857	0.0612245	0.129032	0.142857	0.571429	1.57143	2.53892	0.0821898
REACTOME_SEROTONIN_NEUROTRANSMITTER_RELEASE_CYCLE	Up-regulated	2	10	98	56	0.0357143	0.102041	0.030303	0.0357143	0.166667	0.458333	0.327916	0.970387
REACTOME_SEROTONIN_RECEPTORS	Down-regulated	5	5	98	56	0.0892857	0.0510204	0.0819672	0.0892857	0.5	1.375	1.81611	0.273451
REACTOME_SEROTONIN_RECEPTORS	Up-regulated	8	11	98	56	0.142857	0.112245	0.119403	0.142857	0.421053	1.15789	1.31572	0.375932
REACTOME_SHC_MEDIATED_CASCADE_FGFR1	Down-regulated	3	1	98	56	0.0535714	0.0102041	0.0526316	0.0535714	0.75	2.0625	5.42885	0.136859
REACTOME_SHC_MEDIATED_CASCADE_FGFR3	Down-regulated	3	4	98	56	0.0535714	0.0408163	0.05	0.0535714	0.428571	1.17857	1.32761	0.500284
REACTOME_SHC_MEDIATED_CASCADE_FGFR4	Down-regulated	4	2	98	56	0.0714286	0.0204082	0.0689655	0.0714286	0.666667	1.83333	3.65944	0.128225
REACTOME_SHC_RELATED_EVENTS_TRIGGERED_BY_IGF1R	Down-regulated	5	8	98	56	0.0892857	0.0816327	0.078125	0.0892857	0.384615	1.05769	1.10223	0.544908
REACTOME_SHC_RELATED_EVENTS_TRIGGERED_BY_IGF1R	Up-regulated	3	1	98	56	0.0535714	0.0102041	0.0526316	0.0535714	0.75	2.0625	5.42885	0.136859
REACTOME_SHC1_EVENTS_IN_EGFR_SIGNALING	Down-regulated	1	5	98	56	0.0178571	0.0510204	0.0163934	0.0178571	0.166667	0.458333	0.340145	0.937296
REACTOME_SHC1_EVENTS_IN_EGFR_SIGNALING	Up-regulated	2	1	98	56	0.0357143	0.0102041	0.0350877	0.0357143	0.666667	1.83333	3.56137	0.299278
REACTOME_SHC1_EVENTS_IN_ERBB2_SIGNALING	Down-regulated	1	1	98	56	0.0178571	0.0102041	0.0175439	0.0178571	0.5	1.375	1.75672	0.596554
REACTOME_SHC1_EVENTS_IN_ERBB2_SIGNALING	Up-regulated	1	1	98	56	0.0178571	0.0102041	0.0175439	0.0178571	0.5	1.375	1.75672	0.596554
REACTOME_SHC1_EVENTS_IN_ERBB4_SIGNALING	Down-regulated	2	1	98	56	0.0357143	0.0102041	0.0350877	0.0357143	0.666667	1.83333	3.56137	0.299278
REACTOME_SHC1_EVENTS_IN_ERBB4_SIGNALING	Up-regulated	4	2	98	56	0.0714286	0.0204082	0.0689655	0.0714286	0.666667	1.83333	3.65944	0.128225
REACTOME_SIALIC_ACID_METABOLISM	Down-regulated	10	4	98	56	0.178571	0.0408163	0.166667	0.178571	0.714286	1.96429	5.05075	0.00585379
REACTOME_SIGNAL_AMPLIFICATION	Down-regulated	3	3	98	56	0.0535714	0.0306122	0.0508475	0.0535714	0.5	1.375	1.78521	0.379375
REACTOME_SIGNAL_AMPLIFICATION	Up-regulated	3	1	98	56	0.0535714	0.0102041	0.0526316	0.0535714	0.75	2.0625	5.42885	0.136859
REACTOME_SIGNAL_ATTENUATION	Down-regulated	3	1	98	56	0.0535714	0.0102041	0.0526316	0.0535714	0.75	2.0625	5.42885	0.136859
REACTOME_SIGNAL_ATTENUATION	Up-regulated	5	5	98	56	0.0892857	0.0510204	0.0819672	0.0892857	0.5	1.375	1.81611	0.273451
REACTOME_SIGNAL_REGULATORY_PROTEIN_FAMILY_INTERACTIONS	Down-regulated	4	4	98	56	0.0714286	0.0408163	0.0666667	0.0714286	0.5	1.375	1.80045	0.319881
REACTOME_SIGNAL_REGULATORY_PROTEIN_FAMILY_INTERACTIONS	Up-regulated	1	1	98	56	0.0178571	0.0102041	0.0175439	0.0178571	0.5	1.375	1.75672	0.596554
REACTOME_SIGNAL_TRANSDUCTION_BY_L1	Down-regulated	4	3	98	56	0.0714286	0.0306122	0.0677966	0.0714286	0.571429	1.57143	2.42095	0.218164
REACTOME_SIGNAL_TRANSDUCTION_BY_L1	Up-regulated	3	1	98	56	0.0535714	0.0102041	0.0526316	0.0535714	0.75	2.0625	5.42885	0.136859
REACTOME_SIGNALING_BY_ACTIVIN	Down-regulated	4	2	98	56	0.0714286	0.0204082	0.0689655	0.0714286	0.666667	1.83333	3.65944	0.128225
REACTOME_SIGNALING_BY_ACTIVIN	Up-regulated	4	3	98	56	0.0714286	0.0306122	0.0677966	0.0714286	0.571429	1.57143	2.42095	0.218164
REACTOME_SIGNALING_BY_BMP	Down-regulated	5	3	98	56	0.0892857	0.0306122	0.0847458	0.0892857	0.625	1.71875	3.08028	0.116448
REACTOME_SIGNALING_BY_BRAF_AND_RAF_FUSIONS	Down-regulated	3	3	98	56	0.0535714	0.0306122	0.0508475	0.0535714	0.5	1.375	1.78521	0.379375
REACTOME_SIGNALING_BY_BRAF_AND_RAF_FUSIONS	Up-regulated	1	0	98	56	0.0178571	0	0.0178571	0.0178571	1	2.75		0.363636
REACTOME_SIGNALING_BY_CYTOSOLIC_FGFR1_FUSION_MUTANTS	Down-regulated	6	3	98	56	0.107143	0.0306122	0.101695	0.107143	0.666667	1.83333	3.76494	0.058483
REACTOME_SIGNALING_BY_CYTOSOLIC_FGFR1_FUSION_MUTANTS	Up-regulated	2	1	98	56	0.0357143	0.0102041	0.0350877	0.0357143	0.666667	1.83333	3.56137	0.299278
REACTOME_SIGNALING_BY_EGFR	Down-regulated	2	0	98	56	0.0357143	0	0.0357143	0.0357143	1	2.75		0.130719
REACTOME_SIGNALING_BY_EGFR	Up-regulated	1	0	98	56	0.0178571	0	0.0178571	0.0178571	1	2.75		0.363636
REACTOME_SIGNALING_BY_EGFR_IN_CANCER	Down-regulated	2	3	98	56	0.0357143	0.0306122	0.0338983	0.0357143	0.4	1.1	1.17159	0.600294
REACTOME_SIGNALING_BY_EGFR_IN_CANCER	Up-regulated	2	0	98	56	0.0357143	0	0.0357143	0.0357143	1	2.75		0.130719
REACTOME_SIGNALING_BY_ERBB2	Down-regulated	2	1	98	56	0.0357143	0.0102041	0.0350877	0.0357143	0.666667	1.83333	3.56137	0.299278
REACTOME_SIGNALING_BY_ERBB2	Up-regulated	2	0	98	56	0.0357143	0	0.0357143	0.0357143	1	2.75		0.130719
REACTOME_SIGNALING_BY_ERBB2_ECD_MUTANTS	Down-regulated	10	9	98	56	0.178571	0.0918367	0.153846	0.178571	0.526316	1.44737	2.13844	0.0949506
REACTOME_SIGNALING_BY_ERBB2_ECD_MUTANTS	Up-regulated	4	3	98	56	0.0714286	0.0306122	0.0677966	0.0714286	0.571429	1.57143	2.42095	0.218164
REACTOME_SIGNALING_BY_ERBB2_IN_CANCER	Down-regulated	3	2	98	56	0.0535714	0.0204082	0.0517241	0.0535714	0.6	1.65	2.69829	0.2538
REACTOME_SIGNALING_BY_ERBB2_IN_CANCER	Up-regulated	2	0	98	56	0.0357143	0	0.0357143	0.0357143	1	2.75		0.130719
REACTOME_SIGNALING_BY_ERBB4	Down-regulated	2	2	98	56	0.0357143	0.0204082	0.0344828	0.0357143	0.5	1.375	1.7707	0.461697
REACTOME_SIGNALING_BY_ERYTHROPOIETIN	Down-regulated	4	3	98	56	0.0714286	0.0306122	0.0677966	0.0714286	0.571429	1.57143	2.42095	0.218164
REACTOME_SIGNALING_BY_ERYTHROPOIETIN	Up-regulated	3	2	98	56	0.0535714	0.0204082	0.0517241	0.0535714	0.6	1.65	2.69829	0.2538
REACTOME_SIGNALING_BY_FGFR	Up-regulated	4	2	98	56	0.0714286	0.0204082	0.0689655	0.0714286	0.666667	1.83333	3.65944	0.128225
REACTOME_SIGNALING_BY_FGFR_IN_DISEASE	Up-regulated	1	0	98	56	0.0178571	0	0.0178571	0.0178571	1	2.75		0.363636
REACTOME_SIGNALING_BY_FGFR1	Down-regulated	2	0	98	56	0.0357143	0	0.0357143	0.0357143	1	2.75		0.130719
REACTOME_SIGNALING_BY_FGFR1	Up-regulated	1	0	98	56	0.0178571	0	0.0178571	0.0178571	1	2.75		0.363636
REACTOME_SIGNALING_BY_FGFR1_IN_DISEASE	Down-regulated	2	2	98	56	0.0357143	0.0204082	0.0344828	0.0357143	0.5	1.375	1.7707	0.461697
REACTOME_SIGNALING_BY_FGFR2	Up-regulated	5	2	98	56	0.0892857	0.0204082	0.0862069	0.0892857	0.714286	1.96429	4.65634	0.0607711
REACTOME_SIGNALING_BY_FGFR2_IIIA_TM	Down-regulated	2	9	98	56	0.0357143	0.0918367	0.0307692	0.0357143	0.181818	0.5	0.368299	0.955366
REACTOME_SIGNALING_BY_FGFR2_IIIA_TM	Up-regulated	16	11	98	56	0.285714	0.112245	0.238806	0.285714	0.592593	1.62963	3.13785	0.00685067
REACTOME_SIGNALING_BY_FGFR2_IN_DISEASE	Up-regulated	3	0	98	56	0.0535714	0	0.0535714	0.0535714	1	2.75		0.0464396
REACTOME_SIGNALING_BY_FGFR3	Up-regulated	2	0	98	56	0.0357143	0	0.0357143	0.0357143	1	2.75		0.130719
REACTOME_SIGNALING_BY_FGFR3_FUSIONS_IN_CANCER	Down-regulated	10	7	98	56	0.178571	0.0714286	0.15873	0.178571	0.588235	1.61765	2.80559	0.0401095
REACTOME_SIGNALING_BY_FGFR3_FUSIONS_IN_CANCER	Up-regulated	3	4	98	56	0.0535714	0.0408163	0.05	0.0535714	0.428571	1.17857	1.32761	0.500284
REACTOME_SIGNALING_BY_FGFR4	Up-regulated	2	0	98	56	0.0357143	0	0.0357143	0.0357143	1	2.75		0.130719
REACTOME_SIGNALING_BY_FGFR4_IN_DISEASE	Down-regulated	10	9	98	56	0.178571	0.0918367	0.153846	0.178571	0.526316	1.44737	2.13844	0.0949506
REACTOME_SIGNALING_BY_FGFR4_IN_DISEASE	Up-regulated	2	3	98	56	0.0357143	0.0306122	0.0338983	0.0357143	0.4	1.1	1.17159	0.600294
REACTOME_SIGNALING_BY_GPCR	Down-regulated	5	4	98	56	0.0892857	0.0408163	0.0833333	0.0892857	0.555556	1.52778	2.29068	0.188903
REACTOME_SIGNALING_BY_HEDGEHOG	Up-regulated	13	5	98	56	0.232143	0.0510204	0.213115	0.232143	0.722222	1.98611	5.55466	0.00115241
REACTOME_SIGNALING_BY_HIPPO	Down-regulated	5	5	98	56	0.0892857	0.0510204	0.0819672	0.0892857	0.5	1.375	1.81611	0.273451
REACTOME_SIGNALING_BY_HIPPO	Up-regulated	5	2	98	56	0.0892857	0.0204082	0.0862069	0.0892857	0.714286	1.96429	4.65634	0.0607711
REACTOME_SIGNALING_BY_INSULIN_RECEPTOR	Down-regulated	1	0	98	56	0.0178571	0	0.0178571	0.0178571	1	2.75		0.363636
REACTOME_SIGNALING_BY_INTERLEUKINS	Up-regulated	3	1	98	56	0.0535714	0.0102041	0.0526316	0.0535714	0.75	2.0625	5.42885	0.136859
REACTOME_SIGNALING_BY_KIT_IN_DISEASE	Down-regulated	6	5	98	56	0.107143	0.0510204	0.0983607	0.107143	0.545455	1.5	2.21966	0.164243
REACTOME_SIGNALING_BY_KIT_IN_DISEASE	Up-regulated	3	1	98	56	0.0535714	0.0102041	0.0526316	0.0535714	0.75	2.0625	5.42885	0.136859
REACTOME_SIGNALING_BY_LEPTIN	Down-regulated	4	1	98	56	0.0714286	0.0102041	0.0701754	0.0714286	0.8	2.2	7.36538	0.0588973
REACTOME_SIGNALING_BY_LEPTIN	Up-regulated	5	6	98	56	0.0892857	0.0612245	0.0806452	0.0892857	0.454545	1.25	1.4992	0.364458
REACTOME_SIGNALING_BY_MAPK_MUTANTS	Down-regulated	1	2	98	56	0.0178571	0.0204082	0.0172414	0.0178571	0.333333	0.916667	0.873466	0.745192
REACTOME_SIGNALING_BY_MAPK_MUTANTS	Up-regulated	8	3	98	56	0.142857	0.0306122	0.135593	0.142857	0.727273	2	5.21736	0.0127324
REACTOME_SIGNALING_BY_MEMBRANE_TETHERED_FUSIONS_OF_PDGFRA_OR_PDGFRB	Down-regulated	12	13	98	56	0.214286	0.132653	0.173913	0.214286	0.48	1.32	1.77626	0.137309
REACTOME_SIGNALING_BY_MET	Down-regulated	5	3	98	56	0.0892857	0.0306122	0.0847458	0.0892857	0.625	1.71875	3.08028	0.116448
REACTOME_SIGNALING_BY_MODERATE_KINASE_ACTIVITY_BRAF_MUTANTS	Down-regulated	6	4	98	56	0.107143	0.0408163	0.1	0.107143	0.6	1.65	2.79974	0.104355
REACTOME_SIGNALING_BY_MODERATE_KINASE_ACTIVITY_BRAF_MUTANTS	Up-regulated	2	0	98	56	0.0357143	0	0.0357143	0.0357143	1	2.75		0.130719
REACTOME_SIGNALING_BY_MRAS_COMPLEX_MUTANTS	Down-regulated	4	11	98	56	0.0714286	0.112245	0.0597015	0.0714286	0.266667	0.733333	0.610237	0.866503
REACTOME_SIGNALING_BY_MRAS_COMPLEX_MUTANTS	Up-regulated	4	3	98	56	0.0714286	0.0306122	0.0677966	0.0714286	0.571429	1.57143	2.42095	0.218164
REACTOME_SIGNALING_BY_NODAL	Down-regulated	6	1	98	56	0.107143	0.0102041	0.105263	0.107143	0.857143	2.35714	11.467	0.00961833
REACTOME_SIGNALING_BY_NODAL	Up-regulated	3	6	98	56	0.0535714	0.0612245	0.0483871	0.0535714	0.333333	0.916667	0.868685	0.700457
REACTOME_SIGNALING_BY_NOTCH	Up-regulated	7	3	98	56	0.125	0.0306122	0.118644	0.125	0.7	1.925	4.47684	0.0279017
REACTOME_SIGNALING_BY_NOTCH1	Down-regulated	1	0	98	56	0.0178571	0	0.0178571	0.0178571	1	2.75		0.363636
REACTOME_SIGNALING_BY_NOTCH1	Up-regulated	2	0	98	56	0.0357143	0	0.0357143	0.0357143	1	2.75		0.130719
REACTOME_SIGNALING_BY_NOTCH1_HD_DOMAIN_MUTANTS_IN_CANCER	Down-regulated	5	5	98	56	0.0892857	0.0510204	0.0819672	0.0892857	0.5	1.375	1.81611	0.273451
REACTOME_SIGNALING_BY_NOTCH1_HD_DOMAIN_MUTANTS_IN_CANCER	Up-regulated	1	0	98	56	0.0178571	0	0.0178571	0.0178571	1	2.75		0.363636
REACTOME_SIGNALING_BY_NOTCH1_PEST_DOMAIN_MUTANTS_IN_CANCER	Up-regulated	4	0	98	56	0.0714286	0	0.0714286	0.0714286	1	2.75		0.0163
REACTOME_SIGNALING_BY_NOTCH1_T_7_9_NOTCH1_M1580_K2555_TRANSLOCATION_MUTANT	Down-regulated	11	8	98	56	0.196429	0.0816327	0.171875	0.196429	0.578947	1.59211	2.73057	0.0355973
REACTOME_SIGNALING_BY_NOTCH2	Down-regulated	2	0	98	56	0.0357143	0	0.0357143	0.0357143	1	2.75		0.130719
REACTOME_SIGNALING_BY_NOTCH3	Down-regulated	1	0	98	56	0.0178571	0	0.0178571	0.0178571	1	2.75		0.363636
REACTOME_SIGNALING_BY_NOTCH4	Up-regulated	21	14	98	56	0.375	0.142857	0.3	0.375	0.6	1.65	3.56685	0.00109259
REACTOME_SIGNALING_BY_NTRK2_TRKB_	Down-regulated	2	0	98	56	0.0357143	0	0.0357143	0.0357143	1	2.75		0.130719
REACTOME_SIGNALING_BY_NTRK2_TRKB_	Up-regulated	2	1	98	56	0.0357143	0.0102041	0.0350877	0.0357143	0.666667	1.83333	3.56137	0.299278
[truncated: 445 more rows]

## Sheet: 3_GEX_stats_logFC_0.5
event	direction	active	bg	n_cond_bg	n_cond_active	ratio_active	ratio_bg	jaccard	TPR	PPV	lift	odds_ratio	pval
A1bg	Down-regulated	1	2	130	61	0.0163934	0.0153846	0.015873	0.0163934	0.333333	1.04372	1.0663	0.687036
A1cf	Down-regulated	7	3	130	61	0.114754	0.0230769	0.109375	0.114754	0.7	2.1918	5.43292	0.0130683
A1cf	Up-regulated	4	4	130	61	0.0655738	0.0307692	0.0615385	0.0655738	0.5	1.56557	2.20048	0.226633
Aaas	Up-regulated	9	3	130	61	0.147541	0.0230769	0.140625	0.147541	0.75	2.34836	7.24099	0.00202875
Aacs	Down-regulated	7	5	130	61	0.114754	0.0384615	0.106061	0.114754	0.583333	1.8265	3.21824	0.0478087
Aacs	Up-regulated	3	4	130	61	0.0491803	0.0307692	0.0461538	0.0491803	0.428571	1.34192	1.62488	0.396679
Aadac	Down-regulated	7	2	130	61	0.114754	0.0153846	0.111111	0.114754	0.777778	2.43534	8.19601	0.00527115
Aadat	Down-regulated	7	1	130	61	0.114754	0.00769231	0.112903	0.114754	0.875	2.73975	16.4795	0.00157563
Aaed1	Down-regulated	8	1	130	61	0.131148	0.00769231	0.129032	0.131148	0.888889	2.78324	19.1756	0.000519763
Aaed1	Up-regulated	2	2	130	61	0.0327869	0.0153846	0.031746	0.0327869	0.5	1.56557	2.15988	0.382396
Aamdc	Down-regulated	6	0	130	61	0.0983607	0	0.0983607	0.0983607	1	3.13115		0.00089138
Aars	Up-regulated	4	2	130	61	0.0655738	0.0153846	0.0634921	0.0655738	0.666667	2.08743	4.45198	0.0835535
Aarsd1	Up-regulated	1	0	130	61	0.0163934	0	0.0163934	0.0163934	1	3.13115		0.319372
Aasdh	Up-regulated	1	0	130	61	0.0163934	0	0.0163934	0.0163934	1	3.13115		0.319372
Aass	Down-regulated	9	3	130	61	0.147541	0.0230769	0.140625	0.147541	0.75	2.34836	7.24099	0.00202875
Aass	Up-regulated	8	9	130	61	0.131148	0.0692308	0.114286	0.131148	0.470588	1.47348	2.02122	0.130533
Aatf	Up-regulated	7	5	130	61	0.114754	0.0384615	0.106061	0.114754	0.583333	1.8265	3.21824	0.0478087
Abat	Down-regulated	13	3	130	61	0.213115	0.0230769	0.203125	0.213115	0.8125	2.54406	11.3009	3.24125e-05
Abca1	Down-regulated	7	3	130	61	0.114754	0.0230769	0.109375	0.114754	0.7	2.1918	5.43292	0.0130683
Abca1	Up-regulated	2	3	130	61	0.0327869	0.0230769	0.03125	0.0327869	0.4	1.25246	1.4322	0.512723
Abca2	Down-regulated	4	0	130	61	0.0655738	0	0.0655738	0.0655738	1	3.13115		0.00971302
Abca3	Down-regulated	4	0	130	61	0.0655738	0	0.0655738	0.0655738	1	3.13115		0.00971302
Abca3	Up-regulated	1	0	130	61	0.0163934	0	0.0163934	0.0163934	1	3.13115		0.319372
Abca4	Up-regulated	2	1	130	61	0.0327869	0.00769231	0.0322581	0.0327869	0.666667	2.08743	4.33557	0.239595
Abca5	Up-regulated	1	0	130	61	0.0163934	0	0.0163934	0.0163934	1	3.13115		0.319372
Abca8	Down-regulated	2	0	130	61	0.0327869	0	0.0327869	0.0327869	1	3.13115		0.100854
Abca8	Up-regulated	7	3	130	61	0.114754	0.0230769	0.109375	0.114754	0.7	2.1918	5.43292	0.0130683
Abca8a	Down-regulated	17	2	130	61	0.278689	0.0153846	0.269841	0.278689	0.894737	2.80155	24.2846	6.56521e-08
Abcb10	Down-regulated	1	0	130	61	0.0163934	0	0.0163934	0.0163934	1	3.13115		0.319372
Abcb11	Down-regulated	8	3	130	61	0.131148	0.0230769	0.125	0.131148	0.727273	2.2772	6.31985	0.00525269
Abcb1a	Down-regulated	8	4	130	61	0.131148	0.0307692	0.123077	0.131148	0.666667	2.08743	4.71092	0.0117006
Abcb1a	Up-regulated	14	11	130	61	0.229508	0.0846154	0.194444	0.229508	0.56	1.75344	3.20041	0.00677644
Abcb4	Down-regulated	3	2	130	61	0.0491803	0.0153846	0.047619	0.0491803	0.6	1.87869	3.28732	0.186905
Abcb4	Up-regulated	7	5	130	61	0.114754	0.0384615	0.106061	0.114754	0.583333	1.8265	3.21824	0.0478087
Abcb6	Down-regulated	3	0	130	61	0.0491803	0	0.0491803	0.0491803	1	3.13115		0.0314836
Abcb6	Up-regulated	1	2	130	61	0.0163934	0.0153846	0.015873	0.0163934	0.333333	1.04372	1.0663	0.687036
Abcb8	Up-regulated	1	0	130	61	0.0163934	0	0.0163934	0.0163934	1	3.13115		0.319372
Abcb9	Down-regulated	10	6	130	61	0.163934	0.0461538	0.149254	0.163934	0.625	1.95697	4.01854	0.00864972
Abcb9	Up-regulated	2	0	130	61	0.0327869	0	0.0327869	0.0327869	1	3.13115		0.100854
Abcc2	Down-regulated	12	6	130	61	0.196721	0.0461538	0.179104	0.196721	0.666667	2.08743	5.01193	0.00160489
Abcc2	Up-regulated	7	2	130	61	0.114754	0.0153846	0.111111	0.114754	0.777778	2.43534	8.19601	0.00527115
Abcc3	Up-regulated	12	13	130	61	0.196721	0.1	0.162162	0.196721	0.48	1.50295	2.19413	0.0554922
Abcc4	Down-regulated	4	4	130	61	0.0655738	0.0307692	0.0615385	0.0655738	0.5	1.56557	2.20048	0.226633
Abcc4	Up-regulated	10	7	130	61	0.163934	0.0538462	0.147059	0.163934	0.588235	1.84185	3.41985	0.0155762
Abcc6	Down-regulated	14	4	130	61	0.229508	0.0307692	0.215385	0.229508	0.777778	2.43534	9.25587	3.61525e-05
Abcc8	Down-regulated	12	8	130	61	0.196721	0.0615385	0.173913	0.196721	0.6	1.87869	3.70536	0.00600936
Abcc8	Up-regulated	1	2	130	61	0.0163934	0.0153846	0.015873	0.0163934	0.333333	1.04372	1.0663	0.687036
Abcc9	Down-regulated	5	3	130	61	0.0819672	0.0230769	0.078125	0.0819672	0.625	1.95697	3.75007	0.070082
Abcd1	Down-regulated	7	2	130	61	0.114754	0.0153846	0.111111	0.114754	0.777778	2.43534	8.19601	0.00527115
Abcd2	Up-regulated	1	0	130	61	0.0163934	0	0.0163934	0.0163934	1	3.13115		0.319372
Abcd3	Down-regulated	5	1	130	61	0.0819672	0.00769231	0.0806452	0.0819672	0.833333	2.60929	11.3645	0.013307
Abce1	Up-regulated	7	5	130	61	0.114754	0.0384615	0.106061	0.114754	0.583333	1.8265	3.21824	0.0478087
Abcf1	Up-regulated	5	2	130	61	0.0819672	0.0153846	0.0793651	0.0819672	0.714286	2.23653	5.65622	0.0349505
Abcf2	Up-regulated	6	3	130	61	0.0983607	0.0230769	0.09375	0.0983607	0.666667	2.08743	4.57676	0.0310726
Abcf3	Up-regulated	2	0	130	61	0.0327869	0	0.0327869	0.0327869	1	3.13115		0.100854
Abcg2	Down-regulated	6	5	130	61	0.0983607	0.0384615	0.0909091	0.0983607	0.545455	1.7079	2.71134	0.0956793
Abcg2	Up-regulated	3	0	130	61	0.0491803	0	0.0491803	0.0491803	1	3.13115		0.0314836
Abcg5	Down-regulated	11	8	130	61	0.180328	0.0615385	0.15942	0.180328	0.578947	1.81277	3.33072	0.0127736
Abcg8	Down-regulated	17	10	130	61	0.278689	0.0769231	0.239437	0.278689	0.62963	1.97146	4.59257	0.000343559
Abhd1	Down-regulated	8	6	130	61	0.131148	0.0461538	0.119403	0.131148	0.571429	1.78923	3.09891	0.0391675
Abhd1	Up-regulated	12	0	130	61	0.196721	0	0.196721	0.196721	1	3.13115		5.03704e-07
Abhd10	Up-regulated	5	3	130	61	0.0819672	0.0230769	0.078125	0.0819672	0.625	1.95697	3.75007	0.070082
Abhd11	Up-regulated	4	1	130	61	0.0655738	0.00769231	0.0645161	0.0655738	0.8	2.50492	8.94284	0.0367225
Abhd12	Up-regulated	3	0	130	61	0.0491803	0	0.0491803	0.0491803	1	3.13115		0.0314836
Abhd13	Up-regulated	5	1	130	61	0.0819672	0.00769231	0.0806452	0.0819672	0.833333	2.60929	11.3645	0.013307
Abhd14a	Down-regulated	2	0	130	61	0.0327869	0	0.0327869	0.0327869	1	3.13115		0.100854
Abhd14b	Down-regulated	5	0	130	61	0.0819672	0	0.0819672	0.0819672	1	3.13115		0.00296065
Abhd15	Down-regulated	3	1	130	61	0.0491803	0.00769231	0.0483871	0.0491803	0.75	2.34836	6.60081	0.0967953
Abhd15	Up-regulated	12	9	130	61	0.196721	0.0692308	0.171429	0.196721	0.571429	1.78923	3.26906	0.0104046
Abhd16a	Up-regulated	7	1	130	61	0.114754	0.00769231	0.112903	0.114754	0.875	2.73975	16.4795	0.00157563
Abhd17c	Down-regulated	1	0	130	61	0.0163934	0	0.0163934	0.0163934	1	3.13115		0.319372
Abhd17c	Up-regulated	1	0	130	61	0.0163934	0	0.0163934	0.0163934	1	3.13115		0.319372
Abhd2	Down-regulated	14	15	130	61	0.229508	0.115385	0.184211	0.229508	0.482759	1.51159	2.27289	0.03576
Abhd2	Up-regulated	1	0	130	61	0.0163934	0	0.0163934	0.0163934	1	3.13115		0.319372
Abhd3	Down-regulated	6	10	130	61	0.0983607	0.0769231	0.084507	0.0983607	0.375	1.17418	1.30723	0.403259
Abhd3	Up-regulated	4	5	130	61	0.0655738	0.0384615	0.0606061	0.0655738	0.444444	1.39162	1.74875	0.312864
Abhd4	Up-regulated	8	5	130	61	0.131148	0.0384615	0.121212	0.131148	0.615385	1.92686	3.744	0.0225935
Abhd5	Down-regulated	11	5	130	61	0.180328	0.0384615	0.166667	0.180328	0.6875	2.15266	5.44394	0.00180701
Abhd5	Up-regulated	6	0	130	61	0.0983607	0	0.0983607	0.0983607	1	3.13115		0.00089138
Abhd6	Down-regulated	6	4	130	61	0.0983607	0.0307692	0.0923077	0.0983607	0.6	1.87869	3.41146	0.0580791
Abhd6	Up-regulated	8	0	130	61	0.131148	0	0.131148	0.131148	1	3.13115		7.77732e-05
Abhd8	Down-regulated	3	1	130	61	0.0491803	0.00769231	0.0483871	0.0491803	0.75	2.34836	6.60081	0.0967953
Abi1	Up-regulated	1	0	130	61	0.0163934	0	0.0163934	0.0163934	1	3.13115		0.319372
Abi2	Down-regulated	1	0	130	61	0.0163934	0	0.0163934	0.0163934	1	3.13115		0.319372
Abi2	Up-regulated	3	0	130	61	0.0491803	0	0.0491803	0.0491803	1	3.13115		0.0314836
Abi3bp	Down-regulated	8	5	130	61	0.131148	0.0384615	0.121212	0.131148	0.615385	1.92686	3.744	0.0225935
Abl2	Up-regulated	3	0	130	61	0.0491803	0	0.0491803	0.0491803	1	3.13115		0.0314836
Ablim1	Up-regulated	1	0	130	61	0.0163934	0	0.0163934	0.0163934	1	3.13115		0.319372
Ablim3	Down-regulated	2	0	130	61	0.0327869	0	0.0327869	0.0327869	1	3.13115		0.100854
Ablim3	Up-regulated	19	11	130	61	0.311475	0.0846154	0.263889	0.311475	0.633333	1.98306	4.84663	0.00011544
Abracl	Down-regulated	5	2	130	61	0.0819672	0.0153846	0.0793651	0.0819672	0.714286	2.23653	5.65622	0.0349505
Abracl	Up-regulated	5	4	130	61	0.0819672	0.0307692	0.0769231	0.0819672	0.555556	1.73953	2.79555	0.118844
Abt1	Up-regulated	7	0	130	61	0.114754	0	0.114754	0.114754	1	3.13115		0.000265005
Abtb1	Down-regulated	5	0	130	61	0.0819672	0	0.0819672	0.0819672	1	3.13115		0.00296065
Acaa2	Down-regulated	1	1	130	61	0.0163934	0.00769231	0.016129	0.0163934	0.5	1.56557	2.1406	0.537889
Acaa2	Up-regulated	12	1	130	61	0.196721	0.00769231	0.193548	0.196721	0.923077	2.89029	31.0402	4.89353e-06
Acaca	Down-regulated	12	10	130	61	0.196721	0.0769231	0.169014	0.196721	0.545455	1.7079	2.92035	0.0169741
Acaca	Up-regulated	2	3	130	61	0.0327869	0.0230769	0.03125	0.0327869	0.4	1.25246	1.4322	0.512723
Acacb	Down-regulated	11	3	130	61	0.180328	0.0230769	0.171875	0.180328	0.785714	2.46019	9.19142	0.000272618
Acacb	Up-regulated	4	1	130	61	0.0655738	0.00769231	0.0645161	0.0655738	0.8	2.50492	8.94284	0.0367225
Acad10	Down-regulated	6	2	130	61	0.0983607	0.0153846	0.0952381	0.0983607	0.75	2.34836	6.90361	0.0138716
Acad10	Up-regulated	2	4	130	61	0.0327869	0.0307692	0.0307692	0.0327869	0.333333	1.04372	1.06742	0.623957
Acad11	Down-regulated	2	0	130	61	0.0327869	0	0.0327869	0.0327869	1	3.13115		0.100854
Acad11	Up-regulated	13	0	130	61	0.213115	0	0.213115	0.213115	1	3.13115		1.37885e-07
Acad8	Down-regulated	2	0	130	61	0.0327869	0	0.0327869	0.0327869	1	3.13115		0.100854
Acad8	Up-regulated	2	0	130	61	0.0327869	0	0.0327869	0.0327869	1	3.13115		0.100854
Acad9	Up-regulated	3	0	130	61	0.0491803	0	0.0491803	0.0491803	1	3.13115		0.0314836
Acadl	Down-regulated	1	1	130	61	0.0163934	0.00769231	0.016129	0.0163934	0.5	1.56557	2.1406	0.537889
Acadl	Up-regulated	5	0	130	61	0.0819672	0	0.0819672	0.0819672	1	3.13115		0.00296065
Acadm	Down-regulated	3	2	130	61	0.0491803	0.0153846	0.047619	0.0491803	0.6	1.87869	3.28732	0.186905
Acadm	Up-regulated	4	0	130	61	0.0655738	0	0.0655738	0.0655738	1	3.13115		0.00971302
Acads	Down-regulated	3	0	130	61	0.0491803	0	0.0491803	0.0491803	1	3.13115		0.0314836
Acads	Up-regulated	2	0	130	61	0.0327869	0	0.0327869	0.0327869	1	3.13115		0.100854
Acadsb	Down-regulated	12	2	130	61	0.196721	0.0153846	0.190476	0.196721	0.857143	2.68384	15.427	2.55726e-05
Acadvl	Up-regulated	10	0	130	61	0.163934	0	0.163934	0.163934	1	3.13115		6.43556e-06
Acat1	Down-regulated	2	1	130	61	0.0327869	0.00769231	0.0322581	0.0327869	0.666667	2.08743	4.33557	0.239595
Acat1	Up-regulated	9	0	130	61	0.147541	0	0.147541	0.147541	1	3.13115		2.25245e-05
Acat2	Down-regulated	15	6	130	61	0.245902	0.0461538	0.223881	0.245902	0.714286	2.23653	6.6607	9.7323e-05
Acat2	Up-regulated	8	5	130	61	0.131148	0.0384615	0.121212	0.131148	0.615385	1.92686	3.744	0.0225935
Acbd3	Up-regulated	4	0	130	61	0.0655738	0	0.0655738	0.0655738	1	3.13115		0.00971302
Acbd4	Down-regulated	13	1	130	61	0.213115	0.00769231	0.209677	0.213115	0.928571	2.90749	34.3094	1.44702e-06
Acbd5	Down-regulated	3	0	130	61	0.0491803	0	0.0491803	0.0491803	1	3.13115		0.0314836
Acbd5	Up-regulated	1	2	130	61	0.0163934	0.0153846	0.015873	0.0163934	0.333333	1.04372	1.0663	0.687036
Acbd6	Up-regulated	10	6	130	61	0.163934	0.0461538	0.149254	0.163934	0.625	1.95697	4.01854	0.00864972
Accs	Down-regulated	1	0	130	61	0.0163934	0	0.0163934	0.0163934	1	3.13115		0.319372
Acd	Down-regulated	1	0	130	61	0.0163934	0	0.0163934	0.0163934	1	3.13115		0.319372
Acer2	Up-regulated	6	5	130	61	0.0983607	0.0384615	0.0909091	0.0983607	0.545455	1.7079	2.71134	0.0956793
Acer3	Down-regulated	1	0	130	61	0.0163934	0	0.0163934	0.0163934	1	3.13115		0.319372
Acer3	Up-regulated	1	0	130	61	0.0163934	0	0.0163934	0.0163934	1	3.13115		0.319372
Ackr4	Down-regulated	8	2	130	61	0.131148	0.0153846	0.126984	0.131148	0.8	2.50492	9.53593	0.00192951
Ackr4	Up-regulated	1	4	130	61	0.0163934	0.0307692	0.0153846	0.0163934	0.2	0.62623	0.526554	0.857548
Acly	Down-regulated	20	16	130	61	0.327869	0.123077	0.25974	0.327869	0.555556	1.73953	3.44972	0.0009866
Acmsd	Down-regulated	6	4	130	61	0.0983607	0.0307692	0.0923077	0.0983607	0.6	1.87869	3.41146	0.0580791
Acmsd	Up-regulated	2	10	130	61	0.0327869	0.0769231	0.028169	0.0327869	0.166667	0.521858	0.40839	0.940408
Acn9	Down-regulated	1	0	130	61	0.0163934	0	0.0163934	0.0163934	1	3.13115		0.319372
Acn9	Up-regulated	2	4	130	61	0.0327869	0.0307692	0.0307692	0.0327869	0.333333	1.04372	1.06742	0.623957
Aco1	Down-regulated	2	0	130	61	0.0327869	0	0.0327869	0.0327869	1	3.13115		0.100854
Aco1	Up-regulated	13	0	130	61	0.213115	0	0.213115	0.213115	1	3.13115		1.37885e-07
Aco2	Up-regulated	15	5	130	61	0.245902	0.0384615	0.227273	0.245902	0.75	2.34836	8.04979	3.70664e-05
Acot1	Up-regulated	15	1	130	61	0.245902	0.00769231	0.241935	0.245902	0.9375	2.93545	41.2657	1.19266e-07
Acot12	Down-regulated	6	2	130	61	0.0983607	0.0153846	0.0952381	0.0983607	0.75	2.34836	6.90361	0.0138716
Acot12	Up-regulated	13	6	130	61	0.213115	0.0461538	0.19403	0.213115	0.684211	2.14236	5.53903	0.000652742
Acot13	Down-regulated	6	0	130	61	0.0983607	0	0.0983607	0.0983607	1	3.13115		0.00089138
Acot2	Down-regulated	1	0	130	61	0.0163934	0	0.0163934	0.0163934	1	3.13115		0.319372
Acot2	Up-regulated	22	5	130	61	0.360656	0.0384615	0.333333	0.360656	0.814815	2.55131	13.861	1.31362e-08
Acot3	Down-regulated	1	2	130	61	0.0163934	0.0153846	0.015873	0.0163934	0.333333	1.04372	1.0663	0.687036
Acot3	Up-regulated	20	3	130	61	0.327869	0.0230769	0.3125	0.327869	0.869565	2.72274	20.2702	8.25153e-09
Acot4	Down-regulated	1	1	130	61	0.0163934	0.00769231	0.016129	0.0163934	0.5	1.56557	2.1406	0.537889
Acot4	Up-regulated	21	15	130	61	0.344262	0.115385	0.276316	0.344262	0.583333	1.8265	3.99059	0.000256382
Acot7	Up-regulated	7	0	130	61	0.114754	0	0.114754	0.114754	1	3.13115		0.000265005
Acot8	Down-regulated	1	0	130	61	0.0163934	0	0.0163934	0.0163934	1	3.13115		0.319372
Acot8	Up-regulated	9	0	130	61	0.147541	0	0.147541	0.147541	1	3.13115		2.25245e-05
Acot9	Down-regulated	1	1	130	61	0.0163934	0.00769231	0.016129	0.0163934	0.5	1.56557	2.1406	0.537889
Acot9	Up-regulated	12	0	130	61	0.196721	0	0.196721	0.196721	1	3.13115		5.03704e-07
Acox2	Down-regulated	7	3	130	61	0.114754	0.0230769	0.109375	0.114754	0.7	2.1918	5.43292	0.0130683
Acox3	Down-regulated	10	3	130	61	0.163934	0.0230769	0.15625	0.163934	0.769231	2.40858	8.19747	0.000755983
Acp1	Up-regulated	1	1	130	61	0.0163934	0.00769231	0.016129	0.0163934	0.5	1.56557	2.1406	0.537889
Acp5	Down-regulated	1	1	130	61	0.0163934	0.00769231	0.016129	0.0163934	0.5	1.56557	2.1406	0.537889
Acp5	Up-regulated	2	1	130	61	0.0327869	0.00769231	0.0322581	0.0327869	0.666667	2.08743	4.33557	0.239595
Acpp	Down-regulated	5	3	130	61	0.0819672	0.0230769	0.078125	0.0819672	0.625	1.95697	3.75007	0.070082
Acpp	Up-regulated	2	0	130	61	0.0327869	0	0.0327869	0.0327869	1	3.13115		0.100854
Acsf2	Down-regulated	3	7	130	61	0.0491803	0.0538462	0.0441176	0.0491803	0.3	0.939344	0.909318	0.673026
Acsf2	Up-regulated	2	2	130	61	0.0327869	0.0153846	0.031746	0.0327869	0.5	1.56557	2.15988	0.382396
Acsf3	Up-regulated	1	0	130	61	0.0163934	0	0.0163934	0.0163934	1	3.13115		0.319372
Acsl1	Down-regulated	12	3	130	61	0.196721	0.0230769	0.1875	0.196721	0.8	2.50492	10.2249	9.53594e-05
Acsl1	Up-regulated	7	0	130	61	0.114754	0	0.114754	0.114754	1	3.13115		0.000265005
Acsl3	Down-regulated	9	6	130	61	0.147541	0.0461538	0.134328	0.147541	0.6	1.87869	3.55026	0.018848
Acsl3	Up-regulated	11	3	130	61	0.180328	0.0230769	0.171875	0.180328	0.785714	2.46019	9.19142	0.000272618
Acsl4	Down-regulated	1	0	130	61	0.0163934	0	0.0163934	0.0163934	1	3.13115		0.319372
Acsl4	Up-regulated	3	5	130	61	0.0491803	0.0384615	0.0454545	0.0491803	0.375	1.17418	1.29125	0.498707
Acsl5	Down-regulated	6	8	130	61	0.0983607	0.0615385	0.0869565	0.0983607	0.428571	1.34192	1.65892	0.264234
Acsl5	Up-regulated	1	3	130	61	0.0163934	0.0230769	0.015625	0.0163934	0.25	0.782787	0.706755	0.788583
Acsm1	Down-regulated	1	0	130	61	0.0163934	0	0.0163934	0.0163934	1	3.13115		0.319372
Acsm2a	Down-regulated	1	0	130	61	0.0163934	0	0.0163934	0.0163934	1	3.13115		0.319372
Acsm2a	Up-regulated	5	17	130	61	0.0819672	0.130769	0.0641026	0.0819672	0.227273	0.711624	0.594985	0.893104
Acsm3	Down-regulated	4	0	130	61	0.0655738	0	0.0655738	0.0655738	1	3.13115		0.00971302
Acsm3	Up-regulated	3	6	130	61	0.0491803	0.0461538	0.0447761	0.0491803	0.333333	1.04372	1.06859	0.591629
Acsm5	Down-regulated	4	2	130	61	0.0655738	0.0153846	0.0634921	0.0655738	0.666667	2.08743	4.45198	0.0835535
Acsm5	Up-regulated	5	10	130	61	0.0819672	0.0769231	0.0704225	0.0819672	0.333333	1.04372	1.07104	0.554507
Acss2	Down-regulated	14	7	130	61	0.229508	0.0538462	0.205882	0.229508	0.666667	2.08743	5.18156	0.000574248
Acss2	Up-regulated	4	5	130	61	0.0655738	0.0384615	0.0606061	0.0655738	0.444444	1.39162	1.74875	0.312864
Acss3	Down-regulated	7	2	130	61	0.114754	0.0153846	0.111111	0.114754	0.777778	2.43534	8.19601	0.00527115
Acta1	Up-regulated	1	0	130	61	0.0163934	0	0.0163934	0.0163934	1	3.13115		0.319372
Acta2	Down-regulated	1	0	130	61	0.0163934	0	0.0163934	0.0163934	1	3.13115		0.319372
Acta2	Up-regulated	3	1	130	61	0.0491803	0.00769231	0.0483871	0.0491803	0.75	2.34836	6.60081	0.0967953
Actg1	Up-regulated	7	2	130	61	0.114754	0.0153846	0.111111	0.114754	0.777778	2.43534	8.19601	0.00527115
Actl6a	Up-regulated	6	2	130	61	0.0983607	0.0153846	0.0952381	0.0983607	0.75	2.34836	6.90361	0.0138716
Actn1	Down-regulated	8	4	130	61	0.131148	0.0307692	0.123077	0.131148	0.666667	2.08743	4.71092	0.0117006
Actn1	Up-regulated	2	0	130	61	0.0327869	0	0.0327869	0.0327869	1	3.13115		0.100854
Actn2	Up-regulated	3	0	130	61	0.0491803	0	0.0491803	0.0491803	1	3.13115		0.0314836
Actn4	Down-regulated	2	0	130	61	0.0327869	0	0.0327869	0.0327869	1	3.13115		0.100854
Actn4	Up-regulated	1	0	130	61	0.0163934	0	0.0163934	0.0163934	1	3.13115		0.319372
Actr1a	Up-regulated	1	0	130	61	0.0163934	0	0.0163934	0.0163934	1	3.13115		0.319372
Actr1b	Up-regulated	1	0	130	61	0.0163934	0	0.0163934	0.0163934	1	3.13115		0.319372
Actr2	Up-regulated	1	0	130	61	0.0163934	0	0.0163934	0.0163934	1	3.13115		0.319372
Actr5	Up-regulated	3	0	130	61	0.0491803	0	0.0491803	0.0491803	1	3.13115		0.0314836
Actr6	Up-regulated	6	1	130	61	0.0983607	0.00769231	0.0967742	0.0983607	0.857143	2.68384	13.8801	0.00464963
Actr8	Up-regulated	3	0	130	61	0.0491803	0	0.0491803	0.0491803	1	3.13115		0.0314836
Acvr1	Down-regulated	3	1	130	61	0.0491803	0.00769231	0.0483871	0.0491803	0.75	2.34836	6.60081	0.0967953
Acvr1c	Down-regulated	2	1	130	61	0.0327869	0.00769231	0.0322581	0.0327869	0.666667	2.08743	4.33557	0.239595
Acvr1c	Up-regulated	1	0	130	61	0.0163934	0	0.0163934	0.0163934	1	3.13115		0.319372
Acvr2a	Down-regulated	1	0	130	61	0.0163934	0	0.0163934	0.0163934	1	3.13115		0.319372
Acvr2a	Up-regulated	1	0	130	61	0.0163934	0	0.0163934	0.0163934	1	3.13115		0.319372
Acy1	Down-regulated	1	0	130	61	0.0163934	0	0.0163934	0.0163934	1	3.13115		0.319372
Acy3	Down-regulated	6	1	130	61	0.0983607	0.00769231	0.0967742	0.0983607	0.857143	2.68384	13.8801	0.00464963
Acy3	Up-regulated	1	0	130	61	0.0163934	0	0.0163934	0.0163934	1	3.13115		0.319372
Acyp1	Down-regulated	1	1	130	61	0.0163934	0.00769231	0.016129	0.0163934	0.5	1.56557	2.1406	0.537889
Acyp1	Up-regulated	10	9	130	61	0.163934	0.0692308	0.142857	0.163934	0.526316	1.64797	2.62129	0.0406557
Acyp2	Down-regulated	2	2	130	61	0.0327869	0.0153846	0.031746	0.0327869	0.5	1.56557	2.15988	0.382396
Acyp2	Up-regulated	5	5	130	61	0.0819672	0.0384615	0.0757576	0.0819672	0.5	1.56557	2.22186	0.179608
Ada	Down-regulated	2	1	130	61	0.0327869	0.00769231	0.0322581	0.0327869	0.666667	2.08743	4.33557	0.239595
Adam10	Down-regulated	1	3	130	61	0.0163934	0.0230769	0.015625	0.0163934	0.25	0.782787	0.706755	0.788583
Adam10	Up-regulated	1	0	130	61	0.0163934	0	0.0163934	0.0163934	1	3.13115		0.319372
Adam11	Down-regulated	3	3	130	61	0.0491803	0.0230769	0.046875	0.0491803	0.5	1.56557	2.17983	0.290256
Adam11	Up-regulated	1	0	130	61	0.0163934	0	0.0163934	0.0163934	1	3.13115		0.319372
Adam15	Down-regulated	7	0	130	61	0.114754	0	0.114754	0.114754	1	3.13115		0.000265005
Adam17	Down-regulated	2	2	130	61	0.0327869	0.0153846	0.031746	0.0327869	0.5	1.56557	2.15988	0.382396
Adam1a	Up-regulated	2	0	130	61	0.0327869	0	0.0327869	0.0327869	1	3.13115		0.100854
Adam22	Up-regulated	7	0	130	61	0.114754	0	0.114754	0.114754	1	3.13115		0.000265005
Adam8	Up-regulated	3	2	130	61	0.0491803	0.0153846	0.047619	0.0491803	0.6	1.87869	3.28732	0.186905
Adam9	Down-regulated	1	0	130	61	0.0163934	0	0.0163934	0.0163934	1	3.13115		0.319372
Adamts1	Down-regulated	2	0	130	61	0.0327869	0	0.0327869	0.0327869	1	3.13115		0.100854
Adamts1	Up-regulated	2	5	130	61	0.0327869	0.0384615	0.030303	0.0327869	0.285714	0.894614	0.848183	0.714868
Adamts12	Down-regulated	4	0	130	61	0.0655738	0	0.0655738	0.0655738	1	3.13115		0.00971302
Adamts4	Up-regulated	1	0	130	61	0.0163934	0	0.0163934	0.0163934	1	3.13115		0.319372
Adamts5	Up-regulated	1	0	130	61	0.0163934	0	0.0163934	0.0163934	1	3.13115		0.319372
Adamts7	Down-regulated	21	7	130	61	0.344262	0.0538462	0.308824	0.344262	0.75	2.34836	9.0948	4.72567e-07
Adamts9	Down-regulated	1	1	130	61	0.0163934	0.00769231	0.016129	0.0163934	0.5	1.56557	2.1406	0.537889
Adamtsl2	Down-regulated	2	0	130	61	0.0327869	0	0.0327869	0.0327869	1	3.13115		0.100854
Adamtsl4	Down-regulated	2	2	130	61	0.0327869	0.0153846	0.031746	0.0327869	0.5	1.56557	2.15988	0.382396
Adamtsl4	Up-regulated	3	5	130	61	0.0491803	0.0384615	0.0454545	0.0491803	0.375	1.17418	1.29125	0.498707
Adap2	Down-regulated	5	5	130	61	0.0819672	0.0384615	0.0757576	0.0819672	0.5	1.56557	2.22186	0.179608
Adar	Down-regulated	1	0	130	61	0.0163934	0	0.0163934	0.0163934	1	3.13115		0.319372
Adar	Up-regulated	3	0	130	61	0.0491803	0	0.0491803	0.0491803	1	3.13115		0.0314836
Adarb1	Down-regulated	1	0	130	61	0.0163934	0	0.0163934	0.0163934	1	3.13115		0.319372
Adarb1	Up-regulated	2	1	130	61	0.0327869	0.00769231	0.0322581	0.0327869	0.666667	2.08743	4.33557	0.239595
Adck3	Down-regulated	15	7	130	61	0.245902	0.0538462	0.220588	0.245902	0.681818	2.13487	5.66886	0.000229179
Adck3	Up-regulated	1	1	130	61	0.0163934	0.00769231	0.016129	0.0163934	0.5	1.56557	2.1406	0.537889
Adck4	Up-regulated	2	0	130	61	0.0327869	0	0.0327869	0.0327869	1	3.13115		0.100854
Adck5	Down-regulated	2	1	130	61	0.0327869	0.00769231	0.0322581	0.0327869	0.666667	2.08743	4.33557	0.239595
Adck5	Up-regulated	6	1	130	61	0.0983607	0.00769231	0.0967742	0.0983607	0.857143	2.68384	13.8801	0.00464963
Adcy10	Up-regulated	6	1	130	61	0.0983607	0.00769231	0.0967742	0.0983607	0.857143	2.68384	13.8801	0.00464963
Adcy4	Down-regulated	2	0	130	61	0.0327869	0	0.0327869	0.0327869	1	3.13115		0.100854
Adcy6	Down-regulated	1	0	130	61	0.0163934	0	0.0163934	0.0163934	1	3.13115		0.319372
Adcy6	Up-regulated	1	0	130	61	0.0163934	0	0.0163934	0.0163934	1	3.13115		0.319372
Add3	Down-regulated	6	0	130	61	0.0983607	0	0.0983607	0.0983607	1	3.13115		0.00089138
Adh1	Down-regulated	5	0	130	61	0.0819672	0	0.0819672	0.0819672	1	3.13115		0.00296065
Adh1	Up-regulated	7	4	130	61	0.114754	0.0307692	0.107692	0.114754	0.636364	1.99255	4.04945	0.0267456
Adh4	Down-regulated	12	3	130	61	0.196721	0.0230769	0.1875	0.196721	0.8	2.50492	10.2249	9.53594e-05
Adh4	Up-regulated	9	8	130	61	0.147541	0.0615385	0.130435	0.147541	0.529412	1.65767	2.62451	0.0503918
Adh7	Down-regulated	4	1	130	61	0.0655738	0.00769231	0.0645161	0.0655738	0.8	2.50492	8.94284	0.0367225
Adh7	Up-regulated	11	13	130	61	0.180328	0.1	0.148649	0.180328	0.458333	1.43511	1.97239	0.0941549
Adhfe1	Down-regulated	6	3	130	61	0.0983607	0.0230769	0.09375	0.0983607	0.666667	2.08743	4.57676	0.0310726
Adi1	Down-regulated	4	0	130	61	0.0655738	0	0.0655738	0.0655738	1	3.13115		0.00971302
Adipor2	Down-regulated	10	17	130	61	0.163934	0.130769	0.128205	0.163934	0.37037	1.15968	1.30143	0.342239
Adipor2	Up-regulated	1	0	130	61	0.0163934	0	0.0163934	0.0163934	1	3.13115		0.319372
Adk	Down-regulated	5	0	130	61	0.0819672	0	0.0819672	0.0819672	1	3.13115		0.00296065
Adm	Down-regulated	2	2	130	61	0.0327869	0.0153846	0.031746	0.0327869	0.5	1.56557	2.15988	0.382396
Adm	Up-regulated	2	1	130	61	0.0327869	0.00769231	0.0322581	0.0327869	0.666667	2.08743	4.33557	0.239595
Adnp2	Up-regulated	4	0	130	61	0.0655738	0	0.0655738	0.0655738	1	3.13115		0.00971302
Adora1	Down-regulated	1	1	130	61	0.0163934	0.00769231	0.016129	0.0163934	0.5	1.56557	2.1406	0.537889
Adora1	Up-regulated	2	1	130	61	0.0327869	0.00769231	0.0322581	0.0327869	0.666667	2.08743	4.33557	0.239595
Adora2b	Down-regulated	8	12	130	61	0.131148	0.0923077	0.109589	0.131148	0.4	1.25246	1.48108	0.281159
Adora2b	Up-regulated	3	1	130	61	0.0491803	0.00769231	0.0483871	0.0491803	0.75	2.34836	6.60081	0.0967953
Adpgk	Up-regulated	6	2	130	61	0.0983607	0.0153846	0.0952381	0.0983607	0.75	2.34836	6.90361	0.0138716
Adprh	Up-regulated	2	0	130	61	0.0327869	0	0.0327869	0.0327869	1	3.13115		0.100854
Adprhl2	Up-regulated	8	0	130	61	0.131148	0	0.131148	0.131148	1	3.13115		7.77732e-05
Adprm	Down-regulated	1	1	130	61	0.0163934	0.00769231	0.016129	0.0163934	0.5	1.56557	2.1406	0.537889
Adprm	Up-regulated	7	1	130	61	0.114754	0.00769231	0.112903	0.114754	0.875	2.73975	16.4795	0.00157563
Adra1b	Down-regulated	14	3	130	61	0.229508	0.0230769	0.21875	0.229508	0.823529	2.57859	12.4218	1.072e-05
Adra2b	Down-regulated	1	0	130	61	0.0163934	0	0.0163934	0.0163934	1	3.13115		0.319372
Adrb2	Down-regulated	1	2	130	61	0.0163934	0.0153846	0.015873	0.0163934	0.333333	1.04372	1.0663	0.687036
Adrb2	Up-regulated	2	0	130	61	0.0327869	0	0.0327869	0.0327869	1	3.13115		0.100854
Adrm1	Up-regulated	6	2	130	61	0.0983607	0.0153846	0.0952381	0.0983607	0.75	2.34836	6.90361	0.0138716
Adsl	Up-regulated	11	2	130	61	0.180328	0.0153846	0.174603	0.180328	0.846154	2.64943	13.87	7.85109e-05
Adssl1	Down-regulated	4	1	130	61	0.0655738	0.00769231	0.0645161	0.0655738	0.8	2.50492	8.94284	0.0367225
Adssl1	Up-regulated	3	4	130	61	0.0491803	0.0307692	0.0461538	0.0491803	0.428571	1.34192	1.62488	0.396679
Adtrp	Down-regulated	5	1	130	61	0.0819672	0.00769231	0.0806452	0.0819672	0.833333	2.60929	11.3645	0.013307
Adtrp	Up-regulated	5	0	130	61	0.0819672	0	0.0819672	0.0819672	1	3.13115		0.00296065
Aen	Up-regulated	16	4	130	61	0.262295	0.0307692	0.246154	0.262295	0.8	2.50492	11.0349	4.09397e-06
Afap1l1	Down-regulated	1	0	130	61	0.0163934	0	0.0163934	0.0163934	1	3.13115		0.319372
Aff1	Down-regulated	9	1	130	61	0.147541	0.00769231	0.145161	0.147541	0.9	2.81803	21.9736	0.000167325
Aff4	Up-regulated	6	1	130	61	0.0983607	0.00769231	0.0967742	0.0983607	0.857143	2.68384	13.8801	0.00464963
Afg3l2	Up-regulated	10	5	130	61	0.163934	0.0384615	0.151515	0.163934	0.666667	2.08743	4.85555	0.00437303
Afm	Down-regulated	8	4	130	61	0.131148	0.0307692	0.123077	0.131148	0.666667	2.08743	4.71092	0.0117006
Afmid	Down-regulated	8	2	130	61	0.131148	0.0153846	0.126984	0.131148	0.8	2.50492	9.53593	0.00192951
Afp	Down-regulated	6	7	130	61	0.0983607	0.0538462	0.0882353	0.0983607	0.461538	1.44515	1.90988	0.200399
Aftph	Up-regulated	6	0	130	61	0.0983607	0	0.0983607	0.0983607	1	3.13115		0.00089138
Aga	Down-regulated	4	0	130	61	0.0655738	0	0.0655738	0.0655738	1	3.13115		0.00971302
Agap1	Down-regulated	2	0	130	61	0.0327869	0	0.0327869	0.0327869	1	3.13115		0.100854
Agap1	Up-regulated	1	0	130	61	0.0163934	0	0.0163934	0.0163934	1	3.13115		0.319372
Agfg1	Up-regulated	6	2	130	61	0.0983607	0.0153846	0.0952381	0.0983607	0.75	2.34836	6.90361	0.0138716
Agfg2	Down-regulated	1	0	130	61	0.0163934	0	0.0163934	0.0163934	1	3.13115		0.319372
Agl	Down-regulated	8	1	130	61	0.131148	0.00769231	0.129032	0.131148	0.888889	2.78324	19.1756	0.000519763
Agmat	Down-regulated	3	0	130	61	0.0491803	0	0.0491803	0.0491803	1	3.13115		0.0314836
Agmo	Down-regulated	8	4	130	61	0.131148	0.0307692	0.123077	0.131148	0.666667	2.08743	4.71092	0.0117006
Agmo	Up-regulated	3	0	130	61	0.0491803	0	0.0491803	0.0491803	1	3.13115		0.0314836
Ago1	Down-regulated	9	0	130	61	0.147541	0	0.147541	0.147541	1	3.13115		2.25245e-05
Ago2	Up-regulated	7	2	130	61	0.114754	0.0153846	0.111111	0.114754	0.777778	2.43534	8.19601	0.00527115
Agpat2	Down-regulated	4	1	130	61	0.0655738	0.00769231	0.0645161	0.0655738	0.8	2.50492	8.94284	0.0367225
Agpat2	Up-regulated	8	4	130	61	0.131148	0.0307692	0.123077	0.131148	0.666667	2.08743	4.71092	0.0117006
Agpat3	Up-regulated	4	4	130	61	0.0655738	0.0307692	0.0615385	0.0655738	0.5	1.56557	2.20048	0.226633
Agpat5	Up-regulated	1	2	130	61	0.0163934	0.0153846	0.015873	0.0163934	0.333333	1.04372	1.0663	0.687036
Agpat6	Down-regulated	3	6	130	61	0.0491803	0.0461538	0.0447761	0.0491803	0.333333	1.04372	1.06859	0.591629
Agpat6	Up-regulated	2	3	130	61	0.0327869	0.0230769	0.03125	0.0327869	0.4	1.25246	1.4322	0.512723
Agps	Up-regulated	1	0	130	61	0.0163934	0	0.0163934	0.0163934	1	3.13115		0.319372
Agrn	Down-regulated	4	0	130	61	0.0655738	0	0.0655738	0.0655738	1	3.13115		0.00971302
Agrn	Up-regulated	1	0	130	61	0.0163934	0	0.0163934	0.0163934	1	3.13115		0.319372
Agt	Down-regulated	8	2	130	61	0.131148	0.0153846	0.126984	0.131148	0.8	2.50492	9.53593	0.00192951
Agt	Up-regulated	2	2	130	61	0.0327869	0.0153846	0.031746	0.0327869	0.5	1.56557	2.15988	0.382396
Agtr1a	Down-regulated	9	6	130	61	0.147541	0.0461538	0.134328	0.147541	0.6	1.87869	3.55026	0.018848
Agxt	Down-regulated	1	1	130	61	0.0163934	0.00769231	0.016129	0.0163934	0.5	1.56557	2.1406	0.537889
Agxt	Up-regulated	4	0	130	61	0.0655738	0	0.0655738	0.0655738	1	3.13115		0.00971302
Agxt2	Down-regulated	3	5	130	61	0.0491803	0.0384615	0.0454545	0.0491803	0.375	1.17418	1.29125	0.498707
Agxt2	Up-regulated	1	0	130	61	0.0163934	0	0.0163934	0.0163934	1	3.13115		0.319372
Ahctf1	Down-regulated	2	3	130	61	0.0327869	0.0230769	0.03125	0.0327869	0.4	1.25246	1.4322	0.512723
Ahctf1	Up-regulated	4	4	130	61	0.0655738	0.0307692	0.0615385	0.0655738	0.5	1.56557	2.20048	0.226633
Ahcy	Up-regulated	1	1	130	61	0.0163934	0.00769231	0.016129	0.0163934	0.5	1.56557	2.1406	0.537889
Ahdc1	Down-regulated	1	0	130	61	0.0163934	0	0.0163934	0.0163934	1	3.13115		0.319372
Ahnak	Down-regulated	4	2	130	61	0.0655738	0.0153846	0.0634921	0.0655738	0.666667	2.08743	4.45198	0.0835535
Ahr	Down-regulated	4	0	130	61	0.0655738	0	0.0655738	0.0655738	1	3.13115		0.00971302
Ahr	Up-regulated	3	6	130	61	0.0491803	0.0461538	0.0447761	0.0491803	0.333333	1.04372	1.06859	0.591629
Ahsa1	Up-regulated	14	5	130	61	0.229508	0.0384615	0.212121	0.229508	0.736842	2.30716	7.35632	0.000102836
Ahsp	Down-regulated	4	1	130	61	0.0655738	0.00769231	0.0645161	0.0655738	0.8	2.50492	8.94284	0.0367225
Aida	Up-regulated	2	3	130	61	0.0327869	0.0230769	0.03125	0.0327869	0.4	1.25246	1.4322	0.512723
Aif1	Down-regulated	3	3	130	61	0.0491803	0.0230769	0.046875	0.0491803	0.5	1.56557	2.17983	0.290256
Aifm2	Up-regulated	1	0	130	61	0.0163934	0	0.0163934	0.0163934	1	3.13115		0.319372
Aig1	Up-regulated	18	1	130	61	0.295082	0.00769231	0.290323	0.295082	0.947368	2.96635	52.8877	2.43744e-09
Aim1l	Down-regulated	16	9	130	61	0.262295	0.0692308	0.228571	0.262295	0.64	2.00393	4.7343	0.000415075
Aimp1	Up-regulated	10	3	130	61	0.163934	0.0230769	0.15625	0.163934	0.769231	2.40858	8.19747	0.000755983
Aimp2	Down-regulated	1	0	130	61	0.0163934	0	0.0163934	0.0163934	1	3.13115		0.319372
Aimp2	Up-regulated	15	4	130	61	0.245902	0.0307692	0.230769	0.245902	0.789474	2.47196	10.1261	1.23371e-05
Ajuba	Down-regulated	1	1	130	61	0.0163934	0.00769231	0.016129	0.0163934	0.5	1.56557	2.1406	0.537889
Ajuba	Up-regulated	5	0	130	61	0.0819672	0	0.0819672	0.0819672	1	3.13115		0.00296065
Ak3	Down-regulated	4	0	130	61	0.0655738	0	0.0655738	0.0655738	1	3.13115		0.00971302
Ak3	Up-regulated	1	6	130	61	0.0163934	0.0461538	0.0149254	0.0163934	0.142857	0.447307	0.345975	0.935832
Ak4	Down-regulated	3	0	130	61	0.0491803	0	0.0491803	0.0491803	1	3.13115		0.0314836
Ak7	Down-regulated	1	0	130	61	0.0163934	0	0.0163934	0.0163934	1	3.13115		0.319372
Akap1	Down-regulated	1	0	130	61	0.0163934	0	0.0163934	0.0163934	1	3.13115		0.319372
Akap1	Up-regulated	9	6	130	61	0.147541	0.0461538	0.134328	0.147541	0.6	1.87869	3.55026	0.018848
Akap11	Down-regulated	1	0	130	61	0.0163934	0	0.0163934	0.0163934	1	3.13115		0.319372
Akap11	Up-regulated	2	2	130	61	0.0327869	0.0153846	0.031746	0.0327869	0.5	1.56557	2.15988	0.382396
Akap12	Down-regulated	1	0	130	61	0.0163934	0	0.0163934	0.0163934	1	3.13115		0.319372
Akap12	Up-regulated	1	0	130	61	0.0163934	0	0.0163934	0.0163934	1	3.13115		0.319372
Akap13	Down-regulated	2	0	130	61	0.0327869	0	0.0327869	0.0327869	1	3.13115		0.100854
Akap13	Up-regulated	5	0	130	61	0.0819672	0	0.0819672	0.0819672	1	3.13115		0.00296065
Akap17a	Down-regulated	1	0	130	61	0.0163934	0	0.0163934	0.0163934	1	3.13115		0.319372
Akap17a	Up-regulated	6	0	130	61	0.0983607	0	0.0983607	0.0983607	1	3.13115		0.00089138
Akap2	Down-regulated	2	1	130	61	0.0327869	0.00769231	0.0322581	0.0327869	0.666667	2.08743	4.33557	0.239595
Akap2	Up-regulated	3	2	130	61	0.0491803	0.0153846	0.047619	0.0491803	0.6	1.87869	3.28732	0.186905
Akap5	Down-regulated	6	1	130	61	0.0983607	0.00769231	0.0967742	0.0983607	0.857143	2.68384	13.8801	0.00464963
Akap5	Up-regulated	1	2	130	61	0.0163934	0.0153846	0.015873	0.0163934	0.333333	1.04372	1.0663	0.687036
Akap7	Down-regulated	1	0	130	61	0.0163934	0	0.0163934	0.0163934	1	3.13115		0.319372
Akap7	Up-regulated	1	1	130	61	0.0163934	0.00769231	0.016129	0.0163934	0.5	1.56557	2.1406	0.537889
Akap8	Up-regulated	9	1	130	61	0.147541	0.00769231	0.145161	0.147541	0.9	2.81803	21.9736	0.000167325
Akap8l	Down-regulated	4	2	130	61	0.0655738	0.0153846	0.0634921	0.0655738	0.666667	2.08743	4.45198	0.0835535
Akap8l	Up-regulated	2	0	130	61	0.0327869	0	0.0327869	0.0327869	1	3.13115		0.100854
Akap9	Down-regulated	2	1	130	61	0.0327869	0.00769231	0.0322581	0.0327869	0.666667	2.08743	4.33557	0.239595
Akap9	Up-regulated	1	1	130	61	0.0163934	0.00769231	0.016129	0.0163934	0.5	1.56557	2.1406	0.537889
Akip1	Down-regulated	1	0	130	61	0.0163934	0	0.0163934	0.0163934	1	3.13115		0.319372
Akirin1	Up-regulated	5	1	130	61	0.0819672	0.00769231	0.0806452	0.0819672	0.833333	2.60929	11.3645	0.013307
Akirin2	Down-regulated	1	0	130	61	0.0163934	0	0.0163934	0.0163934	1	3.13115		0.319372
Akirin2	Up-regulated	5	0	130	61	0.0819672	0	0.0819672	0.0819672	1	3.13115		0.00296065
Akr1a1	Up-regulated	4	0	130	61	0.0655738	0	0.0655738	0.0655738	1	3.13115		0.00971302
Akr1b7	Down-regulated	3	0	130	61	0.0491803	0	0.0491803	0.0491803	1	3.13115		0.0314836
Akr1b7	Up-regulated	7	9	130	61	0.114754	0.0692308	0.1	0.114754	0.4375	1.36988	1.73728	0.21504
Akr1b8	Up-regulated	10	5	130	61	0.163934	0.0384615	0.151515	0.163934	0.666667	2.08743	4.85555	0.00437303
Akr1c1	Down-regulated	6	4	130	61	0.0983607	0.0307692	0.0923077	0.0983607	0.6	1.87869	3.41146	0.0580791
Akr1c1	Up-regulated	3	5	130	61	0.0491803	0.0384615	0.0454545	0.0491803	0.375	1.17418	1.29125	0.498707
Akr1c12	Down-regulated	3	1	130	61	0.0491803	0.00769231	0.0483871	0.0491803	0.75	2.34836	6.60081	0.0967953
Akr1c14	Down-regulated	6	1	130	61	0.0983607	0.00769231	0.0967742	0.0983607	0.857143	2.68384	13.8801	0.00464963
Akr1c19	Up-regulated	3	0	130	61	0.0491803	0	0.0491803	0.0491803	1	3.13115		0.0314836
Akr1c3	Down-regulated	11	5	130	61	0.180328	0.0384615	0.166667	0.180328	0.6875	2.15266	5.44394	0.00180701
Akr1c3	Up-regulated	1	4	130	61	0.0163934	0.0307692	0.0153846	0.0163934	0.2	0.62623	0.526554	0.857548
Akr1cl	Down-regulated	2	3	130	61	0.0327869	0.0230769	0.03125	0.0327869	0.4	1.25246	1.4322	0.512723
Akr1d1	Down-regulated	2	0	130	61	0.0327869	0	0.0327869	0.0327869	1	3.13115		0.100854
Akr1d1	Up-regulated	3	2	130	61	0.0491803	0.0153846	0.047619	0.0491803	0.6	1.87869	3.28732	0.186905
Akr1e2	Down-regulated	1	0	130	61	0.0163934	0	0.0163934	0.0163934	1	3.13115		0.319372
Akr1e2	Up-regulated	2	0	130	61	0.0327869	0	0.0327869	0.0327869	1	3.13115		0.100854
Akr7a2	Down-regulated	2	0	130	61	0.0327869	0	0.0327869	0.0327869	1	3.13115		0.100854
Akr7a2	Up-regulated	2	2	130	61	0.0327869	0.0153846	0.031746	0.0327869	0.5	1.56557	2.15988	0.382396
Akr7a3	Down-regulated	5	2	130	61	0.0819672	0.0153846	0.0793651	0.0819672	0.714286	2.23653	5.65622	0.0349505
Akr7a3	Up-regulated	20	16	130	61	0.327869	0.123077	0.25974	0.327869	0.555556	1.73953	3.44972	0.0009866
Akt1s1	Up-regulated	4	1	130	61	0.0655738	0.00769231	0.0645161	0.0655738	0.8	2.50492	8.94284	0.0367225
Akt2	Down-regulated	1	0	130	61	0.0163934	0	0.0163934	0.0163934	1	3.13115		0.319372
Aktip	Up-regulated	8	2	130	61	0.131148	0.0153846	0.126984	0.131148	0.8	2.50492	9.53593	0.00192951
Alad	Down-regulated	11	4	130	61	0.180328	0.0307692	0.169231	0.180328	0.733333	2.29617	6.84899	0.000760079
Alas1	Down-regulated	2	2	130	61	0.0327869	0.0153846	0.031746	0.0327869	0.5	1.56557	2.15988	0.382396
Alas1	Up-regulated	8	12	130	61	0.131148	0.0923077	0.109589	0.131148	0.4	1.25246	1.48108	0.281159
Alas2	Down-regulated	7	13	130	61	0.114754	0.1	0.0945946	0.114754	0.35	1.0959	1.16569	0.467525
Alcam	Down-regulated	10	4	130	61	0.163934	0.0307692	0.153846	0.163934	0.714286	2.23653	6.10976	0.0019644
Alcam	Up-regulated	1	2	130	61	0.0163934	0.0153846	0.015873	0.0163934	0.333333	1.04372	1.0663	0.687036
Aldh16a1	Up-regulated	1	2	130	61	0.0163934	0.0153846	0.015873	0.0163934	0.333333	1.04372	1.0663	0.687036
Aldh18a1	Down-regulated	3	0	130	61	0.0491803	0	0.0491803	0.0491803	1	3.13115		0.0314836
Aldh18a1	Up-regulated	5	1	130	61	0.0819672	0.00769231	0.0806452	0.0819672	0.833333	2.60929	11.3645	0.013307
Aldh1a1	Up-regulated	27	24	130	61	0.442623	0.184615	0.317647	0.442623	0.529412	1.65767	3.48156	0.000219831
Aldh1a3	Down-regulated	4	4	130	61	0.0655738	0.0307692	0.0615385	0.0655738	0.5	1.56557	2.20048	0.226633
Aldh1a3	Up-regulated	1	1	130	61	0.0163934	0.00769231	0.016129	0.0163934	0.5	1.56557	2.1406	0.537889
Aldh1a7	Down-regulated	1	0	130	61	0.0163934	0	0.0163934	0.0163934	1	3.13115		0.319372
Aldh1a7	Up-regulated	17	11	130	61	0.278689	0.0846154	0.236111	0.278689	0.607143	1.90105	4.14335	0.000656639
Aldh1b1	Down-regulated	13	19	130	61	0.213115	0.146154	0.1625	0.213115	0.40625	1.27203	1.57827	0.171198
Aldh1b1	Up-regulated	2	2	130	61	0.0327869	0.0153846	0.031746	0.0327869	0.5	1.56557	2.15988	0.382396
Aldh1l1	Down-regulated	9	0	130	61	0.147541	0	0.147541	0.147541	1	3.13115		2.25245e-05
Aldh1l1	Up-regulated	3	7	130	61	0.0491803	0.0538462	0.0441176	0.0491803	0.3	0.939344	0.909318	0.673026
Aldh1l2	Down-regulated	15	4	130	61	0.245902	0.0307692	0.230769	0.245902	0.789474	2.47196	10.1261	1.23371e-05
Aldh2	Down-regulated	5	0	130	61	0.0819672	0	0.0819672	0.0819672	1	3.13115		0.00296065
Aldh3a2	Down-regulated	3	1	130	61	0.0491803	0.00769231	0.0483871	0.0491803	0.75	2.34836	6.60081	0.0967953
Aldh3a2	Up-regulated	8	0	130	61	0.131148	0	0.131148	0.131148	1	3.13115		7.77732e-05
Aldh4a1	Down-regulated	8	3	130	61	0.131148	0.0230769	0.125	0.131148	0.727273	2.2772	6.31985	0.00525269
Aldh5a1	Down-regulated	5	6	130	61	0.0819672	0.0461538	0.0746269	0.0819672	0.454545	1.42325	1.83893	0.249549
Aldh5a1	Up-regulated	2	0	130	61	0.0327869	0	0.0327869	0.0327869	1	3.13115		0.100854
Aldh6a1	Down-regulated	8	1	130	61	0.131148	0.00769231	0.129032	0.131148	0.888889	2.78324	19.1756	0.000519763
Aldh7a1	Down-regulated	5	0	130	61	0.0819672	0	0.0819672	0.0819672	1	3.13115		0.00296065
Aldh9a1	Down-regulated	2	0	130	61	0.0327869	0	0.0327869	0.0327869	1	3.13115		0.100854
Aldoa	Up-regulated	11	6	130	61	0.180328	0.0461538	0.164179	0.180328	0.647059	2.02604	4.50541	0.00380117
Alg1	Up-regulated	7	2	130	61	0.114754	0.0153846	0.111111	0.114754	0.777778	2.43534	8.19601	0.00527115
Alg10	Up-regulated	4	0	130	61	0.0655738	0	0.0655738	0.0655738	1	3.13115		0.00971302
Alg11	Up-regulated	2	0	130	61	0.0327869	0	0.0327869	0.0327869	1	3.13115		0.100854
Alg12	Up-regulated	12	5	130	61	0.196721	0.0384615	0.181818	0.196721	0.705882	2.21022	6.05586	0.00071929
Alg13	Down-regulated	2	0	130	61	0.0327869	0	0.0327869	0.0327869	1	3.13115		0.100854
Alg2	Up-regulated	1	0	130	61	0.0163934	0	0.0163934	0.0163934	1	3.13115		0.319372
Alg3	Up-regulated	2	0	130	61	0.0327869	0	0.0327869	0.0327869	1	3.13115		0.100854
Alg5	Up-regulated	1	0	130	61	0.0163934	0	0.0163934	0.0163934	1	3.13115		0.319372
Alg8	Up-regulated	7	1	130	61	0.114754	0.00769231	0.112903	0.114754	0.875	2.73975	16.4795	0.00157563
Alg9	Up-regulated	2	1	130	61	0.0327869	0.00769231	0.0322581	0.0327869	0.666667	2.08743	4.33557	0.239595
Alkbh1	Up-regulated	11	2	130	61	0.180328	0.0153846	0.174603	0.180328	0.846154	2.64943	13.87	7.85109e-05
Alkbh2	Down-regulated	6	1	130	61	0.0983607	0.00769231	0.0967742	0.0983607	0.857143	2.68384	13.8801	0.00464963
Alkbh2	Up-regulated	4	3	130	61	0.0655738	0.0230769	0.0625	0.0655738	0.571429	1.78923	2.9519	0.148357
Alkbh3	Down-regulated	1	0	130	61	0.0163934	0	0.0163934	0.0163934	1	3.13115		0.319372
Alkbh3	Up-regulated	3	0	130	61	0.0491803	0	0.0491803	0.0491803	1	3.13115		0.0314836
Alkbh5	Up-regulated	2	0	130	61	0.0327869	0	0.0327869	0.0327869	1	3.13115		0.100854
Alkbh7	Up-regulated	1	2	130	61	0.0163934	0.0153846	0.015873	0.0163934	0.333333	1.04372	1.0663	0.687036
Alox15	Down-regulated	5	12	130	61	0.0819672	0.0923077	0.0684932	0.0819672	0.294118	0.920926	0.878548	0.685588
Alox15	Up-regulated	1	1	130	61	0.0163934	0.00769231	0.016129	0.0163934	0.5	1.56557	2.1406	0.537889
Alox5	Up-regulated	1	0	130	61	0.0163934	0	0.0163934	0.0163934	1	3.13115		0.319372
Alpl	Down-regulated	3	0	130	61	0.0491803	0	0.0491803	0.0491803	1	3.13115		0.0314836
Alpl	Up-regulated	6	6	130	61	0.0983607	0.0461538	0.0895522	0.0983607	0.5	1.56557	2.24402	0.14355
Als2cl	Down-regulated	1	0	130	61	0.0163934	0	0.0163934	0.0163934	1	3.13115		0.319372
Als2cl	Up-regulated	2	1	130	61	0.0327869	0.00769231	0.0322581	0.0327869	0.666667	2.08743	4.33557	0.239595
Alyref	Up-regulated	6	3	130	61	0.0983607	0.0230769	0.09375	0.0983607	0.666667	2.08743	4.57676	0.0310726
Amacr	Down-regulated	11	2	130	61	0.180328	0.0153846	0.174603	0.180328	0.846154	2.64943	13.87	7.85109e-05
Amacr	Up-regulated	1	0	130	61	0.0163934	0	0.0163934	0.0163934	1	3.13115		0.319372
Amd1	Up-regulated	13	13	130	61	0.213115	0.1	0.175676	0.213115	0.5	1.56557	2.42496	0.031231
Amdhd2	Up-regulated	2	0	130	61	0.0327869	0	0.0327869	0.0327869	1	3.13115		0.100854
Amfr	Down-regulated	1	0	130	61	0.0163934	0	0.0163934	0.0163934	1	3.13115		0.319372
Amfr	Up-regulated	1	0	130	61	0.0163934	0	0.0163934	0.0163934	1	3.13115		0.319372
Amigo1	Up-regulated	4	2	130	61	0.0655738	0.0153846	0.0634921	0.0655738	0.666667	2.08743	4.45198	0.0835535
Amigo2	Down-regulated	4	0	130	61	0.0655738	0	0.0655738	0.0655738	1	3.13115		0.00971302
Amigo2	Up-regulated	2	1	130	61	0.0327869	0.00769231	0.0322581	0.0327869	0.666667	2.08743	4.33557	0.239595
Amigo3	Down-regulated	1	2	130	61	0.0163934	0.0153846	0.015873	0.0163934	0.333333	1.04372	1.0663	0.687036
Amigo3	Up-regulated	6	5	130	61	0.0983607	0.0384615	0.0909091	0.0983607	0.545455	1.7079	2.71134	0.0956793
Ammecr1l	Down-regulated	4	3	130	61	0.0655738	0.0230769	0.0625	0.0655738	0.571429	1.78923	2.9519	0.148357
Ammecr1l	Up-regulated	3	2	130	61	0.0491803	0.0153846	0.047619	0.0491803	0.6	1.87869	3.28732	0.186905
Amot	Up-regulated	3	0	130	61	0.0491803	0	0.0491803	0.0491803	1	3.13115		0.0314836
Amotl2	Down-regulated	5	3	130	61	0.0819672	0.0230769	0.078125	0.0819672	0.625	1.95697	3.75007	0.070082
Amotl2	Up-regulated	5	2	130	61	0.0819672	0.0153846	0.0793651	0.0819672	0.714286	2.23653	5.65622	0.0349505
Ampd2	Down-regulated	1	0	130	61	0.0163934	0	0.0163934	0.0163934	1	3.13115		0.319372
Ampd2	Up-regulated	3	0	130	61	0.0491803	0	0.0491803	0.0491803	1	3.13115		0.0314836
Ampd3	Up-regulated	1	0	130	61	0.0163934	0	0.0163934	0.0163934	1	3.13115		0.319372
Amy1a	Down-regulated	5	1	130	61	0.0819672	0.00769231	0.0806452	0.0819672	0.833333	2.60929	11.3645	0.013307
Anapc10	Up-regulated	1	0	130	61	0.0163934	0	0.0163934	0.0163934	1	3.13115		0.319372
Anapc11	Down-regulated	2	0	130	61	0.0327869	0	0.0327869	0.0327869	1	3.13115		0.100854
Anapc13	Up-regulated	2	0	130	61	0.0327869	0	0.0327869	0.0327869	1	3.13115		0.100854
Anapc15	Up-regulated	5	0	130	61	0.0819672	0	0.0819672	0.0819672	1	3.13115		0.00296065
Anapc16	Up-regulated	9	3	130	61	0.147541	0.0230769	0.140625	0.147541	0.75	2.34836	7.24099	0.00202875
Anapc2	Up-regulated	4	0	130	61	0.0655738	0	0.0655738	0.0655738	1	3.13115		0.00971302
Anapc5	Up-regulated	2	0	130	61	0.0327869	0	0.0327869	0.0327869	1	3.13115		0.100854
Anapc7	Up-regulated	1	0	130	61	0.0163934	0	0.0163934	0.0163934	1	3.13115		0.319372
Ang	Down-regulated	9	2	130	61	0.147541	0.0153846	0.142857	0.147541	0.818182	2.56185	10.9265	0.000683325
Angel1	Up-regulated	2	0	130	61	0.0327869	0	0.0327869	0.0327869	1	3.13115		0.100854
Angel2	Up-regulated	3	2	130	61	0.0491803	0.0153846	0.047619	0.0491803	0.6	1.87869	3.28732	0.186905
Angpt2	Down-regulated	1	0	130	61	0.0163934	0	0.0163934	0.0163934	1	3.13115		0.319372
Angpt2	Up-regulated	1	0	130	61	0.0163934	0	0.0163934	0.0163934	1	3.13115		0.319372
Angptl2	Down-regulated	9	2	130	61	0.147541	0.0153846	0.142857	0.147541	0.818182	2.56185	10.9265	0.000683325
Angptl3	Down-regulated	9	0	130	61	0.147541	0	0.147541	0.147541	1	3.13115		2.25245e-05
Angptl3	Up-regulated	1	0	130	61	0.0163934	0	0.0163934	0.0163934	1	3.13115		0.319372
Angptl4	Down-regulated	4	9	130	61	0.0655738	0.0692308	0.0571429	0.0655738	0.307692	0.96343	0.943751	0.644573
Angptl4	Up-regulated	15	2	130	61	0.245902	0.0153846	0.238095	0.245902	0.882353	2.76278	20.5207	7.64367e-07
Angptl6	Down-regulated	6	0	130	61	0.0983607	0	0.0983607	0.0983607	1	3.13115		0.00089138
Ankfy1	Down-regulated	3	0	130	61	0.0491803	0	0.0491803	0.0491803	1	3.13115		0.0314836
Ankfy1	Up-regulated	3	2	130	61	0.0491803	0.0153846	0.047619	0.0491803	0.6	1.87869	3.28732	0.186905
Ankh	Down-regulated	11	6	130	61	0.180328	0.0461538	0.164179	0.180328	0.647059	2.02604	4.50541	0.00380117
Ankh	Up-regulated	1	1	130	61	0.0163934	0.00769231	0.016129	0.0163934	0.5	1.56557	2.1406	0.537889
Ankhd1	Down-regulated	2	0	130	61	0.0327869	0	0.0327869	0.0327869	1	3.13115		0.100854
Ankhd1	Up-regulated	2	0	130	61	0.0327869	0	0.0327869	0.0327869	1	3.13115		0.100854
Ankmy2	Down-regulated	1	0	130	61	0.0163934	0	0.0163934	0.0163934	1	3.13115		0.319372
Ankmy2	Up-regulated	1	1	130	61	0.0163934	0.00769231	0.016129	0.0163934	0.5	1.56557	2.1406	0.537889
Ankrd10	Down-regulated	1	0	130	61	0.0163934	0	0.0163934	0.0163934	1	3.13115		0.319372
Ankrd11	Up-regulated	1	0	130	61	0.0163934	0	0.0163934	0.0163934	1	3.13115		0.319372
Ankrd13d	Up-regulated	2	0	130	61	0.0327869	0	0.0327869	0.0327869	1	3.13115		0.100854
Ankrd16	Up-regulated	1	0	130	61	0.0163934	0	0.0163934	0.0163934	1	3.13115		0.319372
Ankrd17	Up-regulated	3	2	130	61	0.0491803	0.0153846	0.047619	0.0491803	0.6	1.87869	3.28732	0.186905
Ankrd24	Down-regulated	4	1	130	61	0.0655738	0.00769231	0.0645161	0.0655738	0.8	2.50492	8.94284	0.0367225
Ankrd24	Up-regulated	6	3	130	61	0.0983607	0.0230769	0.09375	0.0983607	0.666667	2.08743	4.57676	0.0310726
Ankrd27	Down-regulated	4	2	130	61	0.0655738	0.0153846	0.0634921	0.0655738	0.666667	2.08743	4.45198	0.0835535
Ankrd27	Up-regulated	6	0	130	61	0.0983607	0	0.0983607	0.0983607	1	3.13115		0.00089138
Ankrd28	Down-regulated	1	0	130	61	0.0163934	0	0.0163934	0.0163934	1	3.13115		0.319372
Ankrd28	Up-regulated	8	3	130	61	0.131148	0.0230769	0.125	0.131148	0.727273	2.2772	6.31985	0.00525269
Ankrd33b	Down-regulated	1	1	130	61	0.0163934	0.00769231	0.016129	0.0163934	0.5	1.56557	2.1406	0.537889
Ankrd33b	Up-regulated	8	2	130	61	0.131148	0.0153846	0.126984	0.131148	0.8	2.50492	9.53593	0.00192951
Ankrd37	Up-regulated	5	4	130	61	0.0819672	0.0307692	0.0769231	0.0819672	0.555556	1.73953	2.79555	0.118844
Ankrd40	Up-regulated	2	0	130	61	0.0327869	0	0.0327869	0.0327869	1	3.13115		0.100854
Ankrd42	Up-regulated	2	0	130	61	0.0327869	0	0.0327869	0.0327869	1	3.13115		0.100854
Ankrd44	Down-regulated	3	1	130	61	0.0491803	0.00769231	0.0483871	0.0491803	0.75	2.34836	6.60081	0.0967953
Ankrd44	Up-regulated	5	7	130	61	0.0819672	0.0538462	0.0735294	0.0819672	0.416667	1.30464	1.56497	0.325263
Ankrd46	Down-regulated	10	1	130	61	0.163934	0.00769231	0.16129	0.163934	0.909091	2.8465	24.8794	5.26578e-05
Ankrd49	Up-regulated	8	3	130	61	0.131148	0.0230769	0.125	0.131148	0.727273	2.2772	6.31985	0.00525269
Ankrd9	Up-regulated	1	0	130	61	0.0163934	0	0.0163934	0.0163934	1	3.13115		0.319372
Anks1a	Down-regulated	1	1	130	61	0.0163934	0.00769231	0.016129	0.0163934	0.5	1.56557	2.1406	0.537889
Anks1a	Up-regulated	2	1	130	61	0.0327869	0.00769231	0.0322581	0.0327869	0.666667	2.08743	4.33557	0.239595
Anks3	Up-regulated	1	0	130	61	0.0163934	0	0.0163934	0.0163934	1	3.13115		0.319372
Anks4b	Down-regulated	13	7	130	61	0.213115	0.0538462	0.191176	0.213115	0.65	2.03525	4.714	0.00138899
Anks4b	Up-regulated	2	0	130	61	0.0327869	0	0.0327869	0.0327869	1	3.13115		0.100854
Ankzf1	Up-regulated	2	1	130	61	0.0327869	0.00769231	0.0322581	0.0327869	0.666667	2.08743	4.33557	0.239595
Ano1	Down-regulated	1	0	130	61	0.0163934	0	0.0163934	0.0163934	1	3.13115		0.319372
Ano10	Down-regulated	1	0	130	61	0.0163934	0	0.0163934	0.0163934	1	3.13115		0.319372
Ano10	Up-regulated	1	3	130	61	0.0163934	0.0230769	0.015625	0.0163934	0.25	0.782787	0.706755	0.788583
Ano6	Down-regulated	5	0	130	61	0.0819672	0	0.0819672	0.0819672	1	3.13115		0.00296065
Ano6	Up-regulated	1	0	130	61	0.0163934	0	0.0163934	0.0163934	1	3.13115		0.319372
Anp32a	Down-regulated	10	4	130	61	0.163934	0.0307692	0.153846	0.163934	0.714286	2.23653	6.10976	0.0019644
Anp32b	Up-regulated	10	3	130	61	0.163934	0.0230769	0.15625	0.163934	0.769231	2.40858	8.19747	0.000755983
Anp32e	Up-regulated	1	2	130	61	0.0163934	0.0153846	0.015873	0.0163934	0.333333	1.04372	1.0663	0.687036
Anpep	Down-regulated	7	3	130	61	0.114754	0.0230769	0.109375	0.114754	0.7	2.1918	5.43292	0.0130683
Anpep	Up-regulated	3	0	130	61	0.0491803	0	0.0491803	0.0491803	1	3.13115		0.0314836
Antxr2	Down-regulated	6	1	130	61	0.0983607	0.00769231	0.0967742	0.0983607	0.857143	2.68384	13.8801	0.00464963
Antxr2	Up-regulated	2	0	130	61	0.0327869	0	0.0327869	0.0327869	1	3.13115		0.100854
Anxa1	Down-regulated	8	3	130	61	0.131148	0.0230769	0.125	0.131148	0.727273	2.2772	6.31985	0.00525269
Anxa1	Up-regulated	1	0	130	61	0.0163934	0	0.0163934	0.0163934	1	3.13115		0.319372
Anxa2	Down-regulated	2	2	130	61	0.0327869	0.0153846	0.031746	0.0327869	0.5	1.56557	2.15988	0.382396
Anxa2	Up-regulated	5	0	130	61	0.0819672	0	0.0819672	0.0819672	1	3.13115		0.00296065
Anxa3	Down-regulated	3	3	130	61	0.0491803	0.0230769	0.046875	0.0491803	0.5	1.56557	2.17983	0.290256
Anxa4	Down-regulated	3	0	130	61	0.0491803	0	0.0491803	0.0491803	1	3.13115		0.0314836
Anxa4	Up-regulated	2	2	130	61	0.0327869	0.0153846	0.031746	0.0327869	0.5	1.56557	2.15988	0.382396
Anxa5	Down-regulated	4	3	130	61	0.0655738	0.0230769	0.0625	0.0655738	0.571429	1.78923	2.9519	0.148357
Anxa5	Up-regulated	1	1	130	61	0.0163934	0.00769231	0.016129	0.0163934	0.5	1.56557	2.1406	0.537889
Anxa7	Down-regulated	1	0	130	61	0.0163934	0	0.0163934	0.0163934	1	3.13115		0.319372
Anxa7	Up-regulated	13	4	130	61	0.213115	0.0307692	0.2	0.213115	0.764706	2.39441	8.42078	0.000102913
Aoc1	Up-regulated	1	1	130	61	0.0163934	0.00769231	0.016129	0.0163934	0.5	1.56557	2.1406	0.537889
Aoc3	Down-regulated	2	1	130	61	0.0327869	0.00769231	0.0322581	0.0327869	0.666667	2.08743	4.33557	0.239595
Aox1	Down-regulated	7	2	130	61	0.114754	0.0153846	0.111111	0.114754	0.777778	2.43534	8.19601	0.00527115
Aox1	Up-regulated	2	6	130	61	0.0327869	0.0461538	0.0298507	0.0327869	0.25	0.782787	0.701789	0.786922
Ap1ar	Down-regulated	1	0	130	61	0.0163934	0	0.0163934	0.0163934	1	3.13115		0.319372
Ap1ar	Up-regulated	2	1	130	61	0.0327869	0.00769231	0.0322581	0.0327869	0.666667	2.08743	4.33557	0.239595
Ap1g1	Down-regulated	1	0	130	61	0.0163934	0	0.0163934	0.0163934	1	3.13115		0.319372
Ap1g1	Up-regulated	3	1	130	61	0.0491803	0.00769231	0.0483871	0.0491803	0.75	2.34836	6.60081	0.0967953
Ap1m1	Up-regulated	1	1	130	61	0.0163934	0.00769231	0.016129	0.0163934	0.5	1.56557	2.1406	0.537889
Ap1s2	Down-regulated	5	4	130	61	0.0819672	0.0307692	0.0769231	0.0819672	0.555556	1.73953	2.79555	0.118844
Ap1s3	Up-regulated	10	5	130	61	0.163934	0.0384615	0.151515	0.163934	0.666667	2.08743	4.85555	0.00437303
Ap2a2	Down-regulated	2	0	130	61	0.0327869	0	0.0327869	0.0327869	1	3.13115		0.100854
Ap2a2	Up-regulated	1	0	130	61	0.0163934	0	0.0163934	0.0163934	1	3.13115		0.319372
Ap2m1	Up-regulated	1	0	130	61	0.0163934	0	0.0163934	0.0163934	1	3.13115		0.319372
Ap3b1	Down-regulated	3	0	130	61	0.0491803	0	0.0491803	0.0491803	1	3.13115		0.0314836
Ap3m1	Up-regulated	4	0	130	61	0.0655738	0	0.0655738	0.0655738	1	3.13115		0.00971302
Ap3s1	Down-regulated	3	2	130	61	0.0491803	0.0153846	0.047619	0.0491803	0.6	1.87869	3.28732	0.186905
Ap3s1	Up-regulated	2	0	130	61	0.0327869	0	0.0327869	0.0327869	1	3.13115		0.100854
Ap3s2	Up-regulated	1	0	130	61	0.0163934	0	0.0163934	0.0163934	1	3.13115		0.319372
Ap4b1	Up-regulated	1	0	130	61	0.0163934	0	0.0163934	0.0163934	1	3.13115		0.319372
Ap5b1	Up-regulated	3	0	130	61	0.0491803	0	0.0491803	0.0491803	1	3.13115		0.0314836
Ap5m1	Up-regulated	2	0	130	61	0.0327869	0	0.0327869	0.0327869	1	3.13115		0.100854
Apaf1	Down-regulated	2	0	130	61	0.0327869	0	0.0327869	0.0327869	1	3.13115		0.100854
Apba3	Down-regulated	1	2	130	61	0.0163934	0.0153846	0.015873	0.0163934	0.333333	1.04372	1.0663	0.687036
Apbb2	Up-regulated	2	0	130	61	0.0327869	0	0.0327869	0.0327869	1	3.13115		0.100854
Apbb3	Down-regulated	2	5	130	61	0.0327869	0.0384615	0.030303	0.0327869	0.285714	0.894614	0.848183	0.714868
Apbb3	Up-regulated	3	2	130	61	0.0491803	0.0153846	0.047619	0.0491803	0.6	1.87869	3.28732	0.186905
Apc2	Down-regulated	5	3	130	61	0.0819672	0.0230769	0.078125	0.0819672	0.625	1.95697	3.75007	0.070082
Apcs	Down-regulated	5	0	130	61	0.0819672	0	0.0819672	0.0819672	1	3.13115		0.00296065
Apcs	Up-regulated	1	0	130	61	0.0163934	0	0.0163934	0.0163934	1	3.13115		0.319372
Apeh	Up-regulated	3	0	130	61	0.0491803	0	0.0491803	0.0491803	1	3.13115		0.0314836
Apex1	Up-regulated	5	3	130	61	0.0819672	0.0230769	0.078125	0.0819672	0.625	1.95697	3.75007	0.070082
Apex2	Up-regulated	1	1	130	61	0.0163934	0.00769231	0.016129	0.0163934	0.5	1.56557	2.1406	0.537889
Api5	Up-regulated	4	4	130	61	0.0655738	0.0307692	0.0615385	0.0655738	0.5	1.56557	2.20048	0.226633
Apip	Up-regulated	4	0	130	61	0.0655738	0	0.0655738	0.0655738	1	3.13115		0.00971302
Apln	Up-regulated	1	1	130	61	0.0163934	0.00769231	0.016129	0.0163934	0.5	1.56557	2.1406	0.537889
Aplp1	Down-regulated	1	1	130	61	0.0163934	0.00769231	0.016129	0.0163934	0.5	1.56557	2.1406	0.537889
Aplp2	Down-regulated	8	2	130	61	0.131148	0.0153846	0.126984	0.131148	0.8	2.50492	9.53593	0.00192951
Apmap	Down-regulated	6	6	130	61	0.0983607	0.0461538	0.0895522	0.0983607	0.5	1.56557	2.24402	0.14355
Apmap	Up-regulated	3	0	130	61	0.0491803	0	0.0491803	0.0491803	1	3.13115		0.0314836
Apoa1	Down-regulated	1	4	130	61	0.0163934	0.0307692	0.0153846	0.0163934	0.2	0.62623	0.526554	0.857548
Apoa1	Up-regulated	2	1	130	61	0.0327869	0.00769231	0.0322581	0.0327869	0.666667	2.08743	4.33557	0.239595
Apoa1bp	Down-regulated	1	0	130	61	0.0163934	0	0.0163934	0.0163934	1	3.13115		0.319372
Apoa2	Down-regulated	4	0	130	61	0.0655738	0	0.0655738	0.0655738	1	3.13115		0.00971302
Apoa4	Down-regulated	13	14	130	61	0.213115	0.107692	0.173333	0.213115	0.481481	1.50759	2.23367	0.0446114
Apoa5	Down-regulated	8	3	130	61	0.131148	0.0230769	0.125	0.131148	0.727273	2.2772	6.31985	0.00525269
Apob	Down-regulated	5	2	130	61	0.0819672	0.0153846	0.0793651	0.0819672	0.714286	2.23653	5.65622	0.0349505
Apobec1	Down-regulated	6	5	130	61	0.0983607	0.0384615	0.0909091	0.0983607	0.545455	1.7079	2.71134	0.0956793
Apobec1	Up-regulated	1	1	130	61	0.0163934	0.00769231	0.016129	0.0163934	0.5	1.56557	2.1406	0.537889
Apoc2	Down-regulated	2	1	130	61	0.0327869	0.00769231	0.0322581	0.0327869	0.666667	2.08743	4.33557	0.239595
Apoc3	Down-regulated	2	0	130	61	0.0327869	0	0.0327869	0.0327869	1	3.13115		0.100854
Apoc4	Down-regulated	3	0	130	61	0.0491803	0	0.0491803	0.0491803	1	3.13115		0.0314836
Apoh	Down-regulated	1	0	130	61	0.0163934	0	0.0163934	0.0163934	1	3.13115		0.319372
Apol3	Down-regulated	8	4	130	61	0.131148	0.0307692	0.123077	0.131148	0.666667	2.08743	4.71092	0.0117006
Apol3	Up-regulated	3	1	130	61	0.0491803	0.00769231	0.0483871	0.0491803	0.75	2.34836	6.60081	0.0967953
Apol9a	Down-regulated	6	10	130	61	0.0983607	0.0769231	0.084507	0.0983607	0.375	1.17418	1.30723	0.403259
Apol9a	Up-regulated	12	0	130	61	0.196721	0	0.196721	0.196721	1	3.13115		5.03704e-07
Apom	Down-regulated	6	0	130	61	0.0983607	0	0.0983607	0.0983607	1	3.13115		0.00089138
Apon	Down-regulated	11	1	130	61	0.180328	0.00769231	0.177419	0.180328	0.916667	2.87022	27.8993	1.62193e-05
Apoo	Up-regulated	6	0	130	61	0.0983607	0	0.0983607	0.0983607	1	3.13115		0.00089138
Apool	Up-regulated	3	1	130	61	0.0491803	0.00769231	0.0483871	0.0491803	0.75	2.34836	6.60081	0.0967953
App	Up-regulated	4	1	130	61	0.0655738	0.00769231	0.0645161	0.0655738	0.8	2.50492	8.94284	0.0367225
Appl1	Up-regulated	3	0	130	61	0.0491803	0	0.0491803	0.0491803	1	3.13115		0.0314836
Appl2	Down-regulated	2	0	130	61	0.0327869	0	0.0327869	0.0327869	1	3.13115		0.100854
Appl2	Up-regulated	5	1	130	61	0.0819672	0.00769231	0.0806452	0.0819672	0.833333	2.60929	11.3645	0.013307
Aprt	Up-regulated	4	2	130	61	0.0655738	0.0153846	0.0634921	0.0655738	0.666667	2.08743	4.45198	0.0835535
Aptx	Up-regulated	2	2	130	61	0.0327869	0.0153846	0.031746	0.0327869	0.5	1.56557	2.15988	0.382396
Aqp1	Down-regulated	2	1	130	61	0.0327869	0.00769231	0.0322581	0.0327869	0.666667	2.08743	4.33557	0.239595
Aqp11	Down-regulated	3	2	130	61	0.0491803	0.0153846	0.047619	0.0491803	0.6	1.87869	3.28732	0.186905
Aqp11	Up-regulated	1	2	130	61	0.0163934	0.0153846	0.015873	0.0163934	0.333333	1.04372	1.0663	0.687036
Aqp3	Up-regulated	4	0	130	61	0.0655738	0	0.0655738	0.0655738	1	3.13115		0.00971302
Aqp5	Down-regulated	1	2	130	61	0.0163934	0.0153846	0.015873	0.0163934	0.333333	1.04372	1.0663	0.687036
Aqp5	Up-regulated	1	0	130	61	0.0163934	0	0.0163934	0.0163934	1	3.13115		0.319372
Aqp7	Down-regulated	1	1	130	61	0.0163934	0.00769231	0.016129	0.0163934	0.5	1.56557	2.1406	0.537889
Aqp7	Up-regulated	12	4	130	61	0.196721	0.0307692	0.184615	0.196721	0.75	2.34836	7.61916	0.0002842
Aqp8	Down-regulated	9	2	130	61	0.147541	0.0153846	0.142857	0.147541	0.818182	2.56185	10.9265	0.000683325
Aqp8	Up-regulated	5	4	130	61	0.0819672	0.0307692	0.0769231	0.0819672	0.555556	1.73953	2.79555	0.118844
Aqp9	Down-regulated	11	0	130	61	0.180328	0	0.180328	0.180328	1	3.13115		1.81333e-06
Aqp9	Up-regulated	1	4	130	61	0.0163934	0.0307692	0.0153846	0.0163934	0.2	0.62623	0.526554	0.857548
Arap1	Down-regulated	8	0	130	61	0.131148	0	0.131148	0.131148	1	3.13115		7.77732e-05
Arap2	Down-regulated	1	0	130	61	0.0163934	0	0.0163934	0.0163934	1	3.13115		0.319372
Arap2	Up-regulated	7	3	130	61	0.114754	0.0230769	0.109375	0.114754	0.7	2.1918	5.43292	0.0130683
Arc	Up-regulated	1	0	130	61	0.0163934	0	0.0163934	0.0163934	1	3.13115		0.319372
Arcn1	Up-regulated	1	1	130	61	0.0163934	0.00769231	0.016129	0.0163934	0.5	1.56557	2.1406	0.537889
Areg	Up-regulated	1	0	130	61	0.0163934	0	0.0163934	0.0163934	1	3.13115		0.319372
Arel1	Up-regulated	1	0	130	61	0.0163934	0	0.0163934	0.0163934	1	3.13115		0.319372
Arf2	Up-regulated	3	0	130	61	0.0491803	0	0.0491803	0.0491803	1	3.13115		0.0314836
Arf4	Up-regulated	1	1	130	61	0.0163934	0.00769231	0.016129	0.0163934	0.5	1.56557	2.1406	0.537889
Arf5	Down-regulated	2	2	130	61	0.0327869	0.0153846	0.031746	0.0327869	0.5	1.56557	2.15988	0.382396
Arf6	Up-regulated	6	1	130	61	0.0983607	0.00769231	0.0967742	0.0983607	0.857143	2.68384	13.8801	0.00464963
Arfgap1	Down-regulated	1	1	130	61	0.0163934	0.00769231	0.016129	0.0163934	0.5	1.56557	2.1406	0.537889
Arfgap1	Up-regulated	1	1	130	61	0.0163934	0.00769231	0.016129	0.0163934	0.5	1.56557	2.1406	0.537889
Arfgap2	Down-regulated	2	0	130	61	0.0327869	0	0.0327869	0.0327869	1	3.13115		0.100854
Arfgap2	Up-regulated	2	0	130	61	0.0327869	0	0.0327869	0.0327869	1	3.13115		0.100854
Arfgap3	Down-regulated	6	1	130	61	0.0983607	0.00769231	0.0967742	0.0983607	0.857143	2.68384	13.8801	0.00464963
Arfgap3	Up-regulated	4	3	130	61	0.0655738	0.0230769	0.0625	0.0655738	0.571429	1.78923	2.9519	0.148357
Arfgef2	Down-regulated	1	0	130	61	0.0163934	0	0.0163934	0.0163934	1	3.13115		0.319372
Arfgef2	Up-regulated	3	3	130	61	0.0491803	0.0230769	0.046875	0.0491803	0.5	1.56557	2.17983	0.290256
Arfip1	Up-regulated	2	0	130	61	0.0327869	0	0.0327869	0.0327869	1	3.13115		0.100854
Arfrp1	Up-regulated	4	0	130	61	0.0655738	0	0.0655738	0.0655738	1	3.13115		0.00971302
Arg1	Down-regulated	1	0	130	61	0.0163934	0	0.0163934	0.0163934	1	3.13115		0.319372
Arg1	Up-regulated	1	1	130	61	0.0163934	0.00769231	0.016129	0.0163934	0.5	1.56557	2.1406	0.537889
Arglu1	Down-regulated	1	0	130	61	0.0163934	0	0.0163934	0.0163934	1	3.13115		0.319372
Arglu1	Up-regulated	1	0	130	61	0.0163934	0	0.0163934	0.0163934	1	3.13115		0.319372
Arhgap11a	Down-regulated	5	15	130	61	0.0819672	0.115385	0.0657895	0.0819672	0.25	0.782787	0.685806	0.829993
Arhgap11a	Up-regulated	11	4	130	61	0.180328	0.0307692	0.169231	0.180328	0.733333	2.29617	6.84899	0.000760079
Arhgap12	Down-regulated	4	1	130	61	0.0655738	0.00769231	0.0645161	0.0655738	0.8	2.50492	8.94284	0.0367225
Arhgap12	Up-regulated	2	1	130	61	0.0327869	0.00769231	0.0322581	0.0327869	0.666667	2.08743	4.33557	0.239595
Arhgap18	Down-regulated	4	0	130	61	0.0655738	0	0.0655738	0.0655738	1	3.13115		0.00971302
Arhgap18	Up-regulated	1	0	130	61	0.0163934	0	0.0163934	0.0163934	1	3.13115		0.319372
Arhgap19	Up-regulated	1	1	130	61	0.0163934	0.00769231	0.016129	0.0163934	0.5	1.56557	2.1406	0.537889
Arhgap21	Up-regulated	2	2	130	61	0.0327869	0.0153846	0.031746	0.0327869	0.5	1.56557	2.15988	0.382396
Arhgap23	Down-regulated	1	0	130	61	0.0163934	0	0.0163934	0.0163934	1	3.13115		0.319372
Arhgap24	Down-regulated	15	7	130	61	0.245902	0.0538462	0.220588	0.245902	0.681818	2.13487	5.66886	0.000229179
Arhgap25	Down-regulated	2	1	130	61	0.0327869	0.00769231	0.0322581	0.0327869	0.666667	2.08743	4.33557	0.239595
Arhgap26	Down-regulated	6	0	130	61	0.0983607	0	0.0983607	0.0983607	1	3.13115		0.00089138
Arhgap26	Up-regulated	2	0	130	61	0.0327869	0	0.0327869	0.0327869	1	3.13115		0.100854
Arhgap30	Down-regulated	1	2	130	61	0.0163934	0.0153846	0.015873	0.0163934	0.333333	1.04372	1.0663	0.687036
Arhgap32	Up-regulated	2	0	130	61	0.0327869	0	0.0327869	0.0327869	1	3.13115		0.100854
Arhgap35	Up-regulated	3	0	130	61	0.0491803	0	0.0491803	0.0491803	1	3.13115		0.0314836
Arhgap4	Up-regulated	1	0	130	61	0.0163934	0	0.0163934	0.0163934	1	3.13115		0.319372
Arhgap42	Down-regulated	8	2	130	61	0.131148	0.0153846	0.126984	0.131148	0.8	2.50492	9.53593	0.00192951
Arhgap5	Down-regulated	1	3	130	61	0.0163934	0.0230769	0.015625	0.0163934	0.25	0.782787	0.706755	0.788583
Arhgap5	Up-regulated	3	0	130	61	0.0491803	0	0.0491803	0.0491803	1	3.13115		0.0314836
Arhgap6	Down-regulated	12	6	130	61	0.196721	0.0461538	0.179104	0.196721	0.666667	2.08743	5.01193	0.00160489
Arhgap8	Down-regulated	9	4	130	61	0.147541	0.0307692	0.138462	0.147541	0.692308	2.16772	5.39718	0.00489247
Arhgap8	Up-regulated	3	3	130	61	0.0491803	0.0230769	0.046875	0.0491803	0.5	1.56557	2.17983	0.290256
Arhgap9	Up-regulated	1	1	130	61	0.0163934	0.00769231	0.016129	0.0163934	0.5	1.56557	2.1406	0.537889
Arhgdia	Up-regulated	2	0	130	61	0.0327869	0	0.0327869	0.0327869	1	3.13115		0.100854
Arhgdib	Down-regulated	3	3	130	61	0.0491803	0.0230769	0.046875	0.0491803	0.5	1.56557	2.17983	0.290256
Arhgef10	Up-regulated	1	0	130	61	0.0163934	0	0.0163934	0.0163934	1	3.13115		0.319372
Arhgef10l	Down-regulated	2	0	130	61	0.0327869	0	0.0327869	0.0327869	1	3.13115		0.100854
Arhgef10l	Up-regulated	2	0	130	61	0.0327869	0	0.0327869	0.0327869	1	3.13115		0.100854
Arhgef11	Down-regulated	1	0	130	61	0.0163934	0	0.0163934	0.0163934	1	3.13115		0.319372
Arhgef15	Down-regulated	3	0	130	61	0.0491803	0	0.0491803	0.0491803	1	3.13115		0.0314836
Arhgef18	Up-regulated	2	0	130	61	0.0327869	0	0.0327869	0.0327869	1	3.13115		0.100854
Arhgef19	Down-regulated	19	3	130	61	0.311475	0.0230769	0.296875	0.311475	0.863636	2.70417	18.8102	2.89728e-08
Arhgef2	Down-regulated	1	0	130	61	0.0163934	0	0.0163934	0.0163934	1	3.13115		0.319372
Arhgef2	Up-regulated	2	0	130	61	0.0327869	0	0.0327869	0.0327869	1	3.13115		0.100854
Arhgef26	Down-regulated	6	0	130	61	0.0983607	0	0.0983607	0.0983607	1	3.13115		0.00089138
Arhgef26	Up-regulated	3	11	130	61	0.0491803	0.0846154	0.0416667	0.0491803	0.214286	0.67096	0.561097	0.882927
Arhgef3	Down-regulated	4	1	130	61	0.0655738	0.00769231	0.0645161	0.0655738	0.8	2.50492	8.94284	0.0367225
Arhgef3	Up-regulated	2	7	130	61	0.0327869	0.0538462	0.0294118	0.0327869	0.222222	0.695811	0.597109	0.84272
Arhgef37	Down-regulated	9	3	130	61	0.147541	0.0230769	0.140625	0.147541	0.75	2.34836	7.24099	0.00202875
Arhgef37	Up-regulated	1	0	130	61	0.0163934	0	0.0163934	0.0163934	1	3.13115		0.319372
Arhgef40	Down-regulated	1	0	130	61	0.0163934	0	0.0163934	0.0163934	1	3.13115		0.319372
Arid1a	Up-regulated	1	0	130	61	0.0163934	0	0.0163934	0.0163934	1	3.13115		0.319372
Arid1b	Up-regulated	1	0	130	61	0.0163934	0	0.0163934	0.0163934	1	3.13115		0.319372
Arid2	Down-regulated	1	0	130	61	0.0163934	0	0.0163934	0.0163934	1	3.13115		0.319372
Arid4b	Down-regulated	2	0	130	61	0.0327869	0	0.0327869	0.0327869	1	3.13115		0.100854
Arid4b	Up-regulated	4	1	130	61	0.0655738	0.00769231	0.0645161	0.0655738	0.8	2.50492	8.94284	0.0367225
Arid5a	Up-regulated	1	0	130	61	0.0163934	0	0.0163934	0.0163934	1	3.13115		0.319372
Arid5b	Down-regulated	1	1	130	61	0.0163934	0.00769231	0.016129	0.0163934	0.5	1.56557	2.1406	0.537889
Arid5b	Up-regulated	1	0	130	61	0.0163934	0	0.0163934	0.0163934	1	3.13115		0.319372
Arih1	Up-regulated	5	0	130	61	0.0819672	0	0.0819672	0.0819672	1	3.13115		0.00296065
Arih2	Up-regulated	3	0	130	61	0.0491803	0	0.0491803	0.0491803	1	3.13115		0.0314836
Arl1	Up-regulated	2	2	130	61	0.0327869	0.0153846	0.031746	0.0327869	0.5	1.56557	2.15988	0.382396
Arl11	Up-regulated	4	5	130	61	0.0655738	0.0384615	0.0606061	0.0655738	0.444444	1.39162	1.74875	0.312864
Arl13b	Down-regulated	4	1	130	61	0.0655738	0.00769231	0.0645161	0.0655738	0.8	2.50492	8.94284	0.0367225
Arl13b	Up-regulated	4	1	130	61	0.0655738	0.00769231	0.0645161	0.0655738	0.8	2.50492	8.94284	0.0367225
Arl14ep	Up-regulated	6	2	130	61	0.0983607	0.0153846	0.0952381	0.0983607	0.75	2.34836	6.90361	0.0138716
Arl15	Down-regulated	8	0	130	61	0.131148	0	0.131148	0.131148	1	3.13115		7.77732e-05
Arl15	Up-regulated	2	0	130	61	0.0327869	0	0.0327869	0.0327869	1	3.13115		0.100854
Arl16	Down-regulated	1	0	130	61	0.0163934	0	0.0163934	0.0163934	1	3.13115		0.319372
Arl2	Up-regulated	1	0	130	61	0.0163934	0	0.0163934	0.0163934	1	3.13115		0.319372
Arl2bp	Up-regulated	1	1	130	61	0.0163934	0.00769231	0.016129	0.0163934	0.5	1.56557	2.1406	0.537889
Arl4a	Up-regulated	11	2	130	61	0.180328	0.0153846	0.174603	0.180328	0.846154	2.64943	13.87	7.85109e-05
Arl4d	Up-regulated	2	1	130	61	0.0327869	0.00769231	0.0322581	0.0327869	0.666667	2.08743	4.33557	0.239595
Arl5a	Down-regulated	4	0	130	61	0.0655738	0	0.0655738	0.0655738	1	3.13115		0.00971302
Arl5c	Up-regulated	1	0	130	61	0.0163934	0	0.0163934	0.0163934	1	3.13115		0.319372
Arl6	Up-regulated	5	3	130	61	0.0819672	0.0230769	0.078125	0.0819672	0.625	1.95697	3.75007	0.070082
Arl6ip1	Down-regulated	6	11	130	61	0.0983607	0.0846154	0.0833333	0.0983607	0.352941	1.10511	1.1791	0.473658
Arl6ip1	Up-regulated	4	1	130	61	0.0655738	0.00769231	0.0645161	0.0655738	0.8	2.50492	8.94284	0.0367225
Arl6ip4	Up-regulated	4	1	130	61	0.0655738	0.00769231	0.0645161	0.0655738	0.8	2.50492	8.94284	0.0367225
Arl6ip6	Up-regulated	1	2	130	61	0.0163934	0.0153846	0.015873	0.0163934	0.333333	1.04372	1.0663	0.687036
Arl8a	Up-regulated	6	0	130	61	0.0983607	0	0.0983607	0.0983607	1	3.13115		0.00089138
Arl8b	Down-regulated	1	1	130	61	0.0163934	0.00769231	0.016129	0.0163934	0.5	1.56557	2.1406	0.537889
Arl8b	Up-regulated	3	3	130	61	0.0491803	0.0230769	0.046875	0.0491803	0.5	1.56557	2.17983	0.290256
Armc1	Up-regulated	6	1	130	61	0.0983607	0.00769231	0.0967742	0.0983607	0.857143	2.68384	13.8801	0.00464963
Armc10	Down-regulated	1	1	130	61	0.0163934	0.00769231	0.016129	0.0163934	0.5	1.56557	2.1406	0.537889
Armc10	Up-regulated	3	0	130	61	0.0491803	0	0.0491803	0.0491803	1	3.13115		0.0314836
Armc6	Up-regulated	4	0	130	61	0.0655738	0	0.0655738	0.0655738	1	3.13115		0.00971302
Armc9	Down-regulated	10	2	130	61	0.163934	0.0153846	0.15873	0.163934	0.833333	2.60929	12.3704	0.000234851
Armcx1	Down-regulated	1	2	130	61	0.0163934	0.0153846	0.015873	0.0163934	0.333333	1.04372	1.0663	0.687036
Armcx1	Up-regulated	2	1	130	61	0.0327869	0.00769231	0.0322581	0.0327869	0.666667	2.08743	4.33557	0.239595
Armcx3	Up-regulated	4	1	130	61	0.0655738	0.00769231	0.0645161	0.0655738	0.8	2.50492	8.94284	0.0367225
Armcx4	Down-regulated	1	1	130	61	0.0163934	0.00769231	0.016129	0.0163934	0.5	1.56557	2.1406	0.537889
Armcx4	Up-regulated	1	0	130	61	0.0163934	0	0.0163934	0.0163934	1	3.13115		0.319372
Arnt	Down-regulated	3	2	130	61	0.0491803	0.0153846	0.047619	0.0491803	0.6	1.87869	3.28732	0.186905
Arntl	Down-regulated	3	4	130	61	0.0491803	0.0307692	0.0461538	0.0491803	0.428571	1.34192	1.62488	0.396679
Arntl	Up-regulated	2	0	130	61	0.0327869	0	0.0327869	0.0327869	1	3.13115		0.100854
Arpc1b	Down-regulated	4	1	130	61	0.0655738	0.00769231	0.0645161	0.0655738	0.8	2.50492	8.94284	0.0367225
Arpc1b	Up-regulated	1	1	130	61	0.0163934	0.00769231	0.016129	0.0163934	0.5	1.56557	2.1406	0.537889
Arpc3	Up-regulated	3	0	130	61	0.0491803	0	0.0491803	0.0491803	1	3.13115		0.0314836
Arpc4	Down-regulated	4	7	130	61	0.0655738	0.0538462	0.0588235	0.0655738	0.363636	1.1386	1.23166	0.488645
Arpc4	Up-regulated	3	2	130	61	0.0491803	0.0153846	0.047619	0.0491803	0.6	1.87869	3.28732	0.186905
Arpc5	Up-regulated	1	0	130	61	0.0163934	0	0.0163934	0.0163934	1	3.13115		0.319372
Arpp19	Down-regulated	1	2	130	61	0.0163934	0.0153846	0.015873	0.0163934	0.333333	1.04372	1.0663	0.687036
Arpp19	Up-regulated	10	8	130	61	0.163934	0.0615385	0.144928	0.163934	0.555556	1.73953	2.971	0.0259809
Arrb2	Down-regulated	1	0	130	61	0.0163934	0	0.0163934	0.0163934	1	3.13115		0.319372
Arrdc1	Down-regulated	1	0	130	61	0.0163934	0	0.0163934	0.0163934	1	3.13115		0.319372
Arrdc2	Down-regulated	2	1	130	61	0.0327869	0.00769231	0.0322581	0.0327869	0.666667	2.08743	4.33557	0.239595
Arrdc2	Up-regulated	2	3	130	61	0.0327869	0.0230769	0.03125	0.0327869	0.4	1.25246	1.4322	0.512723
Arrdc3	Down-regulated	9	3	130	61	0.147541	0.0230769	0.140625	0.147541	0.75	2.34836	7.24099	0.00202875
Arrdc3	Up-regulated	6	7	130	61	0.0983607	0.0538462	0.0882353	0.0983607	0.461538	1.44515	1.90988	0.200399
Arrdc4	Down-regulated	3	3	130	61	0.0491803	0.0230769	0.046875	0.0491803	0.5	1.56557	2.17983	0.290256
Arrdc4	Up-regulated	8	6	130	61	0.131148	0.0461538	0.119403	0.131148	0.571429	1.78923	3.09891	0.0391675
Arsa	Down-regulated	5	0	130	61	0.0819672	0	0.0819672	0.0819672	1	3.13115		0.00296065
Arsb	Down-regulated	2	0	130	61	0.0327869	0	0.0327869	0.0327869	1	3.13115		0.100854
Arsb	Up-regulated	7	3	130	61	0.114754	0.0230769	0.109375	0.114754	0.7	2.1918	5.43292	0.0130683
Arse	Up-regulated	4	5	130	61	0.0655738	0.0384615	0.0606061	0.0655738	0.444444	1.39162	1.74875	0.312864
Arsk	Down-regulated	2	3	130	61	0.0327869	0.0230769	0.03125	0.0327869	0.4	1.25246	1.4322	0.512723
Art3	Down-regulated	1	1	130	61	0.0163934	0.00769231	0.016129	0.0163934	0.5	1.56557	2.1406	0.537889
Arv1	Up-regulated	1	0	130	61	0.0163934	0	0.0163934	0.0163934	1	3.13115		0.319372
Arvcf	Down-regulated	1	0	130	61	0.0163934	0	0.0163934	0.0163934	1	3.13115		0.319372
As3mt	Down-regulated	4	3	130	61	0.0655738	0.0230769	0.0625	0.0655738	0.571429	1.78923	2.9519	0.148357
Asah1	Up-regulated	3	0	130	61	0.0491803	0	0.0491803	0.0491803	1	3.13115		0.0314836
Asah2	Up-regulated	1	0	130	61	0.0163934	0	0.0163934	0.0163934	1	3.13115		0.319372
Asap1	Up-regulated	1	0	130	61	0.0163934	0	0.0163934	0.0163934	1	3.13115		0.319372
Asap2	Down-regulated	7	5	130	61	0.114754	0.0384615	0.106061	0.114754	0.583333	1.8265	3.21824	0.0478087
Asb5	Down-regulated	2	2	130	61	0.0327869	0.0153846	0.031746	0.0327869	0.5	1.56557	2.15988	0.382396
Asb5	Up-regulated	2	3	130	61	0.0327869	0.0230769	0.03125	0.0327869	0.4	1.25246	1.4322	0.512723
Asb6	Up-regulated	2	0	130	61	0.0327869	0	0.0327869	0.0327869	1	3.13115		0.100854
Asb8	Up-regulated	3	0	130	61	0.0491803	0	0.0491803	0.0491803	1	3.13115		0.0314836
Ascc1	Up-regulated	1	0	130	61	0.0163934	0	0.0163934	0.0163934	1	3.13115		0.319372
Ascc2	Up-regulated	1	0	130	61	0.0163934	0	0.0163934	0.0163934	1	3.13115		0.319372
Ascl2	Down-regulated	1	0	130	61	0.0163934	0	0.0163934	0.0163934	1	3.13115		0.319372
Ascl2	Up-regulated	4	2	130	61	0.0655738	0.0153846	0.0634921	0.0655738	0.666667	2.08743	4.45198	0.0835535
Asf1a	Down-regulated	1	1	130	61	0.0163934	0.00769231	0.016129	0.0163934	0.5	1.56557	2.1406	0.537889
Asf1a	Up-regulated	8	6	130	61	0.131148	0.0461538	0.119403	0.131148	0.571429	1.78923	3.09891	0.0391675
Asf1b	Down-regulated	1	2	130	61	0.0163934	0.0153846	0.015873	0.0163934	0.333333	1.04372	1.0663	0.687036
Asf1b	Up-regulated	9	3	130	61	0.147541	0.0230769	0.140625	0.147541	0.75	2.34836	7.24099	0.00202875
Asgr1	Down-regulated	5	1	130	61	0.0819672	0.00769231	0.0806452	0.0819672	0.833333	2.60929	11.3645	0.013307
Asgr2	Down-regulated	7	0	130	61	0.114754	0	0.114754	0.114754	1	3.13115		0.000265005
Asl	Up-regulated	17	12	130	61	0.278689	0.0923077	0.232877	0.278689	0.586207	1.8355	3.76868	0.00118996
Asmtl	Down-regulated	1	0	130	61	0.0163934	0	0.0163934	0.0163934	1	3.13115		0.319372
Asna1	Up-regulated	2	0	130	61	0.0327869	0	0.0327869	0.0327869	1	3.13115		0.100854
Asns	Down-regulated	2	0	130	61	0.0327869	0	0.0327869	0.0327869	1	3.13115		0.100854
Asns	Up-regulated	17	6	130	61	0.278689	0.0461538	0.253731	0.278689	0.73913	2.31433	7.88247	1.27611e-05
Asnsd1	Up-regulated	2	0	130	61	0.0327869	0	0.0327869	0.0327869	1	3.13115		0.100854
Aspa	Down-regulated	5	5	130	61	0.0819672	0.0384615	0.0757576	0.0819672	0.5	1.56557	2.22186	0.179608
Aspdh	Down-regulated	7	0	130	61	0.114754	0	0.114754	0.114754	1	3.13115		0.000265005
Aspg	Down-regulated	12	1	130	61	0.196721	0.00769231	0.193548	0.196721	0.923077	2.89029	31.0402	4.89353e-06
Aspg	Up-regulated	6	8	130	61	0.0983607	0.0615385	0.0869565	0.0983607	0.428571	1.34192	1.65892	0.264234
Asph	Down-regulated	1	0	130	61	0.0163934	0	0.0163934	0.0163934	1	3.13115		0.319372
Asphd1	Down-regulated	1	2	130	61	0.0163934	0.0153846	0.015873	0.0163934	0.333333	1.04372	1.0663	0.687036
Aspm	Down-regulated	4	12	130	61	0.0655738	0.0923077	0.0547945	0.0655738	0.25	0.782787	0.69132	0.814627
Aspm	Up-regulated	8	5	130	61	0.131148	0.0384615	0.121212	0.131148	0.615385	1.92686	3.744	0.0225935
Aspn	Down-regulated	2	0	130	61	0.0327869	0	0.0327869	0.0327869	1	3.13115		0.100854
Asrgl1	Down-regulated	4	3	130	61	0.0655738	0.0230769	0.0625	0.0655738	0.571429	1.78923	2.9519	0.148357
Asrgl1	Up-regulated	2	3	130	61	0.0327869	0.0230769	0.03125	0.0327869	0.4	1.25246	1.4322	0.512723
Ass1	Down-regulated	6	0	130	61	0.0983607	0	0.0983607	0.0983607	1	3.13115		0.00089138
Ass1	Up-regulated	2	1	130	61	0.0327869	0.00769231	0.0322581	0.0327869	0.666667	2.08743	4.33557	0.239595
Asun	Up-regulated	1	0	130	61	0.0163934	0	0.0163934	0.0163934	1	3.13115		0.319372
Asxl1	Up-regulated	2	0	130	61	0.0327869	0	0.0327869	0.0327869	1	3.13115		0.100854
Asxl2	Down-regulated	1	0	130	61	0.0163934	0	0.0163934	0.0163934	1	3.13115		0.319372
Asxl2	Up-regulated	6	1	130	61	0.0983607	0.00769231	0.0967742	0.0983607	0.857143	2.68384	13.8801	0.00464963
Atad2	Up-regulated	1	2	130	61	0.0163934	0.0153846	0.015873	0.0163934	0.333333	1.04372	1.0663	0.687036
Atad3a	Up-regulated	13	7	130	61	0.213115	0.0538462	0.191176	0.213115	0.65	2.03525	4.714	0.00138899
Ate1	Up-regulated	1	1	130	61	0.0163934	0.00769231	0.016129	0.0163934	0.5	1.56557	2.1406	0.537889
Atf1	Up-regulated	2	2	130	61	0.0327869	0.0153846	0.031746	0.0327869	0.5	1.56557	2.15988	0.382396
Atf2	Up-regulated	1	0	130	61	0.0163934	0	0.0163934	0.0163934	1	3.13115		0.319372
Atf3	Up-regulated	14	0	130	61	0.229508	0	0.229508	0.229508	1	3.13115		3.71826e-08
Atf4	Down-regulated	1	2	130	61	0.0163934	0.0153846	0.015873	0.0163934	0.333333	1.04372	1.0663	0.687036
Atf4	Up-regulated	13	4	130	61	0.213115	0.0307692	0.2	0.213115	0.764706	2.39441	8.42078	0.000102913
Atf5	Down-regulated	7	4	130	61	0.114754	0.0307692	0.107692	0.114754	0.636364	1.99255	4.04945	0.0267456
Atf5	Up-regulated	4	0	130	61	0.0655738	0	0.0655738	0.0655738	1	3.13115		0.00971302
Atf6	Up-regulated	2	0	130	61	0.0327869	0	0.0327869	0.0327869	1	3.13115		0.100854
Atf7ip	Up-regulated	1	1	130	61	0.0163934	0.00769231	0.016129	0.0163934	0.5	1.56557	2.1406	0.537889
Atg10	Down-regulated	5	3	130	61	0.0819672	0.0230769	0.078125	0.0819672	0.625	1.95697	3.75007	0.070082
Atg10	Up-regulated	1	0	130	61	0.0163934	0	0.0163934	0.0163934	1	3.13115		0.319372
Atg12	Up-regulated	5	0	130	61	0.0819672	0	0.0819672	0.0819672	1	3.13115		0.00296065
Atg13	Down-regulated	2	1	130	61	0.0327869	0.00769231	0.0322581	0.0327869	0.666667	2.08743	4.33557	0.239595
Atg13	Up-regulated	3	2	130	61	0.0491803	0.0153846	0.047619	0.0491803	0.6	1.87869	3.28732	0.186905
Atg14	Up-regulated	1	0	130	61	0.0163934	0	0.0163934	0.0163934	1	3.13115		0.319372
Atg16l1	Up-regulated	6	1	130	61	0.0983607	0.00769231	0.0967742	0.0983607	0.857143	2.68384	13.8801	0.00464963
Atg16l2	Up-regulated	3	0	130	61	0.0491803	0	0.0491803	0.0491803	1	3.13115		0.0314836
Atg2a	Up-regulated	4	0	130	61	0.0655738	0	0.0655738	0.0655738	1	3.13115		0.00971302
Atg4d	Up-regulated	3	1	130	61	0.0491803	0.00769231	0.0483871	0.0491803	0.75	2.34836	6.60081	0.0967953
Atg5	Up-regulated	1	0	130	61	0.0163934	0	0.0163934	0.0163934	1	3.13115		0.319372
Atg7	Down-regulated	2	0	130	61	0.0327869	0	0.0327869	0.0327869	1	3.13115		0.100854
Atg7	Up-regulated	1	0	130	61	0.0163934	0	0.0163934	0.0163934	1	3.13115		0.319372
Atl2	Down-regulated	1	0	130	61	0.0163934	0	0.0163934	0.0163934	1	3.13115		0.319372
Atl2	Up-regulated	5	1	130	61	0.0819672	0.00769231	0.0806452	0.0819672	0.833333	2.60929	11.3645	0.013307
Atl3	Down-regulated	3	1	130	61	0.0491803	0.00769231	0.0483871	0.0491803	0.75	2.34836	6.60081	0.0967953
Atl3	Up-regulated	4	1	130	61	0.0655738	0.00769231	0.0645161	0.0655738	0.8	2.50492	8.94284	0.0367225
Atoh8	Down-regulated	4	2	130	61	0.0655738	0.0153846	0.0634921	0.0655738	0.666667	2.08743	4.45198	0.0835535
Atoh8	Up-regulated	6	3	130	61	0.0983607	0.0230769	0.09375	0.0983607	0.666667	2.08743	4.57676	0.0310726
Atox1	Down-regulated	4	0	130	61	0.0655738	0	0.0655738	0.0655738	1	3.13115		0.00971302
Atox1	Up-regulated	2	1	130	61	0.0327869	0.00769231	0.0322581	0.0327869	0.666667	2.08743	4.33557	0.239595
Atp10d	Down-regulated	1	0	130	61	0.0163934	0	0.0163934	0.0163934	1	3.13115		0.319372
Atp11a	Down-regulated	3	0	130	61	0.0491803	0	0.0491803	0.0491803	1	3.13115		0.0314836
Atp11b	Down-regulated	1	0	130	61	0.0163934	0	0.0163934	0.0163934	1	3.13115		0.319372
Atp11c	Down-regulated	17	2	130	61	0.278689	0.0153846	0.269841	0.278689	0.894737	2.80155	24.2846	6.56521e-08
Atp13a1	Up-regulated	1	0	130	61	0.0163934	0	0.0163934	0.0163934	1	3.13115		0.319372
Atp13a2	Up-regulated	2	0	130	61	0.0327869	0	0.0327869	0.0327869	1	3.13115		0.100854
Atp13a5	Down-regulated	1	2	130	61	0.0163934	0.0153846	0.015873	0.0163934	0.333333	1.04372	1.0663	0.687036
Atp13a5	Up-regulated	1	0	130	61	0.0163934	0	0.0163934	0.0163934	1	3.13115		0.319372
Atp1a1	Down-regulated	4	4	130	61	0.0655738	0.0307692	0.0615385	0.0655738	0.5	1.56557	2.20048	0.226633
Atp1b1	Down-regulated	3	0	130	61	0.0491803	0	0.0491803	0.0491803	1	3.13115		0.0314836
Atp1b1	Up-regulated	12	12	130	61	0.196721	0.0923077	0.164384	0.196721	0.5	1.56557	2.39595	0.0389697
Atp2a2	Down-regulated	5	1	130	61	0.0819672	0.00769231	0.0806452	0.0819672	0.833333	2.60929	11.3645	0.013307
Atp2a2	Up-regulated	2	0	130	61	0.0327869	0	0.0327869	0.0327869	1	3.13115		0.100854
Atp2b1	Up-regulated	3	0	130	61	0.0491803	0	0.0491803	0.0491803	1	3.13115		0.0314836
Atp2b2	Down-regulated	16	3	130	61	0.262295	0.0230769	0.25	0.262295	0.842105	2.63676	14.81	1.08458e-06
Atp5d	Up-regulated	1	2	130	61	0.0163934	0.0153846	0.015873	0.0163934	0.333333	1.04372	1.0663	0.687036
Atp5j	Up-regulated	1	0	130	61	0.0163934	0	0.0163934	0.0163934	1	3.13115		0.319372
Atp5s	Up-regulated	1	0	130	61	0.0163934	0	0.0163934	0.0163934	1	3.13115		0.319372
Atp5sl	Up-regulated	1	0	130	61	0.0163934	0	0.0163934	0.0163934	1	3.13115		0.319372
Atp6ap1	Up-regulated	2	0	130	61	0.0327869	0	0.0327869	0.0327869	1	3.13115		0.100854
Atp6ap1l	Down-regulated	4	0	130	61	0.0655738	0	0.0655738	0.0655738	1	3.13115		0.00971302
Atp6ap1l	Up-regulated	1	0	130	61	0.0163934	0	0.0163934	0.0163934	1	3.13115		0.319372
Atp6ap2	Down-regulated	2	1	130	61	0.0327869	0.00769231	0.0322581	0.0327869	0.666667	2.08743	4.33557	0.239595
Atp6v0a1	Down-regulated	4	2	130	61	0.0655738	0.0153846	0.0634921	0.0655738	0.666667	2.08743	4.45198	0.0835535
Atp6v0a2	Up-regulated	4	1	130	61	0.0655738	0.00769231	0.0645161	0.0655738	0.8	2.50492	8.94284	0.0367225
Atp6v0d1	Down-regulated	2	0	130	61	0.0327869	0	0.0327869	0.0327869	1	3.13115		0.100854
Atp6v0e1	Up-regulated	2	1	130	61	0.0327869	0.00769231	0.0322581	0.0327869	0.666667	2.08743	4.33557	0.239595
Atp6v0e2	Up-regulated	3	2	130	61	0.0491803	0.0153846	0.047619	0.0491803	0.6	1.87869	3.28732	0.186905
Atp6v1a	Down-regulated	2	0	130	61	0.0327869	0	0.0327869	0.0327869	1	3.13115		0.100854
Atp6v1a	Up-regulated	2	0	130	61	0.0327869	0	0.0327869	0.0327869	1	3.13115		0.100854
Atp6v1b2	Up-regulated	6	0	130	61	0.0983607	0	0.0983607	0.0983607	1	3.13115		0.00089138
Atp6v1c1	Up-regulated	4	0	130	61	0.0655738	0	0.0655738	0.0655738	1	3.13115		0.00971302
Atp6v1d	Up-regulated	11	2	130	61	0.180328	0.0153846	0.174603	0.180328	0.846154	2.64943	13.87	7.85109e-05
Atp6v1e1	Up-regulated	4	0	130	61	0.0655738	0	0.0655738	0.0655738	1	3.13115		0.00971302
Atp6v1f	Up-regulated	4	0	130	61	0.0655738	0	0.0655738	0.0655738	1	3.13115		0.00971302
Atp6v1g1	Up-regulated	3	4	130	61	0.0491803	0.0307692	0.0461538	0.0491803	0.428571	1.34192	1.62488	0.396679
Atp6v1h	Up-regulated	3	2	130	61	0.0491803	0.0153846	0.047619	0.0491803	0.6	1.87869	3.28732	0.186905
Atp7a	Up-regulated	2	0	130	61	0.0327869	0	0.0327869	0.0327869	1	3.13115		0.100854
Atp8a1	Up-regulated	1	3	130	61	0.0163934	0.0230769	0.015625	0.0163934	0.25	0.782787	0.706755	0.788583
Atp8b1	Down-regulated	6	0	130	61	0.0983607	0	0.0983607	0.0983607	1	3.13115		0.00089138
Atp8b1	Up-regulated	1	2	130	61	0.0163934	0.0153846	0.015873	0.0163934	0.333333	1.04372	1.0663	0.687036
Atp8b2	Up-regulated	3	1	130	61	0.0491803	0.00769231	0.0483871	0.0491803	0.75	2.34836	6.60081	0.0967953
Atp8b4	Down-regulated	1	1	130	61	0.0163934	0.00769231	0.016129	0.0163934	0.5	1.56557	2.1406	0.537889
Atp8b4	Up-regulated	3	1	130	61	0.0491803	0.00769231	0.0483871	0.0491803	0.75	2.34836	6.60081	0.0967953
Atp9a	Down-regulated	4	1	130	61	0.0655738	0.00769231	0.0645161	0.0655738	0.8	2.50492	8.94284	0.0367225
Atp9a	Up-regulated	2	0	130	61	0.0327869	0	0.0327869	0.0327869	1	3.13115		0.100854
Atpaf1	Up-regulated	2	1	130	61	0.0327869	0.00769231	0.0322581	0.0327869	0.666667	2.08743	4.33557	0.239595
Atpaf2	Down-regulated	2	1	130	61	0.0327869	0.00769231	0.0322581	0.0327869	0.666667	2.08743	4.33557	0.239595
Atpif1	Down-regulated	1	0	130	61	0.0163934	0	0.0163934	0.0163934	1	3.13115		0.319372
Atpif1	Up-regulated	4	2	130	61	0.0655738	0.0153846	0.0634921	0.0655738	0.666667	2.08743	4.45198	0.0835535
Atr	Up-regulated	10	3	130	61	0.163934	0.0230769	0.15625	0.163934	0.769231	2.40858	8.19747	0.000755983
Atraid	Down-regulated	2	0	130	61	0.0327869	0	0.0327869	0.0327869	1	3.13115		0.100854
Atrn	Down-regulated	11	4	130	61	0.180328	0.0307692	0.169231	0.180328	0.733333	2.29617	6.84899	0.000760079
Atrnl1	Down-regulated	4	1	130	61	0.0655738	0.00769231	0.0645161	0.0655738	0.8	2.50492	8.94284	0.0367225
Atrx	Down-regulated	1	2	130	61	0.0163934	0.0153846	0.015873	0.0163934	0.333333	1.04372	1.0663	0.687036
Atxn10	Down-regulated	1	0	130	61	0.0163934	0	0.0163934	0.0163934	1	3.13115		0.319372
Atxn10	Up-regulated	3	0	130	61	0.0491803	0	0.0491803	0.0491803	1	3.13115		0.0314836
Atxn1l	Down-regulated	3	4	130	61	0.0491803	0.0307692	0.0461538	0.0491803	0.428571	1.34192	1.62488	0.396679
Atxn1l	Up-regulated	3	0	130	61	0.0491803	0	0.0491803	0.0491803	1	3.13115		0.0314836
Atxn2	Down-regulated	1	0	130	61	0.0163934	0	0.0163934	0.0163934	1	3.13115		0.319372
Atxn2l	Up-regulated	1	0	130	61	0.0163934	0	0.0163934	0.0163934	1	3.13115		0.319372
Atxn3	Down-regulated	1	0	130	61	0.0163934	0	0.0163934	0.0163934	1	3.13115		0.319372
Atxn3	Up-regulated	2	0	130	61	0.0327869	0	0.0327869	0.0327869	1	3.13115		0.100854
Atxn7l4	Down-regulated	14	4	130	61	0.229508	0.0307692	0.215385	0.229508	0.777778	2.43534	9.25587	3.61525e-05
Atxn7l4	Up-regulated	1	2	130	61	0.0163934	0.0153846	0.015873	0.0163934	0.333333	1.04372	1.0663	0.687036
Auh	Down-regulated	1	0	130	61	0.0163934	0	0.0163934	0.0163934	1	3.13115		0.319372
Aup1	Up-regulated	1	0	130	61	0.0163934	0	0.0163934	0.0163934	1	3.13115		0.319372
Aurka	Down-regulated	6	18	130	61	0.0983607	0.138462	0.0759494	0.0983607	0.25	0.782787	0.68009	0.844811
Aurka	Up-regulated	12	4	130	61	0.196721	0.0307692	0.184615	0.196721	0.75	2.34836	7.61916	0.0002842
Aurkaip1	Up-regulated	1	0	130	61	0.0163934	0	0.0163934	0.0163934	1	3.13115		0.319372
Aurkb	Down-regulated	7	14	130	61	0.114754	0.107692	0.0933333	0.114754	0.333333	1.04372	1.07367	0.531281
Aurkb	Up-regulated	8	4	130	61	0.131148	0.0307692	0.123077	0.131148	0.666667	2.08743	4.71092	0.0117006
Aurkc	Up-regulated	1	0	130	61	0.0163934	0	0.0163934	0.0163934	1	3.13115		0.319372
Aven	Up-regulated	3	2	130	61	0.0491803	0.0153846	0.047619	0.0491803	0.6	1.87869	3.28732	0.186905
Avil	Down-regulated	1	0	130	61	0.0163934	0	0.0163934	0.0163934	1	3.13115		0.319372
Avil	Up-regulated	2	0	130	61	0.0327869	0	0.0327869	0.0327869	1	3.13115		0.100854
Avl9	Down-regulated	1	2	130	61	0.0163934	0.0153846	0.015873	0.0163934	0.333333	1.04372	1.0663	0.687036
Avl9	Up-regulated	2	1	130	61	0.0327869	0.00769231	0.0322581	0.0327869	0.666667	2.08743	4.33557	0.239595
Avpr1a	Down-regulated	16	8	130	61	0.262295	0.0615385	0.231884	0.262295	0.666667	2.08743	5.3662	0.000199227
Avpr1a	Up-regulated	1	2	130	61	0.0163934	0.0153846	0.015873	0.0163934	0.333333	1.04372	1.0663	0.687036
Axin1	Up-regulated	1	0	130	61	0.0163934	0	0.0163934	0.0163934	1	3.13115		0.319372
Axin2	Down-regulated	3	4	130	61	0.0491803	0.0307692	0.0461538	0.0491803	0.428571	1.34192	1.62488	0.396679
Axin2	Up-regulated	2	2	130	61	0.0327869	0.0153846	0.031746	0.0327869	0.5	1.56557	2.15988	0.382396
Axl	Down-regulated	4	5	130	61	0.0655738	0.0384615	0.0606061	0.0655738	0.444444	1.39162	1.74875	0.312864
Azgp1	Down-regulated	1	0	130	61	0.0163934	0	0.0163934	0.0163934	1	3.13115		0.319372
[truncated: 10,090 more rows]

[truncated: 1 more sheets: 4_GEX_stats_logFC_1]
